# Supplementary material for: Bis[1,3-bis­(2,4,6-tri­methyl­phen­yl)imidazolium] bis(μ-cis-1,2-di­phenyl­ethene-1,2-di­thiol­ato-κ2 S,S′:κS)bis­[(cis-1,2-di­phenyl­ethene-1,2-di­thiol­ato-κ2 S,S′)iron(III)] di­methyl­formamide disolvate
Source: IUCrdata. 2023 Dec 26;9(Pt 1):x231083. doi: 10.1107/S2414314623010830 (PMC10842274; doi:10.1107/S2414314623010830)
Supplement: Supplementary file 1 [file x-09-x231083-sup1.cif]

##############################################################################
#                                                                            #
# This CIF contains the data for a data article accepted for                 #
# publication in IUCrData. It conforms to the requirements of                #
# Notes for Authors for IUCrData, and has been                               #
# peer reviewed under the auspices of IUCrData.                              #
#                                                                            #
# Full details of the Crystallographic Information File format               #
# are given in the paper "The Crystallographic Information File (CIF):       #
# a New Standard Archive File for Crystallography" by S. R. Hall, F. H.      #
# Allen and I. D. Brown [Acta Cryst. (1991), A47, 655-685].                  #
#                                                                            #
# The current version of the core CIF dictionary is obtainable from          #
# ftp://ftp.iucr.org/pub/cif_core.dic.                                       #
#                                                                            #
# Software is freely available for graphical display of the structure(s)     #
# in this CIF. For information consult the CIF software page                 #
# http://www.iucr.org/resources/cif/software.                                #
#                                                                            #
# This file may be used for bona fide research purposes within the           #
# scientific community so long as proper attribution is given to the data    # 
# article from which it was obtained.                                        #
#                                                                            #
##############################################################################
data_I
_audit_creation_method
;
Olex2 1.2
(compiled 2018.05.29 svn.r3510 for OlexSys, GUI svn.r5506)
;
_journal_date_recd_electronic     2023-12-01
_journal_date_accepted     2023-12-18
_journal_name_full     'IUCrData'
_journal_year     2024
_journal_volume     9
_journal_issue      1
_journal_page_first     0
_journal_page_last     0
_journal_paper_category     HM
_journal_paper_doi     10.1107/S2414314623010830
_journal_coeditor_code     IM4022
_publ_contact_author_name     'Selvakumar, Jayaraman'
_publ_contact_author_address
;
Department of Chemistry
Wright State University
3640 Colonel Glenn Hwy.
Dayton, OH 45435, USA.
;
_publ_contact_author_email
;
kuppuswamy.arumugam@wright.edu
;
_publ_contact_author_fax     ?
_publ_contact_author_phone     '9377754661'
_publ_section_title
;\
Bis[1,3-bis(2,4,6-trimethylphenyl)imidazolium]
bis(\m-<i>cis</i>-1,2-diphenylethene-1,2-dithiolato-\
\k^2^<i>S</i>,<i>S</i>':\k<i>S</i>)bis[(<i>cis</i>-1,2-diphenylethene-\
1,2-dithiolato-\k^2^<i>S</i>,<i>S</i>')iron(III)]
dimethylformamide disolvate
;
_publ_section_title_footnote     .
loop_
    _publ_author_name
    _publ_author_footnote
    _publ_author_address
    'Selvakumar, Jayaraman' .
;
Department of Chemistry
Wright State University
3640 Colonel Glenn Hwy.
Dayton, OH 45435, USA
;
    'Arumugam, Kuppuswamy' .
;
Department of Chemistry
Wright State University
3640 Colonel Glenn Hwy.
Dayton, OH 45435, USA
;
_publ_section_synopsis
;
The solid-state structural analysis of a reduced iron bis(dithiolene) dimer
reveals that the molecule crystallizes with the center of the Fe~2~S~2~ ring
system on a crystallographic center of inversion. The structure shows
non-classical hydrogen-bonding interactions between imidazolium H atoms and
the oxygen atoms of <i>N</i>,<i>N</i>-dimethyl formamide that co-crystallized
together with the title compound.
;
_chemical_name_systematic
;\
Bis[1,3-bis(2,4,6-trimethylphenyl)imidazolium]
bis(\m-<i>cis</i>-1,2-diphenylethene-1,2-dithiolato-\
\k^2^<i>S</i>,<i>S</i>':\k<i>S</i>)bis[(<i>cis</i>-1,2-diphenylethene-\
1,2-dithiolato-\k^2^<i>S</i>,<i>S</i>')iron(III)]
dimethylformamide disolvate
;
_chemical_formula_moiety     '2(C21 H25 N2 +),C56 H40 Fe2 S8 2-, 2(C3 H7 N O)'
_chemical_formula_sum     'C52 H52 Fe1 N3 O1 S4'
_chemical_formula_iupac     '(C21 H25 N2)2 [Fe2 (C14 H10 S82)4], 2C3 H7 N O'
_chemical_formula_weight     919.12
_space_group_crystal_system     triclinic
_space_group_name_H-M_alt     'P -1'
_space_group_name_Hall     '-P 1'
loop_
    _space_group_symop_id
    _space_group_symop_operation_xyz
    1 x,y,z
    2 -x,-y,-z
_cell_length_a     12.4019(14)
_cell_length_b     14.8205(19)
_cell_length_c     14.9762(18)
_cell_angle_alpha     105.936(4)
_cell_angle_beta     113.662(3)
_cell_angle_gamma     94.486(4)
_cell_volume     2368.2(5)
_cell_formula_units_Z     2
_cell_measurement_reflns_used     9889
_cell_measurement_theta_min     2.48
_cell_measurement_theta_max     24.94
_cell_measurement_temperature     100(2)
_exptl_crystal_description     'prism'
_exptl_crystal_colour     'black'
_exptl_crystal_size_max     0.57
_exptl_crystal_size_mid     0.28
_exptl_crystal_size_min     0.2
_exptl_crystal_density_diffrn     1.2888
_exptl_crystal_density_meas     .
_exptl_crystal_F_000     967.9950
_exptl_absorpt_coefficient_mu     0.535
_exptl_absorpt_correction_type     none
_diffrn_ambient_temperature     100(2)
_diffrn_radiation_type     'Mo K\a'
_diffrn_radiation_wavelength     0.71073
_diffrn_radiation_monochromator     'graphite'
_diffrn_measurement_device_type     'Bruker APEXII CCD'
_diffrn_measurement_method     '\f and \w scans'
_diffrn_reflns_number     45150
_diffrn_reflns_av_R_equivalents     0.0543
_diffrn_reflns_av_unetI/netI     0.0347
_diffrn_reflns_theta_min     2.80
_diffrn_reflns_theta_max     25.01
_diffrn_reflns_theta_full     25.0136
_diffrn_measured_fraction_theta_max     0.9908
_diffrn_measured_fraction_theta_full     0.9908
_diffrn_reflns_limit_h_min     -14
_diffrn_reflns_limit_h_max     14
_diffrn_reflns_limit_k_min     -17
_diffrn_reflns_limit_k_max     17
_diffrn_reflns_limit_l_min     -17
_diffrn_reflns_limit_l_max     17
_diffrn_standards_number     0
loop_
    _refln_index_h
    _refln_index_k
    _refln_index_l
    _refln_F_squared_meas
    _refln_F_squared_sigma
    -2 0 0 157.69 9.81
    -2 0 0 148.28 8.44
    -2 0 0 152.85 8.17
    -2 0 0 161.61 8.58
    -2 0 0 137 8.18
    -2 0 0 156.86 9.38
    -2 0 0 150.81 9.35
    -2 0 0 148.5 9.35
    2 0 0 144.37 9.81
    2 0 0 158.84 9.38
    2 0 0 152.64 8.58
    2 0 0 143.27 8.44
    -3 0 0 69.51 4.42
    -3 0 0 74.84 4.42
    -3 0 0 70.96 4.5
    -3 0 0 66.9 3.89
    -3 0 0 72.74 3.88
    -3 0 0 76.96 4.09
    -3 0 0 77.43 4.7
    -3 0 0 69.93 4
    3 0 0 67.49 4.71
    3 0 0 71.99 4.49
    3 0 0 70.44 4.09
    3 0 0 65.9 4
    -4 0 0 1.44 0.17
    -4 0 0 1.27 0.15
    -4 0 0 1.19 0.34
    -4 0 0 0.42 0.36
    -4 0 0 1.53 0.23
    -4 0 0 1.38 0.15
    -4 0 0 1.38 0.2
    4 0 0 0.78 0.43
    4 0 0 1.03 0.16
    4 0 0 1.33 0.27
    4 0 0 0.5 0.43
    -5 0 0 8.01 0.9
    -5 0 0 10.39 0.61
    -5 0 0 9.63 0.91
    -5 0 0 9.14 0.63
    -5 0 0 9.3 0.64
    -5 0 0 10.92 0.71
    -5 0 0 9.58 0.6
    5 0 0 8.48 0.75
    5 0 0 7.92 0.9
    5 0 0 8.55 0.89
    -6 0 0 0.25 0.14
    -6 0 0 0.34 0.39
    -6 0 0 0.1 0.18
    -6 0 0 -0.87 0.36
    6 0 0 0.32 0.46
    6 0 0 0.84 0.51
    6 0 0 -0.28 0.3
    -7 0 0 0.63 0.42
    -7 0 0 0.31 0.2
    -7 0 0 0.97 0.17
    -7 0 0 0.98 0.46
    7 0 0 0.96 0.49
    7 0 0 0.89 0.35
    7 0 0 0.72 0.56
    -8 0 0 -0.17 0.4
    -8 0 0 0.38 0.2
    -8 0 0 0.32 0.15
    -8 0 0 0.39 0.5
    8 0 0 0.44 0.49
    8 0 0 -0.34 0.34
    8 0 0 -0.43 0.57
    -9 0 0 14.05 0.84
    -9 0 0 13.09 1.2
    -9 0 0 13.05 0.89
    9 0 0 11.39 1.34
    9 0 0 11.83 1.05
    9 0 0 14.53 1.17
    -10 0 0 22.73 1.48
    -10 0 0 24.84 1.46
    10 0 0 25.68 1.8
    10 0 0 24.86 2.12
    -11 0 0 8.55 0.68
    11 0 0 6.95 1.16
    -12 0 0 4.86 0.67
    -12 0 0 5.24 0.53
    12 0 0 4.22 1.08
    -13 0 0 1.84 0.51
    -13 0 0 1.6 0.36
    13 -1 0 0.45 0.92
    -13 1 0 1 0.44
    -13 1 0 0.24 0.28
    12 -1 0 33.1 2.88
    -12 1 0 35.49 2.24
    -12 1 0 34.13 2.03
    11 -1 0 0.25 0.76
    -11 1 0 -0.07 0.35
    -11 1 0 0.23 0.2
    10 -1 0 9 0.97
    10 -1 0 7.42 1.16
    -10 1 0 9.26 0.8
    -10 1 0 8.22 0.57
    -10 1 0 8.77 0.65
    9 -1 0 -0.2 0.56
    9 -1 0 -0.26 0.64
    -9 1 0 0.15 0.2
    -9 1 0 0.54 0.14
    -9 1 0 0.36 0.32
    -9 1 0 0.27 0.43
    8 -1 0 8.67 1.13
    8 -1 0 9.2 1
    -8 1 0 9.64 0.91
    -8 1 0 9.74 0.68
    -8 1 0 10.11 0.62
    -8 1 0 10.92 1.14
    7 -1 0 1.76 0.64
    7 -1 0 0.46 0.56
    -7 1 0 1.09 0.21
    -7 1 0 1.02 0.4
    -7 1 0 1.01 0.15
    -7 1 0 1.35 0.53
    6 -1 0 2.3 0.59
    6 -1 0 1.97 0.62
    -6 1 0 1.41 0.17
    -6 1 0 1.03 0.21
    -6 1 0 1.31 0.53
    -6 1 0 1.73 0.21
    -6 1 0 0.97 0.4
    5 -1 0 1.05 0.55
    5 -1 0 1.62 0.16
    5 -1 0 1.17 0.57
    5 -1 0 1.54 0.35
    -5 1 0 2.14 0.22
    -5 1 0 1.54 0.21
    -5 1 0 1.43 0.3
    -5 1 0 2.05 0.2
    -5 1 0 1.58 0.16
    -5 1 0 2.01 0.43
    -5 1 0 2.83 0.53
    -5 1 0 0.93 0.49
    4 -1 0 79.58 4.97
    4 -1 0 73.89 4.26
    4 -1 0 74.65 4.84
    4 -1 0 70.91 5.2
    -4 1 0 73.7 4.36
    -4 1 0 82.98 4.99
    -4 1 0 82.85 4.86
    -4 1 0 86.29 5.21
    -4 1 0 71.98 4.25
    -4 1 0 83.57 4.5
    3 -1 0 -0.36 0.42
    3 -1 0 0.25 0.13
    3 -1 0 0.01 0.14
    3 -1 0 0.12 0.45
    -3 1 0 -0.27 0.23
    -3 1 0 0.5 0.41
    -3 1 0 -0.6 0.45
    -3 1 0 0.04 0.11
    -3 1 0 -0.19 0.07
    2 -1 0 106.55 6.65
    2 -1 0 115.73 6.6
    2 -1 0 96.94 6.95
    2 -1 0 98.38 5.75
    -2 1 0 110.5 6.6
    -2 1 0 99.85 6.04
    -2 1 0 114.18 6.97
    -2 1 0 100.28 5.75
    -2 1 0 113.99 6.66
    0 -1 0 -0.33 0.03
    0 -1 0 -0.27 0.06
    0 -1 0 -0.12 0.14
    0 -1 0 -0.35 0.02
    0 -1 0 -0.26 0.08
    0 1 0 -0.32 0.02
    0 1 0 -0.15 0.05
    0 1 0 -0.5 0.18
    -2 -1 0 209.49 12.59
    -2 -1 0 191.57 10.88
    -2 -1 0 201.17 11.03
    -2 -1 0 188.84 10.52
    -2 -1 0 191.72 12.07
    2 1 0 208.18 12.06
    2 1 0 182.52 10.88
    2 1 0 193.78 12.6
    2 1 0 188.48 10.52
    2 1 0 187.68 11.03
    -3 -1 0 15.06 0.9
    -3 -1 0 15.33 1.02
    -3 -1 0 15.3 0.93
    -3 -1 0 15.95 0.95
    -3 -1 0 16.24 1.09
    3 1 0 14.95 0.93
    3 1 0 15.24 0.99
    3 1 0 15.19 0.89
    3 1 0 14.57 0.95
    3 1 0 14.16 1.14
    -4 -1 0 19.74 1.38
    -4 -1 0 22.04 1.26
    -4 -1 0 21.09 1.19
    -4 -1 0 22 1.23
    -4 -1 0 22.42 1.46
    -4 -1 0 20.8 1.35
    4 1 0 18.34 1.38
    4 1 0 20.89 1.28
    4 1 0 20.02 1.23
    4 1 0 19.44 1.52
    -5 -1 0 4.93 0.44
    -5 -1 0 5.8 0.4
    -5 -1 0 5.34 0.42
    -5 -1 0 5.26 0.38
    -5 -1 0 5.07 0.49
    -5 -1 0 5.02 0.57
    -5 -1 0 4.9 0.43
    5 1 0 5.17 0.46
    5 1 0 4.37 0.62
    5 1 0 4 0.51
    -6 -1 0 85.39 4.95
    -6 -1 0 78.73 4.47
    -6 -1 0 69.35 4.13
    -6 -1 0 76.01 4.71
    -6 -1 0 74.48 4.68
    -6 -1 0 71.26 4.22
    -6 -1 0 74.58 4.65
    6 1 0 71.56 5.02
    6 1 0 73.18 4.34
    6 1 0 72.49 4.7
    -7 -1 0 0.03 0.16
    -7 -1 0 0.36 0.2
    -7 -1 0 -0.37 0.27
    -7 -1 0 -0.19 0.19
    7 1 0 -0.4 0.29
    7 1 0 -0.83 0.46
    7 1 0 -0.24 0.36
    -8 -1 0 13.63 0.93
    -8 -1 0 13.43 1.06
    -8 -1 0 14.57 0.89
    8 1 0 12.89 1.04
    8 1 0 14.34 1.37
    8 1 0 13.7 1.06
    -9 -1 0 12.08 0.79
    -9 -1 0 10.9 0.84
    9 1 0 11.11 0.98
    9 1 0 11.84 0.95
    9 1 0 11.42 1.25
    -10 -1 0 21.4 1.25
    -10 -1 0 20.55 1.29
    10 1 0 17.28 1.42
    10 1 0 20.58 1.85
    -11 -1 0 2.11 0.37
    -11 -1 0 2.09 0.29
    11 1 0 1.2 0.48
    11 1 0 2.26 0.8
    -12 -1 0 0.82 0.32
    12 1 0 0.92 0.8
    -13 -1 0 0.02 0.28
    13 -2 0 14.9 1.83
    -13 2 0 16.4 1.3
    12 -2 0 28.56 2.55
    -12 2 0 28.63 1.9
    -12 2 0 27.74 1.69
    11 -2 0 1.5 0.79
    11 -2 0 0.76 0.67
    -11 2 0 0.68 0.39
    -11 2 0 0.53 0.23
    10 -2 0 0.44 0.67
    10 -2 0 0.78 0.79
    -10 2 0 1.39 0.25
    -10 2 0 0.9 0.37
    -10 2 0 1.59 0.17
    9 -2 0 1.61 0.81
    9 -2 0 2.33 0.71
    -9 2 0 2.44 0.42
    -9 2 0 2.68 0.43
    -9 2 0 2.8 0.31
    -9 2 0 2.79 0.24
    8 -2 0 14.11 1.35
    8 -2 0 14.73 1.51
    -8 2 0 13.37 0.99
    -8 2 0 13.56 0.86
    -8 2 0 14.47 1.01
    -8 2 0 13.81 0.81
    7 -2 0 7.67 1
    7 -2 0 8.09 0.94
    -7 2 0 7.42 0.66
    -7 2 0 8.1 0.53
    -7 2 0 7.49 0.46
    -7 2 0 6.28 0.66
    6 -2 0 14.39 1.29
    6 -2 0 15.84 1.43
    6 -2 0 14.57 0.92
    -6 2 0 13.3 0.81
    -6 2 0 14.03 0.98
    -6 2 0 14.21 0.94
    -6 2 0 14.24 0.98
    -6 2 0 13.27 1.35
    -6 2 0 13.52 0.84
    5 -2 0 17.72 1.64
    5 -2 0 19.16 1.55
    5 -2 0 19.4 1.25
    5 -2 0 17.72 1.14
    -5 2 0 18.52 1.61
    -5 2 0 17.73 1.28
    -5 2 0 18.18 1.1
    -5 2 0 22.32 1.3
    -5 2 0 19.62 1.22
    -5 2 0 22.77 1.66
    4 -2 0 3.08 0.65
    4 -2 0 2.93 0.67
    4 -2 0 3.83 0.34
    4 -2 0 3.73 0.37
    -4 2 0 4 0.67
    -4 2 0 3.69 0.36
    -4 2 0 3.52 0.29
    -4 2 0 3.23 0.41
    -4 2 0 3.39 0.37
    -4 2 0 3.55 0.65
    3 -2 0 2.2 0.6
    3 -2 0 3.71 0.41
    3 -2 0 1.79 0.62
    3 -2 0 2.43 0.27
    3 -2 0 3.26 0.34
    -3 2 0 2.96 0.26
    -3 2 0 1.55 0.6
    -3 2 0 2.5 0.6
    -3 2 0 2.86 0.32
    -3 2 0 1.65 0.35
    2 -2 0 10.42 0.69
    2 -2 0 10.71 0.58
    2 -2 0 8.68 0.95
    2 -2 0 8.92 0.97
    2 -2 0 9.69 0.76
    -2 2 0 9.5 1.01
    -2 2 0 10.16 0.69
    -2 2 0 10.81 1.04
    -2 2 0 9.07 0.77
    -2 2 0 9.82 0.59
    1 -2 0 421.77 23.36
    1 -2 0 377.98 25.96
    1 -2 0 425.75 25.95
    -1 2 0 425.85 23.36
    -1 2 0 442.42 22.62
    -1 2 0 419.65 27.13
    -1 2 0 401.39 25.97
    -1 2 0 421.63 23.73
    -1 2 0 432.65 25.95
    0 -2 0 83.88 4.46
    0 -2 0 81.64 5
    0 2 0 81.39 5.19
    0 2 0 80.11 4.55
    0 2 0 69.76 4.98
    0 2 0 79.94 4.46
    -1 -2 0 175.12 9.76
    -1 -2 0 175.78 11.12
    -1 -2 0 173.95 10.69
    -1 -2 0 156.51 9.3
    -1 -2 0 174.53 10.65
    -1 -2 0 163.79 9.6
    1 2 0 172.72 10.65
    1 2 0 176.84 10.68
    1 2 0 177.66 11.11
    1 2 0 169.47 9.3
    1 2 0 168.13 9.6
    1 2 0 175.82 9.75
    -2 -2 0 254.28 13.55
    -2 -2 0 265.49 16.2
    -2 -2 0 241.26 14.21
    -2 -2 0 254.14 14.01
    -2 -2 0 232.15 15.55
    2 2 0 271.85 16.2
    2 2 0 238.61 14
    2 2 0 235.77 13.55
    2 2 0 259.27 15.54
    2 2 0 251.31 14.2
    -3 -2 0 74.35 4.11
    -3 -2 0 68.87 4.57
    -3 -2 0 80.18 4.73
    -3 -2 0 73.68 4.16
    -3 -2 0 71.19 3.97
    3 2 0 71.66 4.11
    3 2 0 76.74 4.54
    3 2 0 66.2 3.96
    3 2 0 68.96 4.15
    3 2 0 73.82 4.75
    -4 -2 0 52.92 3
    -4 -2 0 60.24 3.57
    -4 -2 0 53.89 3.1
    -4 -2 0 51.56 3.45
    -4 -2 0 57.64 3.14
    4 2 0 53.2 3.1
    4 2 0 51.82 2.99
    4 2 0 55.53 3.4
    4 2 0 52.99 3.14
    4 2 0 53.42 3.61
    -5 -2 0 20.22 1.18
    -5 -2 0 19.37 1.33
    -5 -2 0 21.29 1.36
    5 2 0 17.57 1.45
    5 2 0 18.15 1.24
    5 2 0 18.84 1.22
    -6 -2 0 85.02 4.93
    -6 -2 0 81.38 4.81
    -6 -2 0 93.45 5.42
    -6 -2 0 84.5 5.47
    -6 -2 0 98.69 5.71
    6 2 0 82.4 5.02
    6 2 0 80.93 5.78
    -7 -2 0 96.69 5.64
    -7 -2 0 101.7 6.27
    -7 -2 0 97.2 5.52
    -7 -2 0 102.97 6.2
    7 2 0 99.64 5.77
    7 2 0 98.82 6.66
    -8 -2 0 30.25 1.88
    -8 -2 0 30.89 1.96
    -8 -2 0 27.98 1.77
    -8 -2 0 27.62 1.76
    8 2 0 30.58 2.27
    8 2 0 29.47 1.88
    -9 -2 0 19.52 1.25
    -9 -2 0 18.52 1.21
    9 2 0 19.17 1.36
    9 2 0 20.13 1.73
    -10 -2 0 0 0.21
    -10 -2 0 -0.24 0.24
    10 2 0 0.67 0.41
    10 2 0 0.24 0.61
    -11 -2 0 6.51 0.6
    -11 -2 0 6.55 0.65
    11 2 0 6.65 0.79
    11 2 0 8.84 1.13
    -12 -2 0 1.52 0.38
    12 2 0 1.16 0.52
    13 -3 0 40.73 3.55
    -13 3 0 45.28 2.8
    12 -3 0 15.34 1.78
    -12 3 0 15.24 1.22
    -12 3 0 14.73 0.98
    11 -3 0 11.22 1.48
    11 -3 0 10.42 1.25
    -11 3 0 11.36 0.78
    -11 3 0 12.58 1
    10 -3 0 6.67 1.02
    10 -3 0 6.2 1.09
    -10 3 0 6.69 0.52
    -10 3 0 6.18 0.65
    9 -3 0 13.65 1.57
    9 -3 0 16.89 1.48
    -9 3 0 14.29 1.08
    -9 3 0 14.77 0.92
    8 -3 0 1.11 0.71
    8 -3 0 0.81 0.73
    8 -3 0 1.13 0.17
    -8 3 0 0.92 0.33
    -8 3 0 0.69 0.26
    -8 3 0 0.92 0.19
    7 -3 0 34.09 2.33
    7 -3 0 32.5 1.98
    7 -3 0 30.09 1.79
    7 -3 0 29.93 2.46
    -7 3 0 30.29 2.04
    -7 3 0 31.22 1.74
    -7 3 0 28.76 1.91
    6 -3 0 13.79 0.97
    6 -3 0 14.62 0.9
    6 -3 0 14.68 1.46
    6 -3 0 15.28 1.39
    -6 3 0 14.12 0.83
    -6 3 0 12.5 1.03
    -6 3 0 14.09 0.98
    5 -3 0 18.11 1.71
    5 -3 0 22.12 1.32
    5 -3 0 19.87 1.14
    5 -3 0 20.34 1.66
    -5 3 0 19.4 1.12
    -5 3 0 17.16 1.36
    -5 3 0 17.94 1.25
    -5 3 0 21.2 1.73
    4 -3 0 21.36 1.91
    4 -3 0 26.55 1.52
    4 -3 0 26.91 1.63
    4 -3 0 26.54 1.89
    4 -3 0 23.96 1.37
    -4 3 0 27.17 1.96
    -4 3 0 23.34 1.37
    -4 3 0 22.29 1.66
    -4 3 0 24.27 1.95
    -4 3 0 22.56 1.5
    3 -3 0 2.2 0.19
    3 -3 0 1.4 0.62
    3 -3 0 1.66 0.63
    3 -3 0 1.92 0.36
    3 -3 0 2.09 0.31
    -3 3 0 1.76 0.31
    -3 3 0 2 0.63
    -3 3 0 1.93 0.37
    -3 3 0 1.94 0.19
    -3 3 0 0.74 0.6
    2 -3 0 4.71 0.71
    2 -3 0 4.2 0.73
    2 -3 0 4.22 0.51
    2 -3 0 4.62 0.44
    2 -3 0 5.13 0.33
    2 -3 0 5.23 0.37
    -2 3 0 3.77 0.51
    -2 3 0 3.8 0.71
    -2 3 0 4.74 0.37
    -2 3 0 5.52 0.5
    -2 3 0 4.06 0.7
    1 -3 0 14.34 0.92
    1 -3 0 13.89 1.19
    1 -3 0 11.29 1.02
    1 -3 0 13.27 0.78
    1 -3 0 13.21 0.78
    -1 3 0 13.33 0.91
    -1 3 0 13.69 0.78
    -1 3 0 12.52 1.04
    -1 3 0 11.37 1.15
    -1 3 0 13.21 1.02
    0 -3 0 15.01 1.13
    0 -3 0 14.13 1.16
    0 -3 0 14.6 1.22
    0 -3 0 16.84 1.02
    0 -3 0 15.66 0.92
    0 3 0 14.8 1.15
    0 3 0 14.08 1.21
    0 3 0 15.85 1
    0 3 0 15.06 1.11
    -1 -3 0 295.82 17.82
    -1 -3 0 290.86 18.6
    -1 -3 0 279.85 16.31
    -1 -3 0 292.43 15.55
    -1 -3 0 312.19 16.06
    -1 -3 0 271.08 17.86
    1 3 0 291.71 18.6
    1 3 0 283 16.31
    1 3 0 286.23 17.82
    1 3 0 259.92 16.06
    1 3 0 301.85 17.86
    1 3 0 282.4 15.54
    -2 -3 0 540.75 34.79
    -2 -3 0 565.29 36.26
    -2 -3 0 537.72 34.68
    -2 -3 0 582.35 31.33
    -2 -3 0 547.1 31.79
    -2 -3 0 567.77 30.32
    2 3 0 596.39 36.26
    2 3 0 558.97 31.78
    2 3 0 563.23 34.77
    2 3 0 555.73 34.68
    2 3 0 561.66 31.32
    2 3 0 553.7 30.31
    -3 -3 0 9.48 0.73
    -3 -3 0 10.54 0.88
    -3 -3 0 10.05 0.67
    -3 -3 0 10.61 0.74
    -3 -3 0 9.21 0.68
    3 3 0 10.97 0.74
    3 3 0 9.92 0.69
    3 3 0 11.36 0.76
    3 3 0 9.52 0.64
    3 3 0 9.89 0.67
    -4 -3 0 35.85 2.14
    -4 -3 0 29.77 2.13
    -4 -3 0 30.94 1.88
    4 3 0 35.06 2.06
    4 3 0 29.95 1.8
    4 3 0 31.77 2.16
    4 3 0 30.25 1.89
    -5 -3 0 242.4 13.93
    -5 -3 0 205.14 13.4
    -5 -3 0 218.28 12.06
    5 3 0 204.28 11.66
    5 3 0 208.94 13.97
    5 3 0 220.47 13.34
    5 3 0 203.02 12.22
    -6 -3 0 136.49 7.76
    -6 -3 0 116.14 7.48
    -6 -3 0 114.34 6.72
    6 3 0 116.08 6.83
    6 3 0 115.55 7.4
    6 3 0 113.95 7.83
    -7 -3 0 17.16 1.1
    -7 -3 0 16.73 1.14
    -7 -3 0 17.34 1.29
    7 3 0 17.86 1.17
    7 3 0 17.37 1.45
    -8 -3 0 8.74 0.82
    -8 -3 0 9.34 0.67
    -8 -3 0 9.48 0.77
    -8 -3 0 7.91 0.64
    8 3 0 8.79 0.78
    8 3 0 8.68 0.95
    -9 -3 0 10.08 0.84
    -9 -3 0 9.75 0.76
    -9 -3 0 11.07 0.89
    9 3 0 9.91 0.88
    9 3 0 11.05 1.23
    -10 -3 0 2.17 0.4
    -10 -3 0 2.78 0.36
    10 3 0 2.86 0.51
    10 3 0 2.47 0.75
    -11 -3 0 0.02 0.29
    -11 -3 0 0.06 0.26
    11 3 0 0.78 0.47
    -12 -3 0 5.02 0.58
    12 3 0 2.91 0.63
    13 -4 0 0.38 0.93
    -13 4 0 0.13 0.52
    12 -4 0 0.67 0.81
    12 -4 0 -0.53 0.85
    -12 4 0 -0.17 0.22
    -12 4 0 -0.52 0.43
    11 -4 0 0.36 0.78
    11 -4 0 1.25 0.86
    -11 4 0 0.82 0.24
    -11 4 0 0.58 0.41
    10 -4 0 27.08 2.38
    10 -4 0 27.69 2.2
    -10 4 0 25.88 1.78
    -10 4 0 27.28 1.57
    9 -4 0 2.59 0.96
    9 -4 0 4.21 0.39
    9 -4 0 4.5 0.92
    -9 4 0 3.84 0.38
    -9 4 0 4.76 0.53
    -9 4 0 4.13 0.47
    8 -4 0 -0.1 0.2
    8 -4 0 -0.15 0.7
    8 -4 0 0.39 0.73
    -8 4 0 -0.01 0.16
    -8 4 0 -0.72 0.29
    -8 4 0 -0.31 0.27
    7 -4 0 81.84 4.47
    7 -4 0 78.02 5.64
    7 -4 0 87.67 5.11
    7 -4 0 88.98 5.4
    -7 4 0 75.47 5.15
    -7 4 0 79.04 4.45
    -7 4 0 78.23 4.74
    6 -4 0 131.28 8.88
    6 -4 0 130.73 7.2
    6 -4 0 141.33 8.28
    6 -4 0 139.31 8.48
    -6 4 0 126.79 7.6
    -6 4 0 126.16 8.3
    -6 4 0 130.49 7.19
    5 -4 0 14.55 1.04
    5 -4 0 11.96 1.35
    5 -4 0 14.01 0.82
    5 -4 0 13.78 1.38
    -5 4 0 12.76 1.08
    -5 4 0 13.28 0.81
    -5 4 0 13.97 0.98
    4 -4 0 30.53 1.78
    4 -4 0 26.97 2.26
    4 -4 0 31.06 1.61
    4 -4 0 29.34 1.93
    4 -4 0 27.36 2.17
    -4 4 0 29.22 1.78
    -4 4 0 27.09 1.61
    -4 4 0 25.94 1.95
    -4 4 0 29.67 2.25
    3 -4 0 78.7 5.12
    3 -4 0 76.6 4.49
    3 -4 0 78.26 5
    3 -4 0 86.52 4.57
    3 -4 0 85.16 4.29
    3 -4 0 70.52 5.34
    3 -4 0 76.61 4.41
    -3 4 0 79.92 5.13
    -3 4 0 76.55 4.29
    -3 4 0 79.91 4.56
    -3 4 0 76.69 5.35
    -3 4 0 76.81 5.01
    2 -4 0 9.38 0.79
    2 -4 0 10.79 0.6
    2 -4 0 7.73 0.85
    2 -4 0 9.23 0.57
    2 -4 0 8.82 0.96
    -2 4 0 9.12 0.99
    -2 4 0 8.3 0.84
    -2 4 0 8.24 0.89
    -2 4 0 8.28 0.75
    -2 4 0 7.74 0.93
    -2 4 0 9.48 0.6
    1 -4 0 79.54 5.03
    1 -4 0 65.15 4.84
    1 -4 0 78.53 4.28
    1 -4 0 75.68 4.41
    1 -4 0 77.79 4.17
    1 -4 0 78.24 4.91
    -1 4 0 75.68 4.28
    -1 4 0 72.34 4.4
    -1 4 0 75.63 4.85
    -1 4 0 72.21 4.9
    -1 4 0 72.29 5.02
    -1 4 0 79.47 4.17
    0 -4 0 29.78 1.74
    0 -4 0 27.03 2
    0 -4 0 28.74 1.63
    0 -4 0 28.44 1.95
    0 -4 0 26.07 1.94
    0 4 0 27.59 1.94
    0 4 0 29.7 1.59
    0 4 0 27.01 1.93
    0 4 0 28.95 1.63
    0 4 0 27.07 1.72
    0 4 0 26.09 1.99
    -1 -4 0 139.77 8.81
    -1 -4 0 137.5 8.05
    -1 -4 0 137.19 8.84
    -1 -4 0 137.8 7.9
    -1 -4 0 145.13 9.16
    1 4 0 138.32 7.9
    1 4 0 151.43 7.65
    1 4 0 139.65 8.81
    1 4 0 137.75 8.04
    1 4 0 142.27 9.15
    1 4 0 138.68 8.81
    -2 -4 0 3.37 0.5
    -2 -4 0 3.03 0.4
    -2 -4 0 3.69 0.35
    -2 -4 0 3.17 0.39
    -2 -4 0 4.41 0.4
    -2 -4 0 4.15 0.53
    2 4 0 4.56 0.41
    2 4 0 4.1 0.39
    2 4 0 3.63 0.37
    2 4 0 4.17 0.46
    2 4 0 3.68 0.33
    2 4 0 2.54 0.45
    -3 -4 0 6.81 0.59
    -3 -4 0 5.25 0.67
    -3 -4 0 6.46 0.54
    -3 -4 0 6.99 0.64
    3 4 0 7.27 0.55
    3 4 0 6.75 0.48
    3 4 0 7.02 0.65
    3 4 0 7.21 0.53
    -4 -4 0 0.72 0.43
    -4 -4 0 1.34 0.24
    -4 -4 0 1 0.25
    4 4 0 1.34 0.25
    4 4 0 1.49 0.26
    4 4 0 0.89 0.23
    4 4 0 1.08 0.22
    -5 -4 0 293.6 18.19
    -5 -4 0 269.15 17.51
    -5 -4 0 285.69 15.75
    5 4 0 283.36 18.22
    5 4 0 273.22 15.23
    5 4 0 294.25 17.43
    5 4 0 264.95 15.95
    -6 -4 0 9.21 0.9
    -6 -4 0 8.45 0.68
    -6 -4 0 8.52 0.73
    6 4 0 8.9 0.69
    6 4 0 9.04 0.86
    6 4 0 9.34 0.64
    6 4 0 9.03 0.67
    -7 -4 0 3.39 0.53
    -7 -4 0 2.83 0.37
    7 4 0 2.87 0.55
    7 4 0 3.23 0.41
    7 4 0 3.74 0.34
    -8 -4 0 0.15 0.24
    -8 -4 0 -0.08 0.29
    -8 -4 0 0.54 0.39
    8 4 0 0.11 0.45
    8 4 0 -0.45 0.28
    -9 -4 0 3.89 0.51
    -9 -4 0 4.23 0.46
    9 4 0 4.07 0.72
    9 4 0 3.65 0.51
    -10 -4 0 14.18 0.97
    -10 -4 0 13.79 1.03
    10 4 0 13.47 1.09
    10 4 0 10.91 1.33
    -11 -4 0 0.43 0.29
    -11 -4 0 0.03 0.32
    11 4 0 -0.33 0.43
    -12 -4 0 -0.27 0.32
    12 4 0 0.61 0.5
    13 -5 0 2.68 1.16
    -13 5 0 1.86 0.62
    12 -5 0 4.8 1.14
    12 -5 0 5.65 1.24
    -12 5 0 4.72 0.69
    11 -5 0 -0.31 0.83
    11 -5 0 -0.4 0.83
    -11 5 0 0.2 0.22
    -11 5 0 -0.36 0.39
    10 -5 0 0.16 0.19
    10 -5 0 -0.26 0.78
    10 -5 0 0.2 0.79
    -10 5 0 0.27 0.4
    -10 5 0 -0.19 0.19
    9 -5 0 -0.5 0.77
    9 -5 0 0.37 0.8
    9 -5 0 0.11 0.23
    -9 5 0 0.1 0.35
    -9 5 0 0.14 0.18
    8 -5 0 11.09 1.25
    8 -5 0 9.42 0.75
    8 -5 0 8.68 1.24
    -8 5 0 8.04 0.8
    -8 5 0 8.57 0.6
    -8 5 0 8.9 0.82
    7 -5 0 219.81 13.3
    7 -5 0 230.13 13.07
    7 -5 0 214.71 11.38
    7 -5 0 192.95 13.89
    -7 5 0 195.36 13.09
    -7 5 0 209.01 12
    -7 5 0 202.84 11.36
    6 -5 0 127.96 7.68
    6 -5 0 109.69 8.01
    6 -5 0 134.39 7.46
    6 -5 0 120.52 6.45
    -6 5 0 114.88 6.44
    -6 5 0 112.08 6.84
    -6 5 0 108.79 7.47
    5 -5 0 10.81 1.18
    5 -5 0 10.36 0.63
    5 -5 0 10.95 0.88
    5 -5 0 7.72 1.15
    -5 5 0 8.71 0.94
    -5 5 0 9.33 0.63
    -5 5 0 9.09 0.79
    4 -5 0 48.88 2.76
    4 -5 0 52.92 3.5
    4 -5 0 53.44 2.63
    4 -5 0 48.14 3.13
    4 -5 0 45.13 2.68
    -4 5 0 45.62 2.63
    -4 5 0 45.1 2.84
    -4 5 0 42.86 3.14
    3 -5 0 1.31 0.21
    3 -5 0 1.44 0.37
    3 -5 0 1.5 0.71
    3 -5 0 1.03 0.15
    3 -5 0 0.74 0.45
    3 -5 0 1.18 0.44
    -3 5 0 1.26 0.35
    -3 5 0 1.02 0.4
    -3 5 0 1.16 0.22
    -3 5 0 0.58 0.42
    2 -5 0 4.97 0.84
    2 -5 0 5.77 0.47
    2 -5 0 5.05 0.39
    2 -5 0 5.06 0.52
    2 -5 0 4.02 0.6
    -2 5 0 4 0.78
    -2 5 0 4.49 0.59
    -2 5 0 5 0.52
    -2 5 0 4.06 0.57
    -2 5 0 5.22 0.44
    -2 5 0 4.02 0.78
    1 -5 0 2.24 0.26
    1 -5 0 2.55 0.52
    1 -5 0 2.7 0.71
    1 -5 0 2.92 0.43
    1 -5 0 2.28 0.44
    1 -5 0 1.98 0.3
    -1 5 0 2.17 0.29
    -1 5 0 1.45 0.39
    -1 5 0 1.89 0.64
    -1 5 0 2.37 0.25
    -1 5 0 2.32 0.47
    -1 5 0 2.31 0.44
    0 -5 0 33.56 1.98
    0 -5 0 35.19 2.37
    0 -5 0 35.5 2.11
    0 -5 0 32.15 2.39
    0 -5 0 30.87 2.33
    0 5 0 35.24 1.98
    0 5 0 34.68 2.35
    0 5 0 31.86 2.38
    0 5 0 34.13 2.32
    0 5 0 34.43 2.08
    0 5 0 35.47 1.93
    -1 -5 0 0.71 0.21
    -1 -5 0 0.65 0.23
    -1 -5 0 0.62 0.55
    -1 -5 0 0.52 0.34
    -1 -5 0 0.64 0.31
    -1 -5 0 0.5 0.43
    1 5 0 1.22 0.37
    1 5 0 0.8 0.2
    1 5 0 0.59 0.49
    1 5 0 0.57 0.28
    1 5 0 0.73 0.21
    1 5 0 0.7 0.31
    -2 -5 0 4.91 0.66
    -2 -5 0 4.88 0.64
    -2 -5 0 5.44 0.6
    -2 -5 0 5.33 0.46
    2 5 0 4.88 0.6
    2 5 0 5.2 0.45
    2 5 0 5.44 0.55
    2 5 0 5.61 0.51
    2 5 0 4.87 0.55
    -3 -5 0 0.04 0.24
    -3 -5 0 -0.19 0.37
    -3 -5 0 0.39 0.45
    -3 -5 0 0.09 0.22
    3 5 0 0.44 0.18
    3 5 0 0.65 0.29
    3 5 0 0.01 0.19
    3 5 0 0.23 0.23
    3 5 0 -0.02 0.25
    -4 -5 0 13.67 1.05
    -4 -5 0 12.7 1.21
    -4 -5 0 13.91 0.94
    4 5 0 14.19 0.92
    4 5 0 13.82 0.87
    4 5 0 14.54 1.01
    -5 -5 0 57.78 3.23
    -5 -5 0 57.2 3.69
    -5 -5 0 50.65 3.65
    5 5 0 56.3 3.24
    5 5 0 55.57 3.69
    5 5 0 55.07 3.1
    -6 -5 0 0.58 0.46
    -6 -5 0 0.19 0.22
    -6 -5 0 0.04 0.24
    6 5 0 -0.02 0.29
    6 5 0 -0.18 0.23
    6 5 0 -0.23 0.2
    -7 -5 0 0.73 0.27
    -7 -5 0 1.01 0.47
    7 5 0 0.5 0.29
    7 5 0 0.07 0.38
    7 5 0 0.27 0.24
    -8 -5 0 0.86 0.28
    -8 -5 0 0.15 0.43
    8 5 0 0.26 0.31
    8 5 0 -0.22 0.45
    -9 -5 0 3.93 0.48
    -9 -5 0 3.96 0.55
    9 5 0 3.18 0.5
    9 5 0 3.9 0.73
    -10 -5 0 1.54 0.41
    -10 -5 0 1.78 0.37
    10 5 0 2.18 0.48
    -11 -5 0 10.09 0.91
    -11 -5 0 9.53 0.81
    11 5 0 9.41 0.96
    13 -6 0 6.75 1.21
    -13 6 0 4.22 0.73
    12 -6 0 -1.2 0.82
    12 -6 0 0.15 0.92
    -12 6 0 -0.04 0.46
    11 -6 0 -0.02 0.84
    11 -6 0 -0.19 0.86
    -11 6 0 0.52 0.43
    -11 6 0 -0.09 0.22
    10 -6 0 7.38 1.32
    10 -6 0 7.71 1.24
    10 -6 0 8.5 0.71
    -10 6 0 7.23 0.79
    -10 6 0 8.21 0.6
    9 -6 0 0.44 0.29
    9 -6 0 0.76 0.83
    9 -6 0 0.74 0.81
    -9 6 0 0.76 0.22
    -9 6 0 0.7 0.4
    8 -6 0 29 2.65
    8 -6 0 30.88 2.55
    8 -6 0 33.73 2.13
    -8 6 0 31.41 2.04
    -8 6 0 31.16 1.8
    7 -6 0 129.05 8.22
    7 -6 0 128.84 6.89
    7 -6 0 112.76 8.57
    7 -6 0 140.77 7.97
    -7 6 0 122.26 6.88
    -7 6 0 121.74 7.32
    6 -6 0 5.29 1.04
    6 -6 0 6.48 0.47
    6 -6 0 5.7 1.04
    6 -6 0 7.05 0.72
    -6 6 0 5.66 0.48
    -6 6 0 5.72 0.62
    5 -6 0 2.61 0.5
    5 -6 0 2.58 0.27
    5 -6 0 2.18 0.83
    -5 6 0 1.81 0.26
    -5 6 0 1.79 0.42
    4 -6 0 27.77 2.37
    4 -6 0 35.02 1.76
    4 -6 0 30.48 2.16
    4 -6 0 32.26 1.94
    4 -6 0 30.83 1.77
    -4 6 0 29.2 1.94
    -4 6 0 28.04 2.26
    -4 6 0 30.16 1.76
    3 -6 0 35.08 1.88
    3 -6 0 31.85 2.15
    3 -6 0 28.65 2.28
    3 -6 0 32.03 2.48
    3 -6 0 33.64 1.9
    -3 6 0 34.48 1.89
    -3 6 0 32.88 2.39
    -3 6 0 33.31 2.07
    2 -6 0 0.96 0.48
    2 -6 0 1.09 0.26
    2 -6 0 0.69 0.18
    2 -6 0 0.69 0.72
    -2 6 0 0.78 0.4
    -2 6 0 0.53 0.23
    -2 6 0 0.88 0.37
    1 -6 0 61.71 3.26
    1 -6 0 59.73 3.95
    1 -6 0 59.02 3.33
    1 -6 0 49.27 3.81
    1 -6 0 58.15 3.91
    -1 6 0 60.92 3.25
    -1 6 0 63.6 3.33
    -1 6 0 54.77 3.45
    -1 6 0 60.23 3.94
    -1 6 0 53.98 3.93
    0 -6 0 21.42 1.24
    0 -6 0 20.6 1.54
    0 -6 0 17.27 1.56
    0 -6 0 18.88 1.67
    0 6 0 21.01 1.21
    0 6 0 19.76 1.5
    0 6 0 21.78 1.36
    0 6 0 19.63 1.68
    -1 -6 0 1.2 0.53
    -1 -6 0 1.31 0.39
    -1 -6 0 1.14 0.25
    -1 -6 0 0.79 0.63
    1 6 0 1.87 0.39
    1 6 0 1.56 0.34
    1 6 0 1.52 0.26
    1 6 0 1.17 0.56
    -2 -6 0 0.2 0.31
    -2 -6 0 -0.15 0.53
    -2 -6 0 -0.1 0.48
    -2 -6 0 0.21 0.22
    2 6 0 0.25 0.24
    2 6 0 0.27 0.22
    2 6 0 -0.07 0.29
    2 6 0 -0.03 0.45
    -3 -6 0 67.11 3.61
    -3 -6 0 57.94 4.09
    -3 -6 0 61.38 3.99
    -3 -6 0 59.61 4.14
    3 6 0 63.73 3.64
    3 6 0 60.49 3.97
    3 6 0 68.14 4.1
    3 6 0 58.75 3.46
    -4 -6 0 6.7 0.68
    -4 -6 0 6.67 0.58
    -4 -6 0 6.01 0.79
    4 6 0 7.01 0.58
    4 6 0 7 0.58
    4 6 0 6.54 0.54
    -5 -6 0 22.35 1.62
    -5 -6 0 22.15 1.43
    -5 -6 0 20.74 1.74
    5 6 0 23.89 1.38
    5 6 0 24.59 1.6
    5 6 0 22.18 1.42
    -6 -6 0 4.37 0.48
    -6 -6 0 4.23 0.69
    6 6 0 5.04 0.53
    6 6 0 4.21 0.43
    6 6 0 4.61 0.46
    -7 -6 0 5.02 0.72
    -7 -6 0 3.67 0.47
    7 6 0 4.81 0.47
    7 6 0 4.16 0.48
    7 6 0 5.1 0.6
    -8 -6 0 3.37 0.65
    -8 -6 0 3.1 0.45
    8 6 0 2.64 0.44
    8 6 0 3.31 0.59
    -9 -6 0 11.74 0.91
    -9 -6 0 11.17 0.99
    9 6 0 11.4 0.95
    -10 -6 0 1.46 0.47
    -10 -6 0 1.92 0.4
    10 6 0 1.54 0.49
    -11 -6 0 11.51 1.02
    -11 -6 0 10.35 0.87
    11 6 0 8.84 0.95
    13 -7 0 3.96 1.16
    -13 7 0 4.17 0.72
    12 -7 0 3.31 1.13
    -12 7 0 1.4 0.55
    11 -7 0 17.7 1.88
    -11 7 0 16.7 1.37
    10 -7 0 0.12 0.32
    10 -7 0 0.17 0.9
    -10 7 0 -0.61 0.41
    -10 7 0 0.24 0.24
    9 -7 0 -1.24 0.83
    9 -7 0 0.1 0.32
    -9 7 0 -0.11 0.39
    -9 7 0 -0.09 0.21
    8 -7 0 40.6 2.53
    8 -7 0 37.43 2.95
    -8 7 0 35.37 2.12
    -8 7 0 36.72 2.37
    7 -7 0 59.67 4.22
    7 -7 0 66.75 3.94
    -7 7 0 57.46 3.62
    -7 7 0 57.22 3.34
    6 -7 0 4.76 0.63
    6 -7 0 4.72 1.01
    6 -7 0 4.12 0.34
    -6 7 0 2.97 0.35
    -6 7 0 3.29 0.53
    5 -7 0 33.85 2.69
    5 -7 0 38.67 1.97
    5 -7 0 37.17 2.11
    5 -7 0 33.21 1.98
    5 -7 0 34.46 2.42
    -5 7 0 34.71 2.54
    -5 7 0 32.93 2.18
    -5 7 0 33.14 1.98
    4 -7 0 8.14 0.8
    4 -7 0 6.74 1.1
    4 -7 0 6.68 0.82
    4 -7 0 7.59 0.51
    4 -7 0 7.99 0.58
    -4 7 0 6.73 0.7
    -4 7 0 6.49 0.82
    -4 7 0 7.76 0.57
    3 -7 0 23.67 1.33
    3 -7 0 20.42 1.7
    3 -7 0 24.39 1.34
    3 -7 0 21.16 1.93
    3 -7 0 20.35 1.66
    -3 7 0 21.6 1.5
    -3 7 0 22.45 1.33
    -3 7 0 20.77 1.73
    2 -7 0 9.27 0.63
    2 -7 0 8.76 0.68
    2 -7 0 6.95 0.91
    2 -7 0 8.56 1.13
    -2 7 0 7.74 0.87
    -2 7 0 9.33 0.67
    -2 7 0 10.43 0.87
    1 -7 0 70.49 4.83
    1 -7 0 63.95 4.74
    1 -7 0 78.61 4.16
    -1 7 0 78.85 4.05
    -1 7 0 71.59 4.89
    -1 7 0 71.23 4.3
    0 -7 0 154.14 8.3
    0 -7 0 146.46 9.35
    0 -7 0 134.82 9.33
    0 7 0 147.53 8.48
    0 7 0 141.68 9.65
    0 7 0 156.38 8.04
    -1 -7 0 7.27 0.8
    -1 -7 0 5.69 0.83
    -1 -7 0 6.97 0.57
    -1 -7 0 7.3 0.91
    1 7 0 7.52 0.75
    1 7 0 5.98 0.86
    1 7 0 7.69 0.72
    -2 -7 0 46.66 3.39
    -2 -7 0 49.08 3.45
    -2 -7 0 45.66 3.41
    -2 -7 0 54.37 2.97
    2 7 0 55.04 3.41
    2 7 0 48.14 3.37
    2 7 0 51.4 3.04
    2 7 0 54.01 2.87
    -3 -7 0 24.44 1.8
    -3 -7 0 24.44 1.54
    -3 -7 0 22.56 1.87
    -3 -7 0 24.62 1.8
    3 7 0 26.55 1.72
    3 7 0 26.09 1.58
    3 7 0 23.26 1.75
    3 7 0 24.97 1.47
    -4 -7 0 25.02 1.63
    -4 -7 0 24.63 1.88
    -4 -7 0 25.82 2.01
    4 7 0 27.21 1.81
    4 7 0 27.95 1.65
    4 7 0 27.15 1.56
    -5 -7 0 8.85 0.7
    -5 -7 0 6.9 0.93
    5 7 0 8.76 0.71
    5 7 0 7.77 0.67
    5 7 0 8.36 0.64
    -6 -7 0 11.16 0.82
    -6 -7 0 9.5 1.08
    6 7 0 11.29 0.81
    6 7 0 9.42 0.88
    6 7 0 10.43 0.77
    -7 -7 0 0.34 0.3
    -7 -7 0 1.27 0.58
    7 7 0 0.05 0.34
    7 7 0 0.04 0.3
    7 7 0 -0.18 0.27
    -8 -7 0 17.27 1.56
    -8 -7 0 16.13 1.2
    8 7 0 18.29 1.23
    8 7 0 17.59 1.47
    -9 -7 0 7.17 0.71
    -9 -7 0 7.57 0.8
    9 7 0 6.6 0.7
    -10 -7 0 8.61 0.88
    -10 -7 0 7.37 0.74
    10 7 0 7.46 0.79
    12 -8 0 7.21 1.35
    -12 8 0 7.18 0.87
    -12 8 0 7.75 1.13
    11 -8 0 9.57 1.45
    -11 8 0 8.56 1.13
    -11 8 0 8.06 0.89
    10 -8 0 1.37 0.94
    10 -8 0 0.69 0.4
    -10 8 0 0.4 0.26
    -10 8 0 0.09 0.44
    9 -8 0 0.14 0.41
    9 -8 0 1.27 1
    -9 8 0 0.86 0.45
    -9 8 0 0.59 0.26
    8 -8 0 -0.13 0.4
    8 -8 0 0.44 0.9
    -8 8 0 0.56 0.43
    -8 8 0 -0.02 0.24
    -8 8 0 0.2 0.51
    7 -8 0 0.63 0.9
    7 -8 0 -0.21 0.42
    -7 8 0 -0.94 0.47
    -7 8 0 -0.52 0.22
    -7 8 0 0.29 0.4
    6 -8 0 2.39 0.34
    6 -8 0 2.15 0.55
    6 -8 0 2.57 0.23
    6 -8 0 2.13 0.95
    -6 8 0 1.73 0.49
    -6 8 0 2.29 0.6
    -6 8 0 1.97 0.32
    5 -8 0 0.1 0.47
    5 -8 0 1.04 0.87
    5 -8 0 0.14 0.14
    5 -8 0 0.21 0.44
    -5 8 0 0.19 0.39
    -5 8 0 -0.28 0.23
    -5 8 0 -0.28 0.42
    4 -8 0 6.74 0.83
    4 -8 0 7 0.81
    4 -8 0 5.86 1.07
    4 -8 0 6.66 0.48
    -4 8 0 5.78 0.67
    -4 8 0 5.44 0.79
    -4 8 0 6.53 0.55
    3 -8 0 1.13 0.82
    3 -8 0 1 0.21
    3 -8 0 1.25 0.61
    3 -8 0 0.95 0.54
    -3 8 0 0.38 0.42
    -3 8 0 1.01 0.5
    -3 8 0 1.5 0.29
    2 -8 0 184.64 9.84
    2 -8 0 168.2 11.08
    2 -8 0 170.84 11.14
    -2 8 0 175.66 9.54
    -2 8 0 172.29 11.5
    -2 8 0 175.8 10.07
    1 -8 0 144.21 10.34
    1 -8 0 171.22 10.42
    1 -8 0 171.37 9.2
    -1 8 0 164.18 10.73
    -1 8 0 156.6 9.41
    -1 8 0 169.48 8.92
    0 -8 0 0.62 0.55
    0 -8 0 0.93 0.26
    0 -8 0 0.91 0.72
    0 8 0 0.87 0.28
    0 8 0 0.57 0.4
    0 8 0 0.56 0.41
    -1 -8 0 45.32 2.63
    -1 -8 0 40.46 3.1
    -1 -8 0 44.88 3.13
    1 8 0 46.08 2.75
    1 8 0 46.23 2.55
    1 8 0 44.94 3.07
    -2 -8 0 25.63 2.07
    -2 -8 0 29.57 1.72
    -2 -8 0 26.3 2.1
    2 8 0 28.25 1.95
    2 8 0 30.07 1.65
    2 8 0 23.76 2.02
    2 8 0 28.82 1.78
    -3 -8 0 2.31 0.65
    -3 -8 0 1.56 0.62
    -3 -8 0 2.9 0.38
    3 8 0 2.42 0.34
    3 8 0 2.32 0.52
    3 8 0 2.8 0.42
    -4 -8 0 25.35 1.8
    -4 -8 0 28.08 1.63
    -4 -8 0 23.8 1.98
    4 8 0 25.82 1.77
    4 8 0 26 1.54
    4 8 0 27.89 1.63
    4 8 0 22.17 1.71
    -5 -8 0 0.82 0.31
    -5 -8 0 0.24 0.57
    5 8 0 0.72 0.31
    5 8 0 0.7 0.26
    5 8 0 0.36 0.27
    -6 -8 0 12.37 0.92
    -6 -8 0 12.62 1.31
    6 8 0 11.11 0.85
    6 8 0 11.21 0.89
    6 8 0 12.4 0.97
    -7 -8 0 1.16 0.61
    -7 -8 0 0.43 0.34
    7 8 0 0.73 0.36
    7 8 0 0.75 0.33
    7 8 0 0.55 0.31
    -8 -8 0 32.78 2.05
    -8 -8 0 32.68 2.46
    8 8 0 31.29 1.95
    8 8 0 31.99 2.04
    -9 -8 0 5.77 0.66
    9 8 0 5.4 0.66
    -10 -8 0 0.37 0.39
    -10 -8 0 0.21 0.45
    10 8 0 0.31 0.43
    12 -9 0 3.82 1.21
    -12 9 0 2.95 0.66
    -12 9 0 2.12 0.78
    11 -9 0 0.59 1.05
    -11 9 0 0.28 0.63
    -11 9 0 0.86 0.52
    10 -9 0 8.91 1.48
    10 -9 0 10.01 0.96
    -10 9 0 8.99 1.15
    -10 9 0 9.36 0.73
    -10 9 0 8.18 0.93
    9 -9 0 -0.61 0.94
    9 -9 0 -0.33 0.4
    -9 9 0 -0.01 0.46
    -9 9 0 -0.55 0.53
    -9 9 0 0.09 0.27
    8 -9 0 5.8 1.29
    8 -9 0 7.58 0.84
    -8 9 0 7.11 0.77
    -8 9 0 4.16 0.9
    -8 9 0 7.53 0.59
    7 -9 0 13.86 1.69
    7 -9 0 17.15 1.35
    -7 9 0 14.48 0.98
    -7 9 0 14.88 1.41
    -7 9 0 14.61 1.22
    6 -9 0 -1.12 0.83
    6 -9 0 0.14 0.52
    6 -9 0 0.32 0.15
    6 -9 0 0.48 0.35
    -6 9 0 0.1 0.26
    -6 9 0 0.38 0.44
    -6 9 0 0.51 0.51
    5 -9 0 6.26 1.15
    5 -9 0 7.05 0.8
    5 -9 0 6.26 0.83
    5 -9 0 6.03 0.46
    -5 9 0 5.35 0.81
    -5 9 0 6.08 0.55
    -5 9 0 5.65 0.69
    4 -9 0 5.8 0.47
    4 -9 0 5.09 1.1
    4 -9 0 6.49 0.85
    -4 9 0 4.73 0.65
    -4 9 0 4.15 0.76
    -4 9 0 6.07 0.55
    3 -9 0 0.29 0.2
    3 -9 0 -0.04 0.87
    3 -9 0 0.18 0.53
    -3 9 0 -0.67 0.45
    -3 9 0 0.52 0.44
    -3 9 0 0.86 0.29
    2 -9 0 70.58 5.04
    2 -9 0 73.05 5.14
    2 -9 0 80.63 4.36
    -2 9 0 75.13 5.18
    -2 9 0 82.02 4.25
    -2 9 0 73.29 4.53
    1 -9 0 105.78 6.65
    1 -9 0 106.04 5.75
    1 -9 0 91.91 6.54
    -1 9 0 106.54 5.58
    -1 9 0 97.16 6.73
    -1 9 0 96.96 5.91
    0 -9 0 11.21 1.24
    0 -9 0 9.77 0.76
    0 -9 0 8.66 1.08
    0 9 0 11.15 0.78
    0 9 0 10.37 0.94
    0 9 0 10.91 1
    -1 -9 0 1.21 0.29
    -1 -9 0 1.24 0.76
    -1 -9 0 2.24 0.65
    1 9 0 0.97 0.4
    1 9 0 1.38 0.3
    1 9 0 1.23 0.42
    -2 -9 0 0.14 0.55
    -2 -9 0 0.28 0.66
    -2 -9 0 0 0.25
    2 9 0 -0.07 0.24
    2 9 0 0.51 0.36
    2 9 0 0.34 0.3
    -3 -9 0 13.96 1.42
    -3 -9 0 16.16 1.12
    -3 -9 0 14 1.49
    3 9 0 17.97 1.19
    3 9 0 16.95 1.06
    3 9 0 16.26 1.43
    3 9 0 16.47 1.22
    -4 -9 0 3.85 0.8
    -4 -9 0 5.84 0.7
    -4 -9 0 4.53 0.52
    4 9 0 4.64 0.48
    4 9 0 4.2 0.52
    4 9 0 4.13 0.46
    -5 -9 0 0.06 0.6
    -5 -9 0 0.3 0.32
    5 9 0 -0.03 0.31
    5 9 0 0.37 0.28
    5 9 0 0.82 0.27
    -6 -9 0 3.66 0.86
    -6 -9 0 3.36 0.5
    6 9 0 4.12 0.48
    6 9 0 3.77 0.48
    6 9 0 4.19 0.48
    -7 -9 0 28.32 1.82
    -7 -9 0 26.66 2.23
    7 9 0 27.07 1.78
    7 9 0 29.04 1.73
    -8 -9 0 33.22 2.06
    -8 -9 0 31.6 2.49
    8 9 0 30.59 1.95
    8 9 0 31.78 2.04
    -9 -9 0 28.21 1.75
    9 9 0 23.17 1.74
    12 -10 0 0.64 1.16
    -12 10 0 0.61 0.62
    -12 10 0 1.01 0.73
    11 -10 0 -0.82 1.06
    -11 10 0 0.46 0.65
    -11 10 0 0.25 0.55
    10 -10 0 12.55 1.73
    10 -10 0 13.77 1.17
    -10 10 0 11.3 1.17
    -10 10 0 11.02 1.36
    9 -10 0 6.18 1.36
    9 -10 0 7.84 0.86
    -9 10 0 6.25 0.58
    -9 10 0 6.14 0.96
    -9 10 0 5.66 0.79
    8 -10 0 10.52 1.41
    8 -10 0 6.67 0.82
    -8 10 0 5.59 0.74
    -8 10 0 4.88 0.87
    -8 10 0 5.24 0.52
    7 -10 0 17.48 1.11
    7 -10 0 21.36 2.05
    7 -10 0 19.44 1.58
    -7 10 0 18.11 1.7
    -7 10 0 20.41 1.46
    -7 10 0 19.88 1.21
    6 -10 0 -0.09 0.16
    6 -10 0 0.03 0.45
    6 -10 0 -0.2 0.54
    6 -10 0 0.2 0.88
    -6 10 0 -0.23 0.48
    -6 10 0 0.67 0.48
    -6 10 0 -0.14 0.28
    5 -10 0 0.57 0.57
    5 -10 0 0.02 0.18
    5 -10 0 -1.17 0.86
    -5 10 0 -0.09 0.43
    -5 10 0 -0.3 0.48
    -5 10 0 -0.24 0.27
    4 -10 0 24.05 1.94
    4 -10 0 25.37 1.48
    4 -10 0 24.51 2.19
    -4 10 0 23.41 1.94
    -4 10 0 24.28 1.49
    -4 10 0 23.24 1.7
    3 -10 0 11.18 1.43
    3 -10 0 10.23 1.19
    3 -10 0 12.8 0.81
    -3 10 0 12.29 0.84
    -3 10 0 10.17 1.01
    -3 10 0 10.31 1.16
    2 -10 0 72.47 4.03
    2 -10 0 69.36 4.81
    2 -10 0 66.73 4.7
    -2 10 0 73.25 4.23
    -2 10 0 64.64 4.79
    -2 10 0 72.46 3.92
    1 -10 0 3.42 0.41
    1 -10 0 4.04 0.78
    1 -10 0 4.41 0.97
    -1 10 0 4.26 0.61
    -1 10 0 3.46 0.61
    -1 10 0 3.83 0.44
    0 -10 0 1.41 0.65
    0 -10 0 0.61 0.26
    0 -10 0 0.81 0.82
    0 10 0 0.98 0.44
    0 10 0 1.22 0.31
    0 10 0 0.32 0.43
    -1 -10 0 4.4 0.86
    -1 -10 0 4.14 0.97
    -1 -10 0 6.72 0.58
    1 10 0 5.96 0.67
    1 10 0 5.33 0.66
    1 10 0 5.63 0.53
    -2 -10 0 12.13 1.28
    -2 -10 0 12.54 1.34
    -2 -10 0 11.24 0.9
    2 10 0 12.42 1.03
    2 10 0 12.12 0.86
    2 10 0 11.93 1.02
    -3 -10 0 4.98 0.85
    -3 -10 0 4.35 0.88
    -3 -10 0 4.87 0.54
    3 10 0 5.53 0.62
    3 10 0 5.36 0.51
    3 10 0 4.94 0.57
    -4 -10 0 5.27 0.81
    -4 -10 0 5.35 0.94
    -4 -10 0 5.41 0.61
    4 10 0 6.68 0.65
    4 10 0 6.07 0.64
    4 10 0 6.61 0.59
    -5 -10 0 4.84 0.93
    -5 -10 0 6.07 0.62
    5 10 0 5.64 0.56
    5 10 0 5.19 0.55
    5 10 0 5.64 0.59
    -6 -10 0 7.78 1.1
    -6 -10 0 8.22 0.79
    6 10 0 7.35 0.74
    6 10 0 7.72 0.71
    6 10 0 8.9 0.77
    -7 -10 0 29.31 1.78
    -7 -10 0 24.47 2.19
    7 10 0 26.24 1.72
    7 10 0 24.91 1.66
    -8 -10 0 29.9 1.87
    -8 -10 0 23.54 2.28
    8 10 0 27.9 1.83
    8 10 0 26.99 1.74
    11 -11 0 2.89 1.34
    -11 11 0 2.22 0.79
    -11 11 0 1.16 0.65
    10 -11 0 23.41 2.39
    10 -11 0 21.22 1.74
    -10 11 0 21.72 1.68
    9 -11 0 10.19 1.61
    9 -11 0 10.15 1.1
    -9 11 0 7.66 1.16
    -9 11 0 10.87 0.8
    8 -11 0 0.63 1.09
    8 -11 0 0.46 0.56
    -8 11 0 0.05 0.58
    -8 11 0 0.79 0.33
    -8 11 0 1.55 0.54
    7 -11 0 1.66 1.07
    7 -11 0 2.66 0.68
    7 -11 0 1.9 0.23
    -7 11 0 1.75 0.38
    -7 11 0 1.68 0.65
    -7 11 0 1.97 0.59
    6 -11 0 0.99 0.22
    6 -11 0 1.28 0.64
    6 -11 0 1.63 1.04
    -6 11 0 1.03 0.34
    -6 11 0 0.67 0.61
    -6 11 0 0.17 0.52
    5 -11 0 10.75 0.74
    5 -11 0 9.41 1.18
    5 -11 0 13.61 1.55
    -5 11 0 11.27 0.82
    -5 11 0 8.11 1.12
    -5 11 0 10.93 1.07
    4 -11 0 66.39 4.8
    4 -11 0 76.71 4.1
    4 -11 0 73.96 5.03
    -4 11 0 75.38 4.01
    -4 11 0 65.19 4.94
    -4 11 0 68.87 4.31
    3 -11 0 2.92 1.05
    3 -11 0 2.71 0.77
    3 -11 0 4.39 0.43
    -3 11 0 4.67 0.48
    -3 11 0 3.53 0.62
    -3 11 0 3.75 0.7
    2 -11 0 8.32 1.06
    2 -11 0 7.98 1.28
    2 -11 0 8.01 0.66
    -2 11 0 7.6 0.93
    -2 11 0 8.39 0.69
    -2 11 0 7.95 0.86
    1 -11 0 3.57 0.78
    1 -11 0 2.29 0.98
    1 -11 0 2.88 0.39
    -1 11 0 3.39 0.6
    -1 11 0 3.73 0.44
    -1 11 0 3.06 0.63
    0 -11 0 1.2 0.66
    0 -11 0 1.18 0.89
    0 -11 0 1 0.3
    0 11 0 -0.15 0.43
    0 11 0 1.16 0.32
    0 11 0 0.8 0.47
    -1 -11 0 -0.1 0.78
    -1 -11 0 -0.07 0.27
    -1 -11 0 -0.21 0.62
    1 11 0 -0.19 0.39
    1 11 0 -0.01 0.29
    1 11 0 -0.49 0.42
    -2 -11 0 10.02 1.27
    -2 -11 0 11.34 0.9
    -2 -11 0 9.79 1.3
    2 11 0 11.81 0.86
    2 11 0 12.47 1.04
    2 11 0 12.24 1.04
    -3 -11 0 6.8 0.68
    -3 -11 0 7.59 1.05
    -3 -11 0 6.32 1.05
    3 11 0 7.39 0.66
    3 11 0 6.68 0.74
    3 11 0 7.44 0.76
    -4 -11 0 14.94 1.64
    -4 -11 0 16.24 1.19
    -4 -11 0 16.29 1.49
    4 11 0 15.58 1.26
    4 11 0 17.26 1.12
    4 11 0 17.61 1.24
    -5 -11 0 13.52 1.05
    -5 -11 0 15.45 1.56
    5 11 0 12.88 1.05
    5 11 0 12.62 1.06
    5 11 0 14.13 0.99
    -6 -11 0 2.78 0.88
    -6 -11 0 4.19 0.57
    6 11 0 3.98 0.53
    6 11 0 3.21 0.5
    -7 -11 0 9.21 1.3
    -7 -11 0 10.92 0.98
    7 11 0 10.41 0.92
    7 11 0 10.8 0.88
    -8 -11 0 21.83 1.57
    8 11 0 21.13 1.53
    8 11 0 22.55 1.48
    11 -12 0 2.76 1.38
    -11 12 0 3.28 0.86
    10 -12 0 10.25 1.1
    10 -12 0 9.7 1.7
    -10 12 0 8.5 1.03
    -10 12 0 8.94 1.22
    9 -12 0 3.98 1.37
    9 -12 0 2.81 0.72
    -9 12 0 2.73 0.83
    -9 12 0 3.34 0.72
    8 -12 0 11.3 1.17
    8 -12 0 9.42 1.57
    -8 12 0 5.84 1.11
    -8 12 0 8.91 1.01
    -8 12 0 10.4 0.78
    7 -12 0 50.14 3.92
    7 -12 0 54.09 3.59
    -7 12 0 51.29 3.23
    -7 12 0 46.08 3.72
    -7 12 0 51.25 2.92
    6 -12 0 0.85 0.65
    6 -12 0 1.09 0.24
    6 -12 0 0.04 0.96
    -6 12 0 1.63 0.36
    -6 12 0 0.76 0.62
    -6 12 0 0.52 0.56
    5 -12 0 73.87 5.14
    5 -12 0 76.39 4.13
    5 -12 0 70.33 4.89
    -5 12 0 66.66 5.02
    -5 12 0 73.2 4.05
    -5 12 0 69.5 4.37
    4 -12 0 11.02 1.52
    4 -12 0 10.7 1.23
    4 -12 0 10.89 0.76
    -4 12 0 9.58 1.01
    -4 12 0 8.66 1.16
    -4 12 0 9.46 0.81
    3 -12 0 3.27 1.08
    3 -12 0 2.65 0.36
    3 -12 0 2.66 0.77
    -3 12 0 1.18 0.61
    -3 12 0 1.41 0.62
    -3 12 0 2.35 0.41
    2 -12 0 11.31 1.56
    2 -12 0 12.28 1.41
    2 -12 0 14.17 0.97
    -2 12 0 12.08 1.3
    -2 12 0 13.36 1.22
    -2 12 0 16.73 1.01
    1 -12 0 0.75 0.3
    1 -12 0 1.19 0.68
    1 -12 0 0.31 0.89
    -1 12 0 0.59 0.32
    -1 12 0 1.17 0.51
    -1 12 0 1.75 0.56
    0 -12 0 1.33 0.34
    0 -12 0 1.45 0.74
    0 -12 0 1.64 0.93
    0 12 0 0.51 0.48
    0 12 0 1.01 0.53
    0 12 0 2.09 0.38
    -1 -12 0 20.94 1.93
    -1 -12 0 21.74 1.44
    -1 -12 0 19.32 2.03
    1 12 0 22.28 1.39
    1 12 0 23.67 1.7
    1 12 0 19.78 1.57
    -2 -12 0 30.17 1.94
    -2 -12 0 28.05 2.47
    -2 -12 0 30.92 2.48
    2 12 0 33.1 1.87
    2 12 0 29.81 2.04
    2 12 0 30.12 2.21
    -3 -12 0 26.28 2.3
    -3 -12 0 28.27 1.86
    -3 -12 0 27.37 2.38
    3 12 0 30.24 2.1
    3 12 0 28.22 1.93
    3 12 0 31.43 1.79
    -4 -12 0 20.01 2.01
    -4 -12 0 20.44 1.49
    4 12 0 23.1 1.44
    4 12 0 23.06 1.64
    4 12 0 22.52 1.55
    -5 -12 0 -0.58 0.37
    -5 -12 0 -0.74 0.7
    5 12 0 0.14 0.41
    5 12 0 -0.01 0.34
    -6 -12 0 1.1 0.81
    -6 -12 0 1.29 0.45
    6 12 0 1.17 0.39
    6 12 0 0.99 0.44
    -7 -12 0 9.48 0.94
    -7 -12 0 10.07 1.38
    7 12 0 9.9 0.9
    7 12 0 8.95 0.85
    10 -13 0 3.48 0.78
    10 -13 0 4.4 1.42
    -10 13 0 1.72 0.82
    -10 13 0 2.66 0.72
    9 -13 0 2.84 1.37
    9 -13 0 3.93 0.82
    -9 13 0 1.97 0.8
    -9 13 0 2.16 0.7
    8 -13 0 46.46 3.85
    8 -13 0 49.77 3.41
    -8 13 0 41.73 3.55
    -8 13 0 47.87 3.1
    -8 13 0 49.18 2.75
    7 -13 0 18.26 1.71
    7 -13 0 16.98 2.09
    -7 13 0 19.14 1.79
    -7 13 0 17.95 1.51
    -7 13 0 19.48 1.26
    6 -13 0 3.51 0.85
    6 -13 0 2.14 1.14
    6 -13 0 3.02 0.36
    -6 13 0 2.44 0.68
    -6 13 0 2.54 0.78
    -6 13 0 2.92 0.45
    5 -13 0 14.63 0.94
    5 -13 0 14.11 1.51
    5 -13 0 13.14 1.79
    -5 13 0 12.48 1.47
    -5 13 0 13.86 0.99
    -5 13 0 12.09 1.25
    4 -13 0 3.7 0.88
    4 -13 0 4.32 0.45
    4 -13 0 5.32 1.24
    -4 13 0 2.93 0.69
    -4 13 0 3.08 0.78
    -4 13 0 3.58 0.49
    3 -13 0 0.25 0.28
    3 -13 0 0.77 0.69
    3 -13 0 1.95 1.05
    -3 13 0 0.58 0.35
    -3 13 0 0.33 0.53
    -3 13 0 0.96 0.6
    2 -13 0 3.27 0.44
    2 -13 0 3.45 1.14
    2 -13 0 2.24 0.81
    -2 13 0 2.15 0.65
    -2 13 0 3.46 0.67
    -2 13 0 3.29 0.47
    1 -13 0 2.59 0.41
    1 -13 0 1.38 1.04
    1 -13 0 2 0.77
    -1 13 0 2.46 0.62
    -1 13 0 1.68 0.59
    -1 13 0 2.21 0.41
    0 -13 0 0.52 1
    0 -13 0 0.09 0.7
    0 -13 0 0.01 0.3
    0 13 0 0.07 0.54
    0 13 0 0.87 0.35
    0 13 0 0.22 0.48
    -1 -13 0 11.9 1.47
    -1 -13 0 13.54 1.03
    -1 -13 0 12.14 1.59
    1 13 0 14.68 1
    1 13 0 13.85 1.22
    1 13 0 13.65 1.23
    -2 -13 0 5.72 1.1
    -2 -13 0 6.18 0.68
    -2 -13 0 8.42 1.26
    2 13 0 7.37 0.78
    2 13 0 5.83 0.77
    2 13 0 5.92 0.62
    -3 -13 0 5.34 0.64
    -3 -13 0 6.02 1.06
    3 13 0 5.19 0.72
    3 13 0 5.46 0.6
    3 13 0 5.36 0.67
    -4 -13 0 0.4 0.78
    -4 -13 0 -0.27 0.36
    4 13 0 -0.13 0.46
    4 13 0 -0.47 0.31
    -5 -13 0 -0.01 0.4
    -5 -13 0 0.51 0.8
    5 13 0 -0.02 0.45
    5 13 0 0.06 0.36
    -6 -13 0 3.09 0.98
    -6 -13 0 2.83 0.57
    6 13 0 3.71 0.57
    6 13 0 3.33 0.52
    9 -14 0 31.99 2.98
    9 -14 0 34.72 2.49
    -9 14 0 30.26 2.26
    -9 14 0 26.99 2.56
    8 -14 0 28.1 2.12
    8 -14 0 18.74 2.41
    -8 14 0 25.68 1.89
    -8 14 0 21.74 2.14
    7 -14 0 7.54 1.14
    7 -14 0 9.08 1.57
    -7 14 0 8.7 0.77
    -7 14 0 7.36 1.18
    -7 14 0 7.39 1.02
    6 -14 0 6.19 0.56
    6 -14 0 7.51 1.12
    6 -14 0 6.87 1.43
    -6 14 0 5.31 0.87
    -6 14 0 5.31 0.97
    -6 14 0 6.04 0.65
    5 -14 0 -0.17 0.25
    5 -14 0 -0.45 0.66
    5 -14 0 0.76 1.1
    -5 14 0 -0.09 0.61
    -5 14 0 0.22 0.34
    -5 14 0 1.13 0.59
    4 -14 0 0.78 0.72
    4 -14 0 -0.52 1.07
    4 -14 0 0.1 0.28
    -4 14 0 0.02 0.35
    -4 14 0 0.54 0.58
    -4 14 0 0.44 0.61
    3 -14 0 1.01 0.32
    3 -14 0 -0.17 1.06
    3 -14 0 0.1 0.71
    -3 14 0 0.21 0.56
    -3 14 0 0.02 0.56
    -3 14 0 0.7 0.36
    2 -14 0 6.03 1.33
    2 -14 0 5.85 0.59
    2 -14 0 6.21 1.07
    -2 14 0 5.86 0.6
    -2 14 0 4.74 0.8
    -2 14 0 5.3 0.87
    1 -14 0 5.6 1.23
    1 -14 0 3.49 0.96
    1 -14 0 5.5 0.57
    -1 14 0 5.31 0.81
    -1 14 0 4.6 0.56
    -1 14 0 4.55 0.77
    0 -14 0 4.13 0.94
    0 -14 0 2.6 0.48
    0 -14 0 3.67 1.16
    0 14 0 4.23 0.68
    0 14 0 3.66 0.7
    0 14 0 2.67 0.45
    -1 -14 0 51.84 3.97
    -1 -14 0 51.94 3.23
    -1 -14 0 50.39 3.89
    1 14 0 57.12 3.77
    1 14 0 53.78 3.38
    1 14 0 54.83 3.11
    -2 -14 0 24.85 1.72
    -2 -14 0 26.53 2.31
    -2 -14 0 25.93 2.35
    2 14 0 24.3 1.96
    2 14 0 27.07 1.65
    2 14 0 26.26 1.87
    -3 -14 0 3.81 1.01
    -3 -14 0 3.72 0.56
    3 14 0 4.02 0.54
    3 14 0 2.73 0.66
    3 14 0 3.52 0.6
    -4 -14 0 1.82 0.49
    -4 -14 0 1.75 0.93
    4 14 0 1.24 0.55
    4 14 0 1.5 0.44
    -5 -14 0 2.38 0.54
    -5 -14 0 2.7 0.99
    5 14 0 1.67 0.46
    8 -15 0 6.55 1.52
    8 -15 0 5.92 1.09
    -8 15 0 5.51 1.11
    -8 15 0 6.62 0.97
    7 -15 0 2.86 1.27
    7 -15 0 0.18 0.75
    -7 15 0 0.27 0.65
    -7 15 0 -0.14 0.7
    6 -15 0 -0.06 0.71
    6 -15 0 -0.25 1.19
    -6 15 0 0.01 0.35
    -6 15 0 -0.09 0.65
    -6 15 0 -0.09 0.65
    5 -15 0 6.39 1.15
    5 -15 0 7.78 1.56
    5 -15 0 7.04 0.65
    -5 15 0 6.83 0.67
    -5 15 0 7.91 1.12
    -5 15 0 4.77 0.86
    4 -15 0 3.1 0.94
    4 -15 0 3.01 1.26
    4 -15 0 2.65 0.43
    -4 15 0 3.78 0.52
    -4 15 0 2.91 0.8
    -4 15 0 3.43 0.72
    3 -15 0 2.81 1.28
    3 -15 0 3.79 1.01
    3 -15 0 4 0.5
    -3 15 0 2.53 0.74
    -3 15 0 2.98 0.49
    -3 15 0 3.51 0.78
    2 -15 0 0.75 1.21
    2 -15 0 -0.05 0.76
    2 -15 0 1.13 0.35
    -2 15 0 0.02 0.34
    -2 15 0 -0.25 0.6
    -2 15 0 0.72 0.58
    1 -15 0 1.63 0.84
    1 -15 0 2.46 0.46
    1 -15 0 4.12 1.25
    -1 15 0 3.14 0.48
    -1 15 0 2.73 0.68
    -1 15 0 1.93 0.64
    0 -15 0 23.03 2.38
    0 -15 0 22.93 1.6
    0 -15 0 22.78 2.18
    0 15 0 25.34 1.55
    0 15 0 24.31 1.82
    0 15 0 23.54 1.94
    -1 -15 0 39.94 2.47
    -1 -15 0 35.89 3.1
    -1 -15 0 36.74 3.21
    1 15 0 39.84 2.62
    1 15 0 41.83 2.37
    1 15 0 38.04 2.86
    -2 -15 0 12.13 1.62
    -2 -15 0 14.5 1.13
    2 15 0 15.72 1.32
    2 15 0 14.97 1.08
    2 15 0 11.96 1.29
    -3 -15 0 0.55 0.42
    -3 -15 0 2.13 0.94
    3 15 0 -0.02 0.37
    3 15 0 -0.27 0.52
    6 -16 0 0.1 1.2
    6 -16 0 1.46 0.85
    -6 16 0 0.11 0.39
    -6 16 0 -0.69 0.63
    -6 16 0 -0.32 0.61
    5 -16 0 4.16 1.42
    5 -16 0 2.25 0.4
    5 -16 0 2.09 0.92
    -5 16 0 2.32 0.49
    -5 16 0 1.9 0.71
    -5 16 0 1.91 0.84
    4 -16 0 0.06 0.76
    4 -16 0 0.18 0.32
    4 -16 0 -0.19 1.21
    -4 16 0 0.86 0.69
    -4 16 0 0.03 0.6
    -4 16 0 0.36 0.37
    3 -16 0 13.18 1.65
    3 -16 0 13.6 1.96
    3 -16 0 15.03 1.08
    -3 16 0 13.15 1.5
    -3 16 0 13.73 1.36
    -3 16 0 15.26 1.07
    2 -16 0 41.79 3.39
    2 -16 0 36.6 3.08
    2 -16 0 39.21 2.41
    -2 16 0 41.23 2.35
    -2 16 0 35.88 2.64
    -2 16 0 37.36 2.95
    1 -16 0 0.95 0.84
    1 -16 0 2.23 1.26
    1 -16 0 0.65 0.41
    -1 16 0 0.54 0.42
    -1 16 0 0.39 0.61
    -1 16 0 1.98 0.72
    0 -16 0 3.9 1.06
    0 -16 0 3.11 1.4
    0 -16 0 3.67 0.59
    0 16 0 4 0.77
    0 16 0 3.47 0.76
    0 16 0 4.6 0.56
    -1 -16 0 16.02 1.21
    -1 -16 0 17.88 1.85
    1 16 0 15.48 1.12
    1 16 0 14.59 1.41
    1 16 0 11.78 1.3
    -1 17 -1 0.64 0.43
    -1 17 -1 0.44 0.62
    -1 17 -1 0.03 0.67
    1 -17 1 1.45 0.89
    1 -17 1 1.67 1.33
    1 -17 1 1.51 0.43
    -2 17 -1 1.45 0.47
    -2 17 -1 1.01 0.69
    -2 17 -1 0.27 0.67
    2 -17 1 0.9 0.84
    2 -17 1 2.04 1.32
    2 -17 1 0.5 0.38
    -3 17 -1 2.69 0.77
    -3 17 -1 1.46 0.47
    -3 17 -1 0.59 0.73
    3 -17 1 1.38 0.41
    3 -17 1 1.15 1.36
    3 -17 1 2.43 0.92
    -4 17 -1 -0.17 0.41
    -4 17 -1 -0.29 0.69
    -4 17 -1 0.09 0.64
    4 -17 1 -0.17 0.32
    4 -17 1 -0.4 0.79
    4 -17 1 -0.6 1.23
    2 16 -1 3.41 0.77
    2 16 -1 3.3 0.56
    -2 -16 1 3.32 0.58
    -2 -16 1 6.1 1.16
    1 16 -1 40.85 2.86
    1 16 -1 44.09 3.15
    1 16 -1 48.54 2.63
    -1 -16 1 41.24 2.69
    -1 -16 1 41.57 3.38
    -1 -16 1 41.52 3.52
    0 16 -1 23.16 1.4
    0 16 -1 19.43 1.63
    0 16 -1 19.95 1.75
    0 -16 1 18.64 2.2
    0 -16 1 19.95 1.42
    0 -16 1 14.76 1.9
    -1 16 -1 1.65 0.66
    -1 16 -1 2.35 0.48
    -1 16 -1 1.76 0.71
    1 -16 1 2.3 1.27
    1 -16 1 2.55 0.48
    1 -16 1 3.05 0.96
    -2 16 -1 1.97 0.47
    -2 16 -1 2.07 0.72
    -2 16 -1 1.8 0.71
    2 -16 1 2.48 0.91
    2 -16 1 2.45 0.46
    2 -16 1 2.68 1.27
    -3 16 -1 -0.38 0.37
    -3 16 -1 -0.11 0.61
    -3 16 -1 -0.04 0.62
    3 -16 1 -1.26 0.71
    3 -16 1 -0.03 0.32
    3 -16 1 -0.14 1.1
    -4 16 -1 1.68 0.45
    -4 16 -1 -0.48 0.68
    -4 16 -1 1.2 0.67
    4 -16 1 1.37 1.26
    4 -16 1 0.75 0.34
    4 -16 1 1.05 0.83
    -5 16 -1 2.92 0.91
    -5 16 -1 4.36 0.56
    -5 16 -1 4.11 0.81
    5 -16 1 4.82 1.46
    5 -16 1 3.31 0.46
    5 -16 1 3.28 1.01
    -6 16 -1 2.28 0.49
    -6 16 -1 2.34 0.74
    -6 16 -1 2.31 0.87
    6 -16 1 2.13 0.96
    6 -16 1 4.14 1.38
    -7 16 -1 0.39 0.67
    -7 16 -1 0.53 0.74
    7 -16 1 -0.6 1.14
    7 -16 1 -0.16 0.79
    4 15 -1 1.23 0.42
    4 15 -1 1.74 0.6
    -4 -15 1 1.63 0.5
    -4 -15 1 2.03 0.97
    3 15 -1 2.09 0.47
    3 15 -1 1.94 0.65
    -3 -15 1 2.32 0.5
    -3 -15 1 1.94 0.97
    2 15 -1 61.88 4.15
    2 15 -1 62 3.75
    2 15 -1 63.22 3.49
    -2 -15 1 52.09 4.31
    -2 -15 1 58.85 3.61
    -2 -15 1 58.5 4.39
    1 15 -1 69.48 4.26
    1 15 -1 71.03 3.94
    1 15 -1 67.49 4.73
    -1 -15 1 76.19 5
    -1 -15 1 65.13 4.07
    -1 -15 1 64.21 4.85
    0 15 -1 1.45 0.41
    0 15 -1 0.99 0.57
    0 15 -1 1.26 0.64
    0 -15 1 1.38 0.81
    0 -15 1 1.5 0.4
    0 -15 1 1.58 1.13
    -1 15 -1 1.36 0.63
    -1 15 -1 2.17 0.45
    -1 15 -1 1.22 0.66
    1 -15 1 1.38 1.11
    1 -15 1 1.73 0.83
    1 -15 1 1.77 0.41
    -2 15 -1 4.72 0.93
    -2 15 -1 2.92 0.77
    -2 15 -1 6.78 0.67
    2 -15 1 5.42 1.08
    2 -15 1 6.17 0.61
    2 -15 1 5.47 1.35
    -3 15 -1 6.76 1.03
    -3 15 -1 9.1 0.79
    -3 15 -1 8.68 1
    3 -15 1 7.78 0.72
    3 -15 1 7.59 1.48
    3 -15 1 7.25 1.2
    -4 15 -1 -0.35 0.57
    -4 15 -1 0.18 0.35
    -4 15 -1 -0.19 0.63
    4 -15 1 -0.95 1.08
    4 -15 1 0.58 0.31
    4 -15 1 -0.27 0.73
    -5 15 -1 5.37 0.83
    -5 15 -1 4.85 0.96
    -5 15 -1 4.73 0.6
    5 -15 1 3.65 1.34
    5 -15 1 5.5 0.53
    5 -15 1 5.5 1.04
    -6 15 -1 0.82 0.74
    -6 15 -1 1.22 0.67
    -6 15 -1 1.44 0.45
    6 -15 1 2.82 1.24
    6 -15 1 2.7 0.88
    -7 15 -1 4.48 0.84
    -7 15 -1 4.91 0.61
    -7 15 -1 4.59 1.01
    7 -15 1 6.27 1.07
    7 -15 1 7.09 1.48
    -8 15 -1 24.99 2.29
    -8 15 -1 24.07 1.97
    8 -15 1 26.45 2.23
    8 -15 1 27.81 2.78
    5 14 -1 1.31 0.53
    5 14 -1 0.9 0.38
    -5 -14 1 0.9 0.46
    -5 -14 1 1.69 0.99
    4 14 -1 -0.13 0.35
    4 14 -1 -0.61 0.47
    -4 -14 1 0.62 0.75
    -4 -14 1 0.09 0.37
    3 14 -1 0.71 0.45
    3 14 -1 2.06 0.61
    3 14 -1 0.96 0.41
    -3 -14 1 1.13 0.43
    -3 -14 1 2.18 0.86
    2 14 -1 13.17 1.16
    2 14 -1 11.71 1.11
    2 14 -1 12.55 0.93
    -2 -14 1 10.21 1.52
    -2 -14 1 10.97 0.95
    -2 -14 1 8.11 1.33
    1 14 -1 0.83 0.52
    1 14 -1 0.92 0.56
    1 14 -1 0.87 0.4
    -1 -14 1 1.38 0.83
    -1 -14 1 1.43 0.4
    -1 -14 1 2.59 1.11
    0 14 -1 0.3 0.46
    0 14 -1 -0.03 0.33
    0 14 -1 -0.68 0.52
    0 -14 1 -0.6 0.64
    0 -14 1 -0.06 0.96
    0 -14 1 -0.33 0.27
    -1 14 -1 3.61 0.71
    -1 14 -1 3.18 0.51
    -1 14 -1 2.62 0.67
    1 -14 1 3.95 0.48
    1 -14 1 3.46 1.16
    1 -14 1 5.77 0.98
    -2 14 -1 -0.51 0.33
    -2 14 -1 0.04 0.53
    -2 14 -1 0.24 0.57
    2 -14 1 0.97 0.69
    2 -14 1 -0.03 0.27
    2 -14 1 0.49 1.01
    -3 14 -1 12.09 1.39
    -3 14 -1 15.01 1.05
    -3 14 -1 14.83 1.33
    3 -14 1 11.62 1.77
    3 -14 1 14.84 1.59
    3 -14 1 14.96 1.02
    -4 14 -1 0.28 0.62
    -4 14 -1 0.44 0.37
    -4 14 -1 0.52 0.56
    4 -14 1 0.97 1.07
    4 -14 1 -0.13 0.69
    4 -14 1 0.27 0.27
    -5 14 -1 17.73 1.72
    -5 14 -1 15.48 1.43
    -5 14 -1 19.72 1.24
    5 -14 1 18.23 1.76
    5 -14 1 17.84 1.18
    5 -14 1 16.66 2.06
    -6 14 -1 2.71 0.73
    -6 14 -1 3.11 0.86
    -6 14 -1 4.95 0.56
    6 -14 1 4.35 0.95
    6 -14 1 3.58 1.26
    6 -14 1 4.98 0.46
    -7 14 -1 19.79 1.66
    -7 14 -1 18.7 1.89
    -7 14 -1 18.79 1.35
    7 -14 1 23.33 1.89
    7 -14 1 21.43 2.32
    -8 14 -1 23.15 1.86
    -8 14 -1 22.44 2.11
    8 -14 1 21.75 2.49
    8 -14 1 25.85 2.04
    -9 14 -1 3.47 0.9
    -9 14 -1 3.71 0.8
    9 -14 1 4 1.38
    9 -14 1 3.81 0.88
    6 13 -1 -0.27 0.42
    6 13 -1 0.65 0.38
    -6 -13 1 1.22 0.81
    -6 -13 1 -0.01 0.39
    5 13 -1 3.84 0.6
    5 13 -1 3.11 0.49
    -5 -13 1 3.24 0.56
    -5 -13 1 3.84 0.99
    4 13 -1 2.5 0.45
    4 13 -1 2.33 0.56
    -4 -13 1 2.29 0.48
    -4 -13 1 3.17 0.91
    3 13 -1 0.64 0.45
    3 13 -1 1.55 0.52
    3 13 -1 2.2 0.42
    -3 -13 1 1.7 0.76
    -3 -13 1 1.08 0.39
    -3 -13 1 0.08 0.9
    2 13 -1 38.15 2.69
    2 13 -1 35.88 2.46
    2 13 -1 39.62 2.27
    -2 -13 1 38.78 2.99
    -2 -13 1 33.49 2.9
    -2 -13 1 40.04 2.36
    1 13 -1 11.32 1.1
    1 13 -1 13.18 0.91
    1 13 -1 9.81 1.04
    -1 -13 1 12.44 0.92
    -1 -13 1 10.2 1.48
    -1 -13 1 9.74 1.33
    0 13 -1 7.01 0.66
    0 13 -1 5.59 0.81
    0 13 -1 6.08 0.79
    0 -13 1 6.63 0.64
    0 -13 1 5.78 1
    0 -13 1 6.28 1.23
    -1 13 -1 5.06 0.81
    -1 13 -1 5.69 0.79
    -1 13 -1 7.57 0.66
    1 -13 1 5.79 0.58
    1 -13 1 4.79 1.24
    1 -13 1 5.63 1
    -2 13 -1 45.36 2.46
    -2 13 -1 39.84 2.69
    -2 13 -1 39.94 3.04
    2 -13 1 42.74 2.49
    2 -13 1 39.36 3.08
    2 -13 1 38.61 3.27
    -3 13 -1 -0.03 0.58
    -3 13 -1 0.16 0.36
    -3 13 -1 -0.37 0.51
    3 -13 1 -0.13 0.25
    3 -13 1 0.5 0.98
    3 -13 1 0.77 0.69
    -4 13 -1 24.41 2.25
    -4 13 -1 26.57 1.95
    -4 13 -1 29.92 1.73
    4 -13 1 27.38 2.27
    4 -13 1 27.37 2.54
    4 -13 1 28.49 1.7
    -5 13 -1 58.13 3.75
    -5 13 -1 53.86 4.28
    -5 13 -1 61.41 3.44
    5 -13 1 67.29 4.51
    5 -13 1 57.78 4.18
    5 -13 1 62.17 3.47
    -6 13 -1 11.97 1.28
    -6 13 -1 12.72 1.45
    -6 13 -1 14.39 1.04
    6 -13 1 15.66 0.96
    6 -13 1 15.04 1.85
    6 -13 1 15.02 1.48
    -7 13 -1 13.19 1.46
    -7 13 -1 12.83 0.98
    -7 13 -1 12.82 1.26
    7 -13 1 14.14 1.4
    7 -13 1 11.65 1.78
    -8 13 -1 38.46 3.38
    -8 13 -1 45.93 2.62
    -8 13 -1 42.21 2.93
    8 -13 1 47.76 3.71
    8 -13 1 48.74 3.24
    -9 13 -1 0.69 0.6
    -9 13 -1 0.2 0.64
    9 -13 1 -0.6 0.58
    9 -13 1 2.06 1.25
    -10 13 -1 12.7 1.65
    -10 13 -1 17.53 1.52
    10 -13 1 19.55 2.25
    10 -13 1 19.17 1.59
    7 12 -1 12.3 1
    7 12 -1 13.87 0.99
    -7 -12 1 10.85 1.04
    -7 -12 1 10.38 1.42
    6 12 -1 4.42 0.56
    6 12 -1 4.77 0.58
    -6 -12 1 3.9 0.96
    -6 -12 1 4.54 0.62
    5 12 -1 0.11 0.32
    5 12 -1 0.21 0.4
    -5 -12 1 0.88 0.74
    -5 -12 1 0.37 0.36
    4 12 -1 44.29 2.6
    4 12 -1 40.89 2.43
    4 12 -1 42.57 2.82
    -4 -12 1 37.59 3.08
    -4 -12 1 38.81 2.53
    3 12 -1 1.57 0.53
    3 12 -1 1.51 0.37
    3 12 -1 1.73 0.43
    -3 -12 1 1.31 0.88
    -3 -12 1 0.55 0.73
    -3 -12 1 1.64 0.39
    2 12 -1 37.51 2.14
    2 12 -1 37.67 2.54
    2 12 -1 34.81 2.31
    -2 -12 1 31.38 2.74
    -2 -12 1 36.78 2.21
    -2 -12 1 32.55 2.69
    1 12 -1 17.38 1.08
    1 12 -1 13.8 1.3
    1 12 -1 14.64 1.25
    -1 -12 1 13.92 1.52
    -1 -12 1 15.86 1.09
    -1 -12 1 14.07 1.63
    0 12 -1 4.23 0.49
    0 12 -1 3.45 0.61
    0 12 -1 3.67 0.63
    0 -12 1 3.63 0.45
    0 -12 1 2.45 1.03
    0 -12 1 3.88 0.86
    -1 12 -1 12.49 1.29
    -1 12 -1 17.49 1.03
    -1 12 -1 13 1.19
    1 -12 1 13.18 1.59
    1 -12 1 11.12 1.4
    1 -12 1 14.77 1
    -2 12 -1 -0.06 0.48
    -2 12 -1 0.01 0.32
    -2 12 -1 -0.49 0.46
    2 -12 1 -0.39 0.59
    2 -12 1 0.44 0.91
    2 -12 1 -0.25 0.23
    -3 12 -1 -0.82 0.5
    -3 12 -1 0.01 0.32
    -3 12 -1 -0.82 0.46
    3 -12 1 1.04 0.95
    3 -12 1 0.4 0.63
    3 -12 1 0.14 0.24
    -4 12 -1 142.37 8.41
    -4 12 -1 145.59 7.92
    -4 12 -1 137.94 9.62
    4 -12 1 141.51 9.44
    4 -12 1 137.37 9.27
    4 -12 1 153.68 8.12
    -5 12 -1 2.22 0.64
    -5 12 -1 3.45 0.48
    -5 12 -1 2.36 0.76
    5 -12 1 3.41 0.37
    5 -12 1 3 0.81
    5 -12 1 3.06 1.18
    -6 12 -1 0.98 0.61
    -6 12 -1 2.29 0.62
    -6 12 -1 1.02 0.37
    6 -12 1 1.59 1.01
    6 -12 1 1.65 0.65
    6 -12 1 1.52 0.25
    -7 12 -1 46.78 3.03
    -7 12 -1 43.02 3.5
    -7 12 -1 48.2 2.74
    7 -12 1 46.13 3.71
    7 -12 1 51.14 3.37
    -8 12 -1 8.47 0.71
    -8 12 -1 4.65 0.95
    -8 12 -1 7.31 0.88
    8 -12 1 5.16 1.39
    8 -12 1 6.96 0.95
    -9 12 -1 1.22 0.69
    -9 12 -1 1.62 0.62
    9 -12 1 1.56 0.63
    9 -12 1 1.43 1.24
    -10 12 -1 4.01 0.77
    -10 12 -1 2.73 0.84
    10 -12 1 1.87 1.3
    10 -12 1 3.59 0.72
    -11 12 -1 -0.08 0.61
    -11 12 -1 0.49 0.69
    11 -12 1 0.56 1.23
    8 11 -1 68.43 4.25
    8 11 -1 73.52 4.1
    -8 -11 1 67.45 4.94
    -8 -11 1 76.07 4.29
    7 11 -1 7.74 0.78
    7 11 -1 8.49 0.77
    -7 -11 1 9.4 0.87
    6 11 -1 5.64 0.61
    6 11 -1 7.57 0.72
    -6 -11 1 5.72 0.68
    -6 -11 1 6.46 1.05
    5 11 -1 16.86 1.19
    5 11 -1 18.26 1.32
    5 11 -1 18.45 1.28
    -5 -11 1 16.48 1.69
    -5 -11 1 18.36 1.28
    4 11 -1 -0.07 0.28
    4 11 -1 0.44 0.41
    4 11 -1 0.77 0.33
    -4 -11 1 0.18 0.33
    -4 -11 1 -0.81 0.69
    -4 -11 1 0.43 0.67
    3 11 -1 45.53 2.71
    3 11 -1 44.44 2.97
    3 11 -1 44.95 2.54
    -3 -11 1 43.89 2.63
    -3 -11 1 39.98 3.15
    -3 -11 1 38.94 3.11
    2 11 -1 1.87 0.5
    2 11 -1 1.79 0.38
    2 11 -1 2.32 0.46
    -2 -11 1 3.12 0.91
    -2 -11 1 2.31 0.75
    -2 -11 1 1.97 0.39
    1 11 -1 1.38 0.46
    1 11 -1 1.34 0.36
    1 11 -1 2.13 0.52
    -1 -11 1 2.64 0.75
    -1 -11 1 0.81 0.88
    -1 -11 1 1.88 0.36
    0 11 -1 16.03 1.31
    0 11 -1 16.31 1.44
    0 11 -1 18.53 1.16
    0 -11 1 18.01 1.16
    0 -11 1 16.4 1.58
    0 -11 1 16.89 1.76
    -1 11 -1 1.07 0.33
    -1 11 -1 0.49 0.49
    -1 11 -1 -0.17 0.46
    1 -11 1 0.34 0.25
    1 -11 1 0.59 0.59
    1 -11 1 -0.01 0.87
    -2 11 -1 25.28 2.04
    -2 11 -1 27.44 1.6
    -2 11 -1 23.94 1.77
    2 -11 1 24.72 2.07
    2 -11 1 27.03 1.6
    2 -11 1 24.58 2.25
    -3 11 -1 -0.34 0.45
    -3 11 -1 0.34 0.32
    -3 11 -1 -0.3 0.5
    3 -11 1 0.66 0.91
    3 -11 1 0.44 0.59
    3 -11 1 -0.09 0.22
    -4 11 -1 0.42 0.61
    -4 11 -1 1.65 0.38
    -4 11 -1 1.22 0.52
    4 -11 1 1.45 0.67
    4 -11 1 0.27 0.94
    4 -11 1 1.87 0.29
    -5 11 -1 23.81 1.54
    -5 11 -1 23.62 2.03
    -5 11 -1 23.23 1.75
    5 -11 1 26.73 1.5
    5 -11 1 24.62 2
    5 -11 1 25.52 2.31
    -6 11 -1 16.77 1.13
    -6 11 -1 15.58 1.33
    -6 11 -1 15.69 1.55
    6 -11 1 17.07 1.49
    6 -11 1 17.86 1.92
    6 -11 1 16.57 1.02
    -7 11 -1 0.37 0.49
    -7 11 -1 -0.57 0.51
    -7 11 -1 0.57 0.32
    7 -11 1 -0.49 0.92
    7 -11 1 0.77 0.57
    -8 11 -1 0.44 0.6
    -8 11 -1 0.66 0.34
    -8 11 -1 0.52 0.52
    8 -11 1 0.06 0.52
    8 -11 1 0.96 1.02
    -9 11 -1 0.32 0.53
    -9 11 -1 -0.25 0.33
    -9 11 -1 0.56 0.61
    9 -11 1 0.08 0.51
    9 -11 1 -0.43 1.04
    -10 11 -1 1.72 0.75
    -10 11 -1 2.75 0.66
    10 -11 1 2.12 0.6
    10 -11 1 2.43 1.26
    -11 11 -1 -0.24 0.57
    -11 11 -1 0.51 0.7
    11 -11 1 -0.39 1.1
    9 10 -1 8.91 0.92
    9 10 -1 9.27 0.86
    -9 -10 1 10.32 0.93
    8 10 -1 62.67 3.84
    8 10 -1 65.15 3.7
    -8 -10 1 64.26 3.85
    -8 -10 1 65.69 4.51
    7 10 -1 0.55 0.33
    7 10 -1 1.32 0.37
    -7 -10 1 0.88 0.39
    -7 -10 1 1.05 0.71
    6 10 -1 3.03 0.43
    6 10 -1 2.56 0.39
    6 10 -1 2.76 0.44
    -6 -10 1 2.12 0.74
    -6 -10 1 3.51 0.49
    5 10 -1 0.39 0.32
    5 10 -1 0.69 0.27
    5 10 -1 1.4 0.39
    -5 -10 1 -0.1 0.62
    -5 -10 1 -0.4 0.53
    -5 -10 1 0.48 0.35
    4 10 -1 9.94 0.74
    4 10 -1 8.76 0.77
    4 10 -1 8 0.82
    -4 -10 1 8.06 1.09
    -4 -10 1 9.72 0.79
    -4 -10 1 8.23 0.99
    3 10 -1 18.58 1.41
    3 10 -1 21.04 1.25
    3 10 -1 19.07 1.36
    -3 -10 1 19.33 1.28
    -3 -10 1 17.54 1.69
    -3 -10 1 17.78 1.69
    2 10 -1 0.27 0.4
    2 10 -1 -0.07 0.26
    2 10 -1 -0.1 0.32
    -2 -10 1 0.36 0.59
    -2 -10 1 0.58 0.28
    -2 -10 1 -0.63 0.72
    1 10 -1 1.82 0.36
    1 10 -1 1.79 0.46
    1 10 -1 1.82 0.48
    -1 -10 1 1.49 0.63
    -1 -10 1 1.81 0.82
    -1 -10 1 2.08 0.34
    0 10 -1 -0.03 0.41
    0 10 -1 1.01 0.3
    0 10 -1 0.12 0.43
    0 -10 1 0.13 0.57
    0 -10 1 0.46 0.26
    0 -10 1 0.37 0.82
    -1 10 -1 24.92 1.48
    -1 10 -1 21.44 1.84
    -1 10 -1 24.26 1.66
    1 -10 1 23.81 1.48
    1 -10 1 27.51 2.15
    1 -10 1 22.61 1.92
    -2 10 -1 49.63 3.29
    -2 10 -1 56.3 3.08
    -2 10 -1 50.86 3.77
    2 -10 1 53.63 3.72
    2 -10 1 56.77 3.9
    2 -10 1 56.31 3.13
    -3 10 -1 3.39 0.42
    -3 10 -1 2.06 0.61
    -3 10 -1 2.2 0.56
    3 -10 1 3.54 0.35
    3 -10 1 3.56 0.96
    3 -10 1 3.37 0.72
    -4 10 -1 -0.32 0.45
    -4 10 -1 -0.57 0.48
    -4 10 -1 0.14 0.28
    4 -10 1 0.52 0.2
    4 -10 1 -1.3 0.81
    4 -10 1 -0.06 0.55
    -5 10 -1 0.01 0.5
    -5 10 -1 -0.53 0.42
    -5 10 -1 0.11 0.28
    5 -10 1 0.06 0.17
    5 -10 1 -0.18 0.86
    5 -10 1 0.22 0.51
    5 -10 1 -0.12 0.53
    -6 10 -1 15.13 1.47
    -6 10 -1 17.2 1.3
    -6 10 -1 16 1.07
    6 -10 1 17.27 1.44
    6 -10 1 17.5 1.82
    6 -10 1 17.25 1.16
    6 -10 1 15.03 0.98
    -7 10 -1 3.07 0.41
    -7 10 -1 1.16 0.66
    -7 10 -1 2.78 0.56
    7 -10 1 2.67 1.07
    7 -10 1 1.95 0.59
    -8 10 -1 3.94 0.74
    -8 10 -1 2.79 0.41
    -8 10 -1 2.38 0.58
    8 -10 1 3.98 1.17
    8 -10 1 3.3 0.64
    -9 10 -1 17.34 1.62
    -9 10 -1 15.37 1.1
    -9 10 -1 14.89 1.36
    9 -10 1 16.68 1.96
    9 -10 1 20.25 1.44
    -10 10 -1 7.85 0.93
    -10 10 -1 8.83 1.14
    10 -10 1 9.77 1.55
    10 -10 1 8.86 0.94
    -11 10 -1 0.33 0.54
    -11 10 -1 0.04 0.68
    11 -10 1 -0.26 1.08
    -12 10 -1 6.75 1.12
    -12 10 -1 6.37 0.89
    12 -10 1 6.76 1.48
    10 9 -1 -0.04 0.39
    -10 -9 1 -0.34 0.36
    9 9 -1 39.56 2.5
    9 9 -1 42.63 2.4
    -9 -9 1 37.24 2.48
    8 9 -1 28.82 1.77
    8 9 -1 27.93 1.83
    -8 -9 1 28.23 1.85
    -8 -9 1 29.65 2.32
    7 9 -1 0.2 0.29
    7 9 -1 0.03 0.29
    -7 -9 1 -0.31 0.32
    -7 -9 1 -0.02 0.62
    6 9 -1 2.73 0.42
    6 9 -1 3.14 0.44
    6 9 -1 3.86 0.43
    -6 -9 1 3.53 0.49
    -6 -9 1 3.3 0.78
    5 9 -1 19.59 1.21
    5 9 -1 18.05 1.26
    5 9 -1 19.58 1.34
    -5 -9 1 18.86 1.28
    -5 -9 1 16.73 1.67
    4 9 -1 1.36 0.32
    4 9 -1 1.83 0.41
    4 9 -1 1.18 0.3
    4 9 -1 1.84 0.35
    -4 -9 1 0.62 0.62
    -4 -9 1 1.84 0.63
    -4 -9 1 1.69 0.35
    3 9 -1 0.13 0.27
    3 9 -1 0.69 0.42
    3 9 -1 -0.12 0.25
    3 9 -1 0.1 0.35
    -3 -9 1 0.38 0.28
    -3 -9 1 0.06 0.62
    -3 -9 1 1.01 0.6
    2 9 -1 2.45 0.42
    2 9 -1 2.79 0.48
    2 9 -1 2.41 0.37
    -2 -9 1 2.6 0.78
    -2 -9 1 3.24 0.7
    -2 -9 1 2.49 0.38
    1 9 -1 0.29 0.39
    1 9 -1 0.58 0.29
    1 9 -1 0.16 0.37
    -1 -9 1 0.1 0.24
    -1 -9 1 -0.25 0.52
    -1 -9 1 -0.43 0.7
    0 9 -1 63.58 4.25
    0 9 -1 60.71 3.74
    0 9 -1 64.81 3.51
    0 -9 1 63.22 4.26
    0 -9 1 56.83 4.16
    0 -9 1 63.46 3.6
    -1 9 -1 153.53 8.16
    -1 9 -1 151.35 8.62
    -1 9 -1 144.5 9.82
    1 -9 1 151.88 9.57
    1 -9 1 151.3 8.4
    1 -9 1 139.33 9.49
    -2 9 -1 12.92 0.87
    -2 9 -1 12.96 1.03
    -2 9 -1 11.62 1.17
    2 -9 1 10.07 1.36
    2 -9 1 12.79 0.82
    2 -9 1 10.08 1.18
    -3 9 -1 24.18 1.73
    -3 9 -1 25.98 1.55
    -3 9 -1 25.32 1.99
    3 -9 1 23.2 1.95
    3 -9 1 27.39 2.19
    3 -9 1 26.78 1.53
    -4 9 -1 5.63 0.69
    -4 9 -1 4.62 0.76
    -4 9 -1 6.3 0.57
    4 -9 1 6.06 0.76
    4 -9 1 6.72 1.15
    4 -9 1 6.22 0.48
    4 -9 1 6.29 0.84
    -5 9 -1 41.7 2.31
    -5 9 -1 39.53 2.53
    -5 9 -1 38.95 2.93
    5 -9 1 36.21 3.03
    5 -9 1 39.23 2.81
    5 -9 1 42.78 2.49
    5 -9 1 40.08 2.3
    -6 9 -1 2.05 0.34
    -6 9 -1 1.36 0.59
    -6 9 -1 1.94 0.49
    6 -9 1 1.9 0.58
    6 -9 1 2.74 0.98
    6 -9 1 1.64 0.2
    6 -9 1 2.37 0.33
    -7 9 -1 2.47 0.36
    -7 9 -1 2.58 0.55
    7 -9 1 3.52 1.06
    7 -9 1 3.2 0.62
    -8 9 -1 0.7 0.5
    -8 9 -1 1.16 0.33
    8 -9 1 1.16 0.48
    8 -9 1 0.81 0.97
    -9 9 -1 11.95 1.16
    -9 9 -1 11.77 0.9
    9 -9 1 16 1.17
    9 -9 1 13.77 1.7
    -10 9 -1 20.36 1.56
    -10 9 -1 20.01 1.28
    10 -9 1 21.6 2.13
    -11 9 -1 -0.6 0.47
    11 -9 1 0.5 0.99
    -12 9 -1 5.88 0.86
    12 -9 1 7.14 1.47
    10 8 -1 0.19 0.37
    -10 -8 1 0.11 0.36
    9 8 -1 11.11 0.96
    9 8 -1 11.13 0.89
    -9 -8 1 11.94 0.95
    -9 -8 1 10.4 1.2
    8 8 -1 2.95 0.43
    8 8 -1 2.75 0.42
    -8 -8 1 2.92 0.77
    -8 -8 1 2.52 0.45
    7 8 -1 26.15 1.92
    7 8 -1 27.22 1.64
    7 8 -1 26.15 1.68
    -7 -8 1 26.91 1.72
    -7 -8 1 27.97 2.12
    6 8 -1 27.29 1.7
    6 8 -1 29.03 1.66
    6 8 -1 28 1.9
    -6 -8 1 26.12 2.13
    -6 -8 1 25.69 1.73
    5 8 -1 1.09 0.32
    5 8 -1 1.6 0.27
    5 8 -1 1.28 0.31
    -5 -8 1 1.35 0.34
    -5 -8 1 1.2 0.37
    -5 -8 1 2.41 0.62
    4 8 -1 1.69 0.29
    4 8 -1 1.87 0.31
    4 8 -1 1.16 0.34
    4 8 -1 1.45 0.26
    -4 -8 1 0.99 0.59
    -4 -8 1 1.27 0.31
    -4 -8 1 0.74 0.38
    -4 -8 1 1.36 0.55
    3 8 -1 1.96 0.45
    3 8 -1 1.07 0.29
    3 8 -1 1.74 0.32
    3 8 -1 1.16 0.38
    -3 -8 1 1.56 0.32
    -3 -8 1 1.2 0.58
    -3 -8 1 1.68 0.39
    -3 -8 1 -0.08 0.6
    2 8 -1 46.69 3.24
    2 8 -1 48.01 3.26
    2 8 -1 50.13 2.93
    2 8 -1 48.02 2.75
    -2 -8 1 48.18 3.31
    -2 -8 1 47.63 3.31
    -2 -8 1 51.47 2.84
    -2 -8 1 46.16 3.31
    1 8 -1 7.21 0.76
    1 8 -1 8.25 0.61
    1 8 -1 6.65 0.69
    -1 -8 1 6.86 0.86
    -1 -8 1 6.66 0.59
    -1 -8 1 5.58 0.94
    0 8 -1 19.92 1.51
    0 8 -1 19.88 1.22
    0 8 -1 20.86 1.39
    0 -8 1 19.73 1.21
    0 -8 1 16.43 1.72
    0 -8 1 16.96 1.58
    -1 8 -1 109.79 5.63
    -1 8 -1 105.61 5.96
    -1 8 -1 99.08 6.77
    1 -8 1 88.21 6.54
    1 -8 1 103.62 5.77
    1 -8 1 103.83 6.65
    -2 8 -1 30.11 1.67
    -2 8 -1 28 1.82
    -2 8 -1 25.87 2.08
    2 -8 1 30.18 1.66
    2 -8 1 25.67 2.25
    2 -8 1 23.58 2.03
    -3 8 -1 23.17 1.39
    -3 8 -1 23.59 1.58
    -3 8 -1 21.14 1.79
    3 -8 1 22.96 1.37
    3 -8 1 22.11 1.78
    3 -8 1 23.4 2
    3 -8 1 25.02 1.71
    -4 8 -1 27.06 1.9
    -4 8 -1 28.94 2.21
    -4 8 -1 30.29 1.73
    4 -8 1 29.85 1.93
    4 -8 1 29.32 2.14
    4 -8 1 31.03 1.72
    4 -8 1 28.79 2.38
    -5 8 -1 15.5 1.23
    -5 8 -1 17.49 1.06
    5 -8 1 18.85 1.15
    5 -8 1 16.77 1.01
    5 -8 1 15.75 1.39
    5 -8 1 15.81 1.73
    -6 8 -1 6.75 0.73
    -6 8 -1 7.39 0.59
    6 -8 1 7.19 1.18
    6 -8 1 7.6 1.19
    6 -8 1 7.14 0.83
    -7 8 -1 10.14 0.73
    -7 8 -1 10.46 0.97
    7 -8 1 11 0.99
    7 -8 1 12.36 1.46
    7 -8 1 7.36 1.29
    -8 8 -1 7.7 0.63
    -8 8 -1 7.6 0.79
    8 -8 1 9.46 0.87
    8 -8 1 8.22 1.3
    8 -8 1 7.45 1.31
    -9 8 -1 16.84 1.07
    -9 8 -1 16.22 1.31
    9 -8 1 13.94 1.81
    9 -8 1 17.67 1.3
    9 -8 1 19.04 1.92
    -10 8 -1 3.98 0.43
    -10 8 -1 3.44 0.63
    10 -8 1 4.19 1.14
    10 -8 1 3.48 1.17
    -11 8 -1 0.41 0.51
    11 -8 1 -0.62 0.91
    11 -8 1 0.41 1.04
    -12 8 -1 0.99 0.57
    12 -8 1 2.05 1.06
    11 7 -1 2.02 0.52
    -11 -7 1 2.19 0.47
    -11 -7 1 2.42 0.56
    10 7 -1 4.93 0.6
    -10 -7 1 4.47 0.57
    -10 -7 1 4.72 0.66
    9 7 -1 7.76 0.74
    9 7 -1 8.5 0.69
    -9 -7 1 7.45 0.73
    -9 -7 1 6.46 0.92
    8 7 -1 0.22 0.42
    8 7 -1 -0.12 0.29
    8 7 -1 -0.25 0.25
    -8 -7 1 0.1 0.56
    -8 -7 1 0.39 0.3
    7 7 -1 47.81 2.72
    7 7 -1 46.35 3.23
    7 7 -1 47.21 2.82
    -7 -7 1 47.44 3.29
    -7 -7 1 48.01 2.83
    6 7 -1 4.1 0.42
    6 7 -1 3.91 0.42
    6 7 -1 3.62 0.44
    -6 -7 1 3.64 0.45
    -6 -7 1 3.1 0.45
    -6 -7 1 4.05 0.7
    5 7 -1 2.37 0.34
    5 7 -1 2.22 0.33
    5 7 -1 2.64 0.31
    -5 -7 1 2.38 0.38
    -5 -7 1 1.81 0.58
    -5 -7 1 1.72 0.35
    4 7 -1 0.15 0.24
    4 7 -1 0.55 0.2
    4 7 -1 0.3 0.27
    4 7 -1 0.44 0.2
    -4 -7 1 -0.71 0.45
    -4 -7 1 0.05 0.29
    -4 -7 1 0.13 0.25
    -4 -7 1 0.15 0.45
    3 7 -1 169.49 10.79
    3 7 -1 161.31 9.51
    3 7 -1 161.06 9.06
    3 7 -1 162.99 10.37
    -3 -7 1 180.9 9.38
    -3 -7 1 165.39 10.83
    -3 -7 1 154.74 10.49
    -3 -7 1 170.37 10.43
    2 7 -1 10.9 0.88
    2 7 -1 11.78 0.76
    2 7 -1 11.46 0.89
    2 7 -1 11.14 1.12
    -2 -7 1 10.25 1.12
    -2 -7 1 11.13 0.96
    -2 -7 1 7.34 1.04
    -2 -7 1 10.84 0.77
    1 7 -1 25.24 1.47
    1 7 -1 25.06 1.63
    1 7 -1 22.45 1.89
    1 7 -1 24.71 1.78
    -1 -7 1 25.8 1.81
    -1 -7 1 22.18 1.83
    -1 -7 1 26.05 1.51
    -1 -7 1 23.24 1.95
    0 7 -1 24.77 1.83
    0 7 -1 21.06 2.01
    0 7 -1 27.26 1.66
    0 7 -1 25.33 1.48
    0 -7 1 27.01 1.52
    0 -7 1 23.71 2
    0 -7 1 23.74 1.86
    -1 7 -1 18.85 1.34
    -1 7 -1 20.07 1.21
    -1 7 -1 19.26 1.53
    1 -7 1 20.85 1.21
    1 -7 1 21.69 1.66
    1 -7 1 19.06 1.71
    1 -7 1 17.29 1.53
    -2 7 -1 97.28 5.77
    -2 7 -1 97.24 5.45
    -2 7 -1 101.18 6.61
    2 -7 1 105.89 5.83
    2 -7 1 101.76 6.47
    2 -7 1 89.63 6.35
    2 -7 1 101.75 5.6
    -3 7 -1 -0.1 0.22
    -3 7 -1 0.28 0.37
    -3 7 -1 -0.4 0.41
    3 -7 1 0.21 0.16
    3 -7 1 -0.08 0.22
    3 -7 1 0.96 0.51
    3 -7 1 0.25 0.48
    3 -7 1 0.08 0.73
    -4 7 -1 11.76 0.78
    -4 7 -1 11.53 0.95
    4 -7 1 10.89 0.73
    4 -7 1 12.5 1.34
    4 -7 1 11.45 1.09
    4 -7 1 13.13 0.94
    4 -7 1 12.25 0.79
    -5 7 -1 18.87 1.35
    -5 7 -1 19.08 1.16
    5 -7 1 16 1.86
    5 -7 1 19.59 1.11
    5 -7 1 19.87 1.18
    5 -7 1 19.68 1.81
    5 -7 1 18.83 1.49
    -6 7 -1 0.29 0.23
    -6 7 -1 0.44 0.38
    6 -7 1 0.89 0.84
    6 -7 1 1.65 0.47
    6 -7 1 1.98 0.86
    -7 7 -1 59.72 3.38
    -7 7 -1 60.07 3.65
    7 -7 1 56.92 4.42
    7 -7 1 60.52 4.26
    7 -7 1 64.84 3.95
    -8 7 -1 34.04 2
    -8 7 -1 34.84 2.25
    8 -7 1 35.19 2.8
    8 -7 1 37.86 2.37
    8 -7 1 31.97 2.87
    -9 7 -1 0.22 0.25
    -9 7 -1 0.12 0.41
    9 -7 1 -0.03 0.31
    9 -7 1 -0.15 0.86
    9 -7 1 0.29 0.86
    -10 7 -1 1.05 0.47
    -10 7 -1 1.32 0.3
    10 -7 1 0.05 0.9
    10 -7 1 0.18 0.95
    -11 7 -1 1.6 0.33
    -11 7 -1 1.17 0.52
    11 -7 1 2.37 1.03
    11 -7 1 1.53 1.03
    -12 7 -1 1.17 0.54
    12 -7 1 0.51 1.09
    12 -7 1 -0.06 0.98
    11 6 -1 0.13 0.39
    -11 -6 1 0.18 0.36
    -11 -6 1 -0.57 0.3
    10 6 -1 4.99 0.6
    -10 -6 1 4.85 0.63
    -10 -6 1 4.49 0.54
    9 6 -1 3.56 0.5
    -9 -6 1 4.46 0.51
    -9 -6 1 4.3 0.7
    8 6 -1 16.1 1.04
    8 6 -1 15.51 1.1
    8 6 -1 15.39 1.36
    -8 -6 1 16.16 1.11
    -8 -6 1 16.56 1.42
    7 6 -1 -0.1 0.35
    7 6 -1 -0.01 0.23
    7 6 -1 0.06 0.26
    -7 -6 1 0.2 0.5
    -7 -6 1 -0.08 0.27
    -7 -6 1 -0.2 0.25
    6 6 -1 0.02 0.29
    6 6 -1 0.19 0.23
    6 6 -1 0.17 0.24
    -6 -6 1 0.43 0.25
    -6 -6 1 0.68 0.48
    -6 -6 1 0 0.24
    5 6 -1 0.37 0.22
    5 6 -1 0.46 0.23
    5 6 -1 0.57 0.23
    -5 -6 1 0.41 0.46
    -5 -6 1 0.24 0.25
    -5 -6 1 0.55 0.26
    4 6 -1 7.54 0.64
    4 6 -1 8.58 0.63
    4 6 -1 7.76 0.6
    -4 -6 1 7.63 0.72
    -4 -6 1 8.87 0.66
    -4 -6 1 8.3 0.86
    -4 -6 1 8.24 0.79
    3 6 -1 313.74 19.56
    3 6 -1 303.43 18.74
    3 6 -1 300.42 16.39
    3 6 -1 299.01 17.19
    -3 -6 1 300.08 19.6
    -3 -6 1 285.63 18.87
    -3 -6 1 306.61 16.94
    -3 -6 1 306.89 18.79
    2 6 -1 0 0.44
    2 6 -1 0.71 0.31
    2 6 -1 0.51 0.24
    2 6 -1 0.12 0.23
    -2 -6 1 0.1 0.53
    -2 -6 1 -0.03 0.29
    -2 -6 1 0.07 0.2
    -2 -6 1 -0.53 0.41
    1 6 -1 8.45 0.59
    1 6 -1 7.17 0.7
    1 6 -1 7.37 0.71
    1 6 -1 7.2 0.82
    -1 -6 1 7.76 0.58
    -1 -6 1 6.03 0.85
    -1 -6 1 6.43 0.77
    -1 -6 1 7.66 0.77
    0 6 -1 7.14 0.74
    0 6 -1 7.47 0.93
    0 6 -1 8.52 0.92
    0 6 -1 9.08 0.64
    0 6 -1 8.66 0.84
    0 -6 1 7.67 0.95
    0 -6 1 8.37 0.6
    0 -6 1 8.82 0.94
    0 -6 1 8.85 1
    0 -6 1 8.09 0.64
    -1 6 -1 7.93 0.55
    -1 6 -1 6.33 0.67
    -1 6 -1 4.79 0.82
    -1 6 -1 5.84 0.87
    -1 6 -1 5.89 0.6
    1 -6 1 8.09 0.85
    1 -6 1 7.22 0.57
    1 -6 1 6.29 0.9
    1 -6 1 4.58 0.69
    1 -6 1 6.07 0.48
    -2 6 -1 12.79 1.01
    -2 6 -1 14.11 1.16
    -2 6 -1 11.6 0.85
    2 -6 1 16.31 1.22
    2 -6 1 12.95 1.16
    2 -6 1 13.73 0.87
    2 -6 1 13.09 0.83
    2 -6 1 12.36 1.37
    -3 6 -1 0.97 0.36
    -3 6 -1 0.72 0.23
    3 -6 1 0.39 0.44
    3 -6 1 0.23 0.71
    3 -6 1 0.57 0.74
    3 -6 1 0.46 0.14
    3 -6 1 0.67 0.43
    3 -6 1 0.59 0.21
    -4 6 -1 27.93 2.03
    -4 6 -1 29.76 1.67
    -4 6 -1 28.84 1.84
    4 -6 1 26.72 2.32
    4 -6 1 31.2 1.67
    4 -6 1 27.88 1.66
    4 -6 1 30.46 2.29
    4 -6 1 30.84 1.75
    4 -6 1 27.24 2.02
    -5 6 -1 8.63 0.83
    -5 6 -1 9.86 0.93
    -5 6 -1 9.23 0.66
    5 -6 1 11.59 0.68
    5 -6 1 9.03 1.21
    5 -6 1 10.13 0.92
    5 -6 1 10.38 1.21
    -6 6 -1 103.92 5.79
    -6 6 -1 100.57 6.7
    -6 6 -1 103.87 6.16
    6 -6 1 115.14 6.96
    6 -6 1 97.03 7.23
    6 -6 1 114.87 6.71
    -7 6 -1 132.12 7.36
    -7 6 -1 133.83 8.49
    -7 6 -1 130.27 7.8
    7 -6 1 148.27 8.49
    7 -6 1 135.17 8.74
    7 -6 1 127.64 9.13
    -8 6 -1 1.69 0.27
    -8 6 -1 1.65 0.44
    -8 6 -1 1.7 0.41
    8 -6 1 2.23 0.37
    8 -6 1 1.41 0.9
    8 -6 1 1.04 0.85
    -9 6 -1 0.57 0.23
    -9 6 -1 0.94 0.42
    9 -6 1 0.49 0.27
    9 -6 1 0.94 0.89
    9 -6 1 0.43 0.86
    -10 6 -1 6.3 0.51
    -10 6 -1 3.98 0.64
    10 -6 1 5.11 1.06
    10 -6 1 3.38 1.11
    -11 6 -1 7.29 0.61
    -11 6 -1 6.59 0.78
    11 -6 1 4.45 1.24
    11 -6 1 5.89 1.19
    -12 6 -1 4.07 0.69
    12 -6 1 4.72 1.1
    12 -6 1 2.99 1.17
    -13 6 -1 0.17 0.53
    12 5 -1 1.72 0.54
    -12 -5 1 1.31 0.38
    -12 -5 1 1.26 0.41
    11 5 -1 0.72 0.42
    -11 -5 1 -0.68 0.27
    -11 -5 1 -0.09 0.33
    10 5 -1 6.46 0.7
    -10 -5 1 8.01 0.75
    -10 -5 1 6.85 0.67
    9 5 -1 1.49 0.37
    9 5 -1 0.94 0.56
    -9 -5 1 0.91 0.5
    -9 -5 1 0.98 0.31
    8 5 -1 8.29 0.92
    8 5 -1 9.12 0.7
    8 5 -1 9.62 0.77
    -8 -5 1 9.56 1.02
    -8 -5 1 10.42 0.75
    7 5 -1 0.39 0.26
    7 5 -1 0.39 0.23
    7 5 -1 0.2 0.38
    -7 -5 1 0.61 0.43
    -7 -5 1 0.1 0.24
    -7 -5 1 0.61 0.26
    6 5 -1 0.3 0.23
    6 5 -1 0.01 0.31
    6 5 -1 -0.13 0.21
    -6 -5 1 0.32 0.23
    -6 -5 1 0.13 0.41
    -6 -5 1 -0.24 0.21
    5 5 -1 2.66 0.31
    5 5 -1 3.2 0.33
    5 5 -1 2.93 0.35
    -5 -5 1 2.89 0.34
    -5 -5 1 2.79 0.35
    -5 -5 1 2.28 0.51
    4 5 -1 13.85 0.96
    4 5 -1 13.61 0.87
    4 5 -1 13 0.89
    -4 -5 1 13.81 0.91
    -4 -5 1 12.96 1.13
    -4 -5 1 12.82 0.99
    3 5 -1 50.6 2.85
    3 5 -1 45.35 2.8
    3 5 -1 43.23 2.59
    3 5 -1 42.98 2.47
    3 5 -1 45.72 2.89
    -3 -5 1 39.45 2.91
    -3 -5 1 45.44 2.56
    -3 -5 1 40.7 2.87
    -3 -5 1 41.7 2.93
    2 5 -1 4.64 0.46
    2 5 -1 5.55 0.58
    2 5 -1 4.96 0.46
    2 5 -1 4.57 0.54
    2 5 -1 4.99 0.48
    -2 -5 1 3.38 0.61
    -2 -5 1 4.33 0.48
    -2 -5 1 5.05 0.43
    -2 -5 1 5.39 0.56
    -2 -5 1 3.87 0.57
    1 5 -1 19.31 1.34
    1 5 -1 19.3 1.59
    1 5 -1 21.68 1.25
    1 5 -1 20.13 1.5
    1 5 -1 23.17 1.48
    -1 -5 1 17.76 1.61
    -1 -5 1 22.36 1.51
    -1 -5 1 20.03 1.63
    -1 -5 1 20.25 1.54
    -1 -5 1 22.03 1.27
    -1 -5 1 22.2 1.39
    0 5 -1 25.14 2.17
    0 5 -1 29.29 2.04
    0 5 -1 28.55 2.09
    0 5 -1 29.69 1.82
    0 5 -1 31.51 2
    0 5 -1 30.59 1.69
    0 -5 1 27.97 2.12
    0 -5 1 28.93 1.83
    0 -5 1 29.92 2.04
    0 -5 1 29.44 1.71
    0 -5 1 26.87 2.02
    0 -5 1 30.29 1.7
    -1 5 -1 12.41 1.32
    -1 5 -1 15.97 1.1
    -1 5 -1 13.47 1.08
    -1 5 -1 14.5 1.37
    -1 5 -1 11.78 0.95
    -1 5 -1 12.87 0.83
    1 -5 1 13.55 1.21
    1 -5 1 12.9 0.82
    1 -5 1 11.31 1.09
    1 -5 1 14.18 0.85
    1 -5 1 13.34 1.27
    1 -5 1 12.08 0.99
    -2 5 -1 9.15 0.86
    -2 5 -1 9.76 0.78
    -2 5 -1 9.42 1.03
    -2 5 -1 9.83 0.65
    -2 5 -1 9.06 1.05
    2 -5 1 8.07 1.02
    2 -5 1 10.41 0.66
    2 -5 1 9.98 0.91
    2 -5 1 8.48 0.91
    2 -5 1 11.46 0.83
    2 -5 1 9.1 1.07
    2 -5 1 9.87 0.62
    -3 5 -1 6.56 0.48
    -3 5 -1 6.1 0.64
    -3 5 -1 4.66 0.56
    3 -5 1 5.86 0.67
    3 -5 1 6.65 0.43
    3 -5 1 6.62 0.95
    3 -5 1 6.73 0.64
    3 -5 1 5.46 0.89
    3 -5 1 6.91 0.49
    -4 5 -1 38.64 2.07
    -4 5 -1 37.35 2.47
    -4 5 -1 36.08 2.24
    4 -5 1 33.29 2.75
    4 -5 1 38.43 2.11
    4 -5 1 36.47 2.46
    4 -5 1 38.41 2.69
    4 -5 1 35.55 2.08
    -5 5 -1 3.19 0.45
    -5 5 -1 3.77 0.48
    -5 5 -1 2.99 0.3
    5 -5 1 1.25 0.79
    5 -5 1 3.38 0.48
    5 -5 1 2.83 0.83
    5 -5 1 3.81 0.33
    -6 5 -1 70.1 4.31
    -6 5 -1 71.96 4.03
    -6 5 -1 70.12 4.68
    6 -5 1 67.32 5.11
    6 -5 1 75.5 4.05
    6 -5 1 80.51 4.67
    6 -5 1 77.56 4.94
    -7 5 -1 63.86 3.51
    -7 5 -1 63.2 3.77
    -7 5 -1 59.11 4.05
    7 -5 1 71.01 4.04
    7 -5 1 55.91 4.51
    7 -5 1 65.42 4.36
    -8 5 -1 0.03 0.33
    -8 5 -1 0.37 0.19
    -8 5 -1 -0.08 0.28
    8 -5 1 0.37 0.27
    8 -5 1 -0.19 0.77
    8 -5 1 0.44 0.8
    -9 5 -1 2.48 0.33
    -9 5 -1 3.19 0.49
    9 -5 1 3.42 0.32
    9 -5 1 2.26 0.89
    9 -5 1 2.19 0.94
    -10 5 -1 17.86 1.31
    -10 5 -1 16.96 1.08
    10 -5 1 17.88 1.91
    10 -5 1 17.5 1.79
    -11 5 -1 11.59 0.8
    -11 5 -1 11.02 1.03
    11 -5 1 9.26 1.37
    11 -5 1 11.79 1.57
    -12 5 -1 -0.37 0.47
    -12 5 -1 0.21 0.31
    12 -5 1 0.63 0.91
    12 -5 1 1.65 0.98
    -13 5 -1 2.63 0.64
    13 -5 1 1.23 1.05
    12 4 -1 2.8 0.59
    -12 -4 1 2.77 0.49
    -12 -4 1 3.57 0.45
    11 4 -1 14.77 1.19
    -11 -4 1 14.16 1.08
    -11 -4 1 14.38 1.03
    10 4 -1 7.24 0.75
    10 4 -1 8.44 1.02
    -10 -4 1 7.8 0.73
    -10 -4 1 7.83 0.67
    9 4 -1 0.9 0.56
    9 4 -1 0.37 0.32
    -9 -4 1 0.27 0.24
    -9 -4 1 0.24 0.31
    -9 -4 1 0.45 0.42
    8 4 -1 0.24 0.49
    8 4 -1 0.2 0.28
    -8 -4 1 0.23 0.23
    -8 -4 1 0.14 0.37
    -8 -4 1 0.25 0.19
    7 4 -1 1.69 0.32
    7 4 -1 2.41 0.49
    7 4 -1 2.01 0.28
    7 4 -1 2.27 0.26
    -7 -4 1 2.12 0.32
    -7 -4 1 3.1 0.47
    -7 -4 1 2.12 0.3
    6 4 -1 79.75 4.82
    6 4 -1 83.66 5.24
    6 4 -1 82.39 4.61
    6 4 -1 83.62 5.54
    -6 -4 1 85.99 4.78
    -6 -4 1 89.9 5.47
    -6 -4 1 79.68 5.33
    5 4 -1 336.75 20.18
    5 4 -1 313.63 18.45
    5 4 -1 312.19 17.62
    5 4 -1 331.99 21.08
    -5 -4 1 319.29 18.22
    -5 -4 1 337.26 21.05
    -5 -4 1 324.52 20.24
    4 4 -1 57.9 3.33
    4 4 -1 51.84 3.04
    4 4 -1 54.14 3.45
    4 4 -1 50 2.91
    -4 -4 1 54.76 3.03
    -4 -4 1 48 3.08
    -4 -4 1 52.41 3.4
    -4 -4 1 51.07 3.45
    3 4 -1 94.4 5.46
    3 4 -1 97.5 5.52
    3 4 -1 93.27 5.71
    3 4 -1 85.64 4.82
    3 4 -1 86.2 5.04
    -3 -4 1 84.36 5.73
    -3 -4 1 87.96 5.51
    -3 -4 1 81.9 4.98
    -3 -4 1 91.39 5.57
    -3 -4 1 86.32 4.84
    -3 -4 1 83.77 5.07
    -3 -4 1 79.34 5.2
    2 4 -1 66.97 3.86
    2 4 -1 66.77 4.05
    2 4 -1 81.18 4.44
    2 4 -1 68.53 4.57
    2 4 -1 68.42 4.42
    -2 -4 1 71.5 3.88
    -2 -4 1 68.92 4.07
    -2 -4 1 69.82 4.46
    -2 -4 1 68.63 4.59
    -2 -4 1 68.39 4.24
    -2 -4 1 72.45 3.99
    -2 -4 1 68.91 4.47
    1 4 -1 5.75 0.58
    1 4 -1 7.05 0.62
    1 4 -1 5.68 0.64
    1 4 -1 7.54 0.61
    1 4 -1 6 0.5
    -1 -4 1 6.35 0.6
    -1 -4 1 6.19 0.81
    -1 -4 1 6.48 0.67
    -1 -4 1 6.07 0.48
    -1 -4 1 5.21 0.5
    -1 -4 1 5.42 0.69
    -1 -4 1 5.88 0.62
    0 4 -1 30.68 1.68
    0 4 -1 29.88 2.06
    0 4 -1 29.22 2.02
    0 4 -1 26.7 1.78
    0 4 -1 31.99 1.96
    0 4 -1 25.56 2.11
    0 -4 1 30.77 1.8
    0 -4 1 30.32 1.68
    0 -4 1 27.58 1.99
    0 -4 1 27.05 2.06
    0 -4 1 31.11 1.7
    0 -4 1 29.89 1.96
    -1 4 -1 0.7 0.32
    -1 4 -1 0.09 0.19
    -1 4 -1 0.06 0.53
    -1 4 -1 1.1 0.55
    -1 4 -1 0.24 0.29
    1 -4 1 0.25 0.57
    1 -4 1 -0.03 0.29
    1 -4 1 1.22 0.46
    1 -4 1 0.58 0.35
    1 -4 1 0.26 0.2
    1 -4 1 -0.24 0.55
    -2 4 -1 85.75 5.85
    -2 4 -1 79.57 5.6
    -2 4 -1 85.68 5.51
    -2 4 -1 85.59 4.76
    -2 4 -1 86.32 5.03
    2 -4 1 92.43 5.04
    2 -4 1 90.29 5.62
    2 -4 1 91.78 4.97
    2 -4 1 80.71 5.51
    2 -4 1 82.89 5.86
    2 -4 1 92.87 4.76
    -3 4 -1 20.65 1.39
    -3 4 -1 24.02 1.8
    -3 4 -1 21.37 1.52
    -3 4 -1 22.83 1.83
    -3 4 -1 21.37 1.25
    3 -4 1 23.33 1.26
    3 -4 1 23.42 1.42
    3 -4 1 22.85 1.3
    3 -4 1 19.08 1.53
    3 -4 1 20.26 1.82
    3 -4 1 22.95 1.76
    -4 4 -1 5.73 0.44
    -4 4 -1 6.85 0.66
    -4 4 -1 6.43 0.6
    4 -4 1 5.87 0.66
    4 -4 1 5.65 0.88
    4 -4 1 6.56 0.46
    4 -4 1 5.49 0.89
    -5 4 -1 28.91 1.68
    -5 4 -1 30.46 1.99
    -5 4 -1 27.47 1.84
    5 -4 1 27 2.35
    5 -4 1 29.56 1.7
    5 -4 1 33.35 1.98
    5 -4 1 30.76 2.24
    -6 4 -1 45.42 2.54
    -6 4 -1 43.33 2.73
    -6 4 -1 42.49 2.93
    6 -4 1 47.56 3.22
    6 -4 1 44.7 3.35
    6 -4 1 50.19 2.92
    6 -4 1 45.3 2.56
    -7 4 -1 14.03 1.09
    -7 4 -1 16.07 0.95
    -7 4 -1 14.13 1.1
    7 -4 1 14.24 1.6
    7 -4 1 16.79 1.07
    7 -4 1 19.06 1.57
    -8 4 -1 3.17 0.33
    -8 4 -1 3.41 0.47
    8 -4 1 4.07 0.34
    8 -4 1 3.35 0.87
    8 -4 1 3.51 0.9
    -9 4 -1 10.4 0.89
    -9 4 -1 10.11 0.7
    9 -4 1 13.22 1.36
    9 -4 1 10.08 1.35
    -10 4 -1 27.7 1.63
    -10 4 -1 27.92 1.83
    10 -4 1 26.13 2.42
    10 -4 1 28.56 2.25
    -11 4 -1 11.63 1.06
    -11 4 -1 13.1 0.85
    11 -4 1 11.22 1.55
    11 -4 1 12.1 1.4
    -12 4 -1 13.9 1.25
    -12 4 -1 15.89 1.02
    12 -4 1 15.48 1.84
    -13 4 -1 6.07 0.81
    13 -4 1 7.38 1.39
    12 3 -1 7.06 0.81
    -12 -3 1 7.04 0.7
    11 3 -1 0.51 0.45
    -11 -3 1 0.52 0.28
    -11 -3 1 0.42 0.34
    10 3 -1 -0.02 0.36
    10 3 -1 0.08 0.61
    -10 -3 1 0.16 0.28
    -10 -3 1 -0.32 0.22
    9 3 -1 29.57 2.36
    9 3 -1 28.09 1.95
    -9 -3 1 30.14 1.89
    -9 -3 1 33.38 1.88
    -9 -3 1 32.55 2.12
    8 3 -1 14.95 1.36
    8 3 -1 14.4 1.05
    -8 -3 1 13.56 1.01
    -8 -3 1 16.18 1.15
    -8 -3 1 14.93 0.98
    -8 -3 1 14.89 1.01
    7 3 -1 71.89 4.12
    7 3 -1 72.88 5.02
    7 3 -1 71.16 4.34
    -7 -3 1 82.92 4.91
    -7 -3 1 73.22 4.27
    -7 -3 1 72.97 4.75
    -7 -3 1 77.17 4.69
    6 3 -1 106.97 5.99
    6 3 -1 102.69 6.28
    6 3 -1 106.03 7.21
    -6 -3 1 123.16 7.14
    -6 -3 1 109.85 6.88
    -6 -3 1 107.59 6.2
    5 3 -1 9.83 0.69
    5 3 -1 10.49 0.91
    5 3 -1 10.56 0.73
    5 3 -1 10.76 0.76
    -5 -3 1 12.37 0.86
    -5 -3 1 11.31 0.79
    -5 -3 1 10.84 0.73
    4 3 -1 240.6 14.31
    4 3 -1 230.7 14.94
    4 3 -1 216.73 12.49
    4 3 -1 223.23 13.08
    -4 -3 1 233.34 14.34
    -4 -3 1 229.03 13.12
    -4 -3 1 223.11 12.51
    -4 -3 1 227.25 13.1
    -4 -3 1 235.54 12.92
    -4 -3 1 244.19 14.91
    3 3 -1 4.63 0.42
    3 3 -1 3.89 0.38
    3 3 -1 4.74 0.39
    3 3 -1 4.52 0.39
    -3 -3 1 4.13 0.4
    -3 -3 1 4.14 0.74
    -3 -3 1 4.15 0.38
    -3 -3 1 4.81 0.51
    -3 -3 1 4.41 0.39
    -3 -3 1 5.09 0.42
    2 3 -1 395.96 22.74
    2 3 -1 451.3 26.01
    2 3 -1 435.31 27.18
    2 3 -1 396.95 23.84
    -2 -3 1 427.61 22.75
    -2 -3 1 432.68 23.65
    -2 -3 1 407.37 23.85
    -2 -3 1 400.51 23.5
    -2 -3 1 427.34 26.09
    -2 -3 1 422 26.03
    -2 -3 1 429.98 27.19
    1 3 -1 71.73 4.08
    1 3 -1 83.85 4.69
    1 3 -1 76.09 4.7
    1 3 -1 74.45 4.29
    1 3 -1 72.39 4.87
    -1 -3 1 75.19 4.87
    -1 -3 1 69.22 4.2
    -1 -3 1 69.33 4.08
    -1 -3 1 76.92 4.3
    -1 -3 1 70.39 4.37
    -1 -3 1 79.89 4.71
    -1 -3 1 71.23 4.71
    0 3 -1 4.3 0.58
    0 3 -1 5.05 0.58
    0 3 -1 4.76 0.4
    0 3 -1 5.29 0.49
    0 3 -1 5.06 0.59
    0 -3 1 5.79 0.43
    0 -3 1 4.55 0.48
    0 -3 1 5.82 0.59
    0 -3 1 6.54 0.54
    0 -3 1 5.08 0.61
    -1 3 -1 3.99 0.63
    -1 3 -1 5.61 0.51
    -1 3 -1 4.64 0.63
    -1 3 -1 4.17 0.45
    -1 3 -1 5.64 0.38
    -1 3 -1 4.3 0.51
    1 -3 1 5.59 0.49
    1 -3 1 4.74 0.67
    1 -3 1 5.19 0.38
    1 -3 1 4.99 0.5
    1 -3 1 4.48 0.65
    1 -3 1 4.31 0.48
    -2 3 -1 298.86 18.2
    -2 3 -1 285.65 16.59
    -2 3 -1 288.61 18.14
    -2 3 -1 294.07 19.02
    -2 3 -1 284.43 15.8
    -2 3 -1 288.75 16.34
    2 -3 1 287.64 18.19
    2 -3 1 310.68 15.8
    2 -3 1 282.85 19.02
    2 -3 1 305.83 16.33
    2 -3 1 316.22 16.6
    2 -3 1 262.15 18.15
    -3 3 -1 0.48 0.54
    -3 3 -1 0.8 0.54
    -3 3 -1 0.6 0.26
    -3 3 -1 1.02 0.28
    -3 3 -1 0.6 0.16
    3 -3 1 0.81 0.17
    3 -3 1 1.12 0.31
    3 -3 1 1 0.28
    3 -3 1 0.65 0.57
    3 -3 1 0.32 0.55
    -4 3 -1 22.09 1.49
    -4 3 -1 22.7 1.3
    -4 3 -1 24.84 1.85
    -4 3 -1 21.09 1.53
    -4 3 -1 22.42 1.43
    -4 3 -1 24.52 1.85
    4 -3 1 24.39 1.81
    4 -3 1 23.99 1.53
    4 -3 1 23.28 1.32
    4 -3 1 22.59 1.85
    -5 3 -1 4.72 0.53
    -5 3 -1 5.47 0.82
    -5 3 -1 5.51 0.41
    -5 3 -1 5.23 0.5
    5 -3 1 5.53 0.83
    5 -3 1 5.48 0.49
    5 -3 1 4.06 0.82
    5 -3 1 6.26 0.5
    -6 3 -1 66.94 3.77
    -6 3 -1 68.07 4.01
    -6 3 -1 65.9 4.3
    6 -3 1 70.52 4.53
    6 -3 1 65.67 4.75
    6 -3 1 73.41 4.29
    -7 3 -1 4.06 0.48
    -7 3 -1 4.55 0.4
    7 -3 1 5.19 0.86
    7 -3 1 4.35 0.87
    -8 3 -1 5.98 0.47
    -8 3 -1 5.56 0.57
    8 -3 1 4.93 0.95
    8 -3 1 5.91 0.94
    -9 3 -1 5.54 0.47
    -9 3 -1 5.74 0.6
    9 -3 1 5.34 1
    9 -3 1 6.97 0.96
    -10 3 -1 5.64 0.51
    -10 3 -1 5.89 0.64
    10 -3 1 5.27 0.95
    10 -3 1 6.03 1.05
    -11 3 -1 2.96 0.53
    -11 3 -1 3.61 0.39
    11 -3 1 5.22 1.04
    11 -3 1 3.12 0.86
    -12 3 -1 19.78 1.51
    -12 3 -1 20.95 1.29
    12 -3 1 19.26 2.11
    -13 3 -1 19.26 1.51
    13 -3 1 19.54 2.16
    -13 -2 1 1.5 0.38
    12 2 -1 1.66 0.53
    -12 -2 1 1.97 0.39
    11 2 -1 15.14 1.18
    11 2 -1 13.61 1.59
    -11 -2 1 14.5 1.04
    -11 -2 1 14.61 0.98
    10 2 -1 32.86 2.55
    10 2 -1 32.22 2.1
    -10 -2 1 30.68 1.95
    -10 -2 1 34.18 1.96
    9 2 -1 48.13 2.98
    9 2 -1 51.54 3.53
    -9 -2 1 49.78 3.18
    -9 -2 1 48.49 2.85
    -9 -2 1 48.22 2.82
    8 2 -1 1.17 0.35
    8 2 -1 1.16 0.57
    -8 -2 1 0.87 0.26
    -8 -2 1 1.33 0.29
    -8 -2 1 1.12 0.23
    -8 -2 1 1.13 0.21
    7 2 -1 30.54 2.29
    7 2 -1 30.43 1.9
    -7 -2 1 30.88 1.98
    -7 -2 1 34.04 2.13
    -7 -2 1 30.81 1.83
    -7 -2 1 28.59 1.81
    -7 -2 1 31.03 2.02
    6 2 -1 5.58 0.42
    6 2 -1 5.17 0.65
    6 2 -1 4.49 0.46
    -6 -2 1 4.75 0.48
    -6 -2 1 4.71 0.53
    -6 -2 1 5.85 0.45
    -6 -2 1 5.89 0.43
    5 2 -1 14.58 0.99
    5 2 -1 14.68 1.23
    5 2 -1 15.68 0.93
    -5 -2 1 16.93 1.06
    -5 -2 1 14.98 0.95
    -5 -2 1 16.4 1.39
    -5 -2 1 15.35 0.97
    -5 -2 1 16.65 1.11
    -5 -2 1 15.46 0.98
    4 2 -1 34.54 2.34
    4 2 -1 33.6 2.18
    4 2 -1 33.1 2.01
    4 2 -1 32.97 1.92
    -4 -2 1 32.42 2.26
    -4 -2 1 36.52 2.28
    -4 -2 1 38.21 2.2
    -4 -2 1 33.37 1.94
    -4 -2 1 35.17 2.01
    -4 -2 1 33.45 1.99
    3 2 -1 14.01 0.9
    3 2 -1 15.09 1.06
    3 2 -1 14.12 0.87
    3 2 -1 15.53 0.99
    -3 -2 1 15.18 0.92
    -3 -2 1 15.39 0.93
    -3 -2 1 14.46 0.9
    -3 -2 1 16.27 1
    -3 -2 1 14.99 1.01
    -3 -2 1 12.32 1.25
    2 2 -1 410.55 23.61
    2 2 -1 385.2 23.54
    2 2 -1 363.06 20.59
    2 2 -1 359.21 21.58
    -2 -2 1 366.81 20.6
    -2 -2 1 416.24 23.61
    -2 -2 1 360.75 21.59
    -2 -2 1 374.05 21.38
    -2 -2 1 392.09 23.55
    1 2 -1 -0.24 0.16
    1 2 -1 -0.24 0.12
    1 2 -1 -0.46 0.17
    1 2 -1 -0.32 0.14
    1 2 -1 -0.53 0.1
    1 2 -1 -0.02 0.38
    -1 -2 1 -0.04 0.33
    -1 -2 1 -0.52 0.13
    -1 -2 1 -0.1 0.15
    -1 -2 1 -0.08 0.22
    -1 -2 1 0.1 0.16
    0 2 -1 95.88 5.05
    0 2 -1 97.25 5.27
    0 2 -1 91.16 5.78
    0 2 -1 90.21 5.3
    0 -2 1 96.65 5.79
    0 -2 1 84.58 6.07
    0 -2 1 89.95 5.81
    -1 2 -1 133.84 8.78
    -1 2 -1 164.73 10.08
    -1 2 -1 175.67 9.6
    -1 2 -1 148.38 8.36
    -1 2 -1 154.99 8.66
    -1 2 -1 158.5 9.64
    1 -2 1 151.31 8.78
    1 -2 1 140.07 10.07
    1 -2 1 157.38 9.64
    1 -2 1 143.91 9.6
    1 -2 1 161.09 8.37
    1 -2 1 159.64 8.65
    -2 2 -1 33.38 1.94
    -2 2 -1 35.64 2.33
    -2 2 -1 31.73 2.09
    -2 2 -1 32.54 1.81
    -2 2 -1 30.84 1.86
    -2 2 -1 33.37 2.24
    2 -2 1 34.12 1.94
    2 -2 1 33.09 2.31
    2 -2 1 34.24 1.81
    2 -2 1 30 2.1
    2 -2 1 32.3 1.85
    2 -2 1 34.74 2.25
    -3 2 -1 71.88 4.03
    -3 2 -1 66.84 4.37
    -3 2 -1 75.88 4.52
    -3 2 -1 81.96 4.72
    -3 2 -1 67.69 3.81
    -3 2 -1 67.23 3.92
    -3 2 -1 71.8 4.06
    3 -2 1 70.64 4.37
    3 -2 1 67.22 3.82
    3 -2 1 65.25 3.91
    3 -2 1 71.02 4.51
    3 -2 1 64.33 4.68
    -4 2 -1 104.93 5.37
    -4 2 -1 90.9 5.33
    -4 2 -1 84.95 5.77
    -4 2 -1 97.21 5.93
    -4 2 -1 87.52 5.18
    -4 2 -1 102.44 6.19
    -4 2 -1 91.01 5.05
    4 -2 1 93.32 5.07
    4 -2 1 94.12 5.92
    4 -2 1 86.82 5.19
    4 -2 1 83.48 6.17
    4 -2 1 97.69 5.77
    -5 2 -1 73.74 4.2
    -5 2 -1 74.59 4.11
    -5 2 -1 79.06 4.87
    -5 2 -1 72.93 4.35
    5 -2 1 72.65 4.21
    5 -2 1 68.09 5.08
    5 -2 1 82.83 4.89
    5 -2 1 76.15 4.14
    -6 2 -1 22.16 1.26
    -6 2 -1 21.55 1.41
    -6 2 -1 22.17 1.29
    -6 2 -1 22.37 1.74
    6 -2 1 21.28 1.81
    6 -2 1 23.85 1.75
    6 -2 1 20.98 1.27
    -7 2 -1 12.28 0.82
    -7 2 -1 14.23 0.97
    -7 2 -1 12.95 0.78
    7 -2 1 12.36 1.4
    7 -2 1 13.77 1.28
    -8 2 -1 12.96 0.85
    -8 2 -1 13.19 1.09
    -8 2 -1 12.87 0.79
    -8 2 -1 13.75 0.99
    8 -2 1 14.42 1.31
    8 -2 1 12.61 1.46
    -9 2 -1 -0.07 0.3
    -9 2 -1 0.57 0.21
    -9 2 -1 0.6 0.15
    9 -2 1 1.03 0.71
    9 -2 1 -0.06 0.62
    -10 2 -1 1.95 0.44
    -10 2 -1 2.25 0.33
    10 -2 1 2.07 0.74
    10 -2 1 2.62 0.85
    -11 2 -1 4.58 0.47
    -11 2 -1 5.4 0.62
    11 -2 1 5.34 1.06
    -12 2 -1 26.31 1.75
    -12 2 -1 24.82 1.54
    12 -2 1 22.62 2.34
    -13 2 -1 5.54 0.55
    -13 2 -1 6.03 0.76
    13 -2 1 5.89 1.26
    -13 -1 1 0.42 0.29
    -13 -1 1 -0.21 0.41
    12 1 -1 16.32 1.73
    -12 -1 1 14.84 1.05
    11 1 -1 0.32 0.7
    -11 -1 1 0.28 0.2
    -11 -1 1 0.24 0.25
    10 1 -1 35.39 2.73
    10 1 -1 30.37 2.2
    -10 -1 1 35.6 2.05
    -10 -1 1 36.35 2.24
    -10 -1 1 35 2.05
    9 1 -1 26.96 1.9
    9 1 -1 30.42 2.35
    -9 -1 1 30.79 1.95
    -9 -1 1 30.27 1.92
    -9 -1 1 32.32 2.09
    -9 -1 1 27.5 1.76
    -9 -1 1 30.34 1.77
    8 1 -1 1.96 0.42
    8 1 -1 2.13 0.68
    -8 -1 1 3.38 0.35
    -8 -1 1 2.75 0.29
    -8 -1 1 2.81 0.31
    -8 -1 1 2.11 0.49
    -8 -1 1 2.78 0.29
    7 1 -1 36.55 2.41
    7 1 -1 38.31 2.88
    7 1 -1 41.45 2.62
    -7 -1 1 44.54 2.76
    -7 -1 1 41.57 2.54
    -7 -1 1 41.18 2.66
    -7 -1 1 38.58 2.54
    -7 -1 1 38.21 2.28
    -7 -1 1 41.76 2.55
    -7 -1 1 39.14 2.31
    6 1 -1 1.88 0.4
    6 1 -1 1.29 0.32
    6 1 -1 1.38 0.53
    -6 -1 1 2.94 0.45
    -6 -1 1 2 0.24
    -6 -1 1 2.01 0.28
    -6 -1 1 1.4 0.35
    -6 -1 1 2.3 0.23
    -6 -1 1 2.7 0.55
    -6 -1 1 1.8 0.22
    5 1 -1 13.44 1.2
    5 1 -1 12.51 0.91
    5 1 -1 13.34 1.02
    5 1 -1 14.38 0.82
    -5 -1 1 13.79 1.15
    -5 -1 1 13.15 1.06
    -5 -1 1 13.68 0.92
    -5 -1 1 13.99 0.91
    -5 -1 1 14.4 0.88
    -5 -1 1 13.38 0.85
    -5 -1 1 13.19 0.84
    -5 -1 1 15.32 1.1
    4 1 -1 47.17 2.78
    4 1 -1 46.74 3.23
    4 1 -1 47.48 3.04
    4 1 -1 44.54 2.63
    -4 -1 1 49.88 2.76
    -4 -1 1 46.07 2.73
    -4 -1 1 47.38 3
    -4 -1 1 47.09 2.89
    -4 -1 1 50.75 3.18
    -4 -1 1 51.58 3.08
    -4 -1 1 46.25 2.64
    -4 -1 1 50.94 3
    3 1 -1 338.94 21.6
    3 1 -1 324.87 18.89
    3 1 -1 309.91 18.02
    -3 -1 1 322.05 18.02
    -3 -1 1 340.57 18.89
    -3 -1 1 350.37 20.65
    -3 -1 1 343.01 20.66
    -3 -1 1 321.33 18.62
    -3 -1 1 333.47 20.66
    -3 -1 1 356.58 21.58
    -3 -1 1 327.23 18.71
    2 1 -1 4.32 0.48
    2 1 -1 4.49 0.36
    2 1 -1 5.86 0.39
    2 1 -1 5.12 0.35
    2 1 -1 4.91 0.56
    -2 -1 1 4.81 0.37
    -2 -1 1 4.66 0.35
    -2 -1 1 5.43 0.53
    -2 -1 1 5.47 0.39
    -2 -1 1 6.01 0.43
    -2 -1 1 4.43 0.38
    -1 1 -1 424.42 23.11
    -1 1 -1 353.57 20.82
    -1 1 -1 373.33 20.16
    1 -1 1 367.12 23.11
    1 -1 1 366.21 24.16
    1 -1 1 354.65 23.11
    -2 1 -1 7.51 0.58
    -2 1 -1 7.39 0.79
    -2 1 -1 7.03 0.45
    -2 1 -1 7.06 0.48
    -2 1 -1 7.53 0.74
    2 -1 1 7.33 0.79
    2 -1 1 6.86 0.76
    2 -1 1 7.06 0.49
    2 -1 1 6.89 0.45
    2 -1 1 6.4 0.6
    -3 1 -1 22.91 1.28
    -3 1 -1 20.21 1.16
    -3 1 -1 19.35 1.16
    -3 1 -1 20.36 1.48
    -3 1 -1 24.72 1.53
    3 -1 1 19.8 1.17
    3 -1 1 20.12 1.53
    3 -1 1 19.62 1.49
    3 -1 1 18.66 1.27
    3 -1 1 19.2 1.16
    -4 1 -1 1.13 0.13
    -4 1 -1 0.65 0.43
    -4 1 -1 1.01 0.19
    -4 1 -1 0.93 0.27
    -4 1 -1 0.93 0.4
    4 -1 1 0.99 0.15
    4 -1 1 0.54 0.49
    4 -1 1 0.96 0.46
    4 -1 1 1.01 0.31
    4 -1 1 0.89 0.22
    -5 1 -1 67.7 3.83
    -5 1 -1 72.49 4.4
    -5 1 -1 67.31 3.75
    5 -1 1 67.51 4.63
    5 -1 1 65.5 3.99
    5 -1 1 66.66 3.84
    5 -1 1 70.78 4.41
    -6 1 -1 13.33 0.88
    -6 1 -1 14.75 0.85
    -6 1 -1 14.99 1.22
    6 -1 1 12.77 1.32
    6 -1 1 14.15 0.87
    6 -1 1 15.49 1.26
    6 -1 1 13.38 1.04
    -7 1 -1 4.07 0.61
    -7 1 -1 3.73 0.36
    -7 1 -1 3.94 0.3
    7 -1 1 2.5 0.49
    7 -1 1 3.75 0.68
    7 -1 1 2.71 0.69
    -8 1 -1 10.51 0.96
    -8 1 -1 9.91 0.7
    -8 1 -1 9.05 0.63
    -8 1 -1 11.19 1
    8 -1 1 10.57 1.07
    8 -1 1 11.12 1.24
    -9 1 -1 9.57 0.61
    -9 1 -1 8.82 0.68
    9 -1 1 8.74 0.96
    9 -1 1 8.69 1.15
    -10 1 -1 28.07 1.76
    -10 1 -1 25.67 1.59
    -10 1 -1 25.79 1.56
    10 -1 1 25.67 1.98
    10 -1 1 28.66 2.3
    -11 1 -1 8.32 0.68
    -11 1 -1 8.7 0.86
    11 -1 1 8.82 1.26
    -12 1 -1 19.92 1.3
    -12 1 -1 20.91 1.51
    12 -1 1 20.33 2.08
    -13 0 1 2.06 0.5
    -13 0 1 2.06 0.36
    12 0 -1 13.94 1.56
    -12 0 1 11.47 1.05
    -12 0 1 13.12 0.91
    11 0 -1 0.16 0.7
    -11 0 1 0.05 0.31
    -11 0 1 -0.11 0.21
    -11 0 1 0.11 0.17
    10 0 -1 8.66 1.23
    10 0 -1 12.23 1.08
    -10 0 1 11.42 0.72
    -10 0 1 9.91 0.76
    9 0 -1 -0.42 0.6
    9 0 -1 -0.19 0.48
    -9 0 1 -0.12 0.5
    -9 0 1 -0.08 0.14
    -9 0 1 -0.1 0.18
    8 0 -1 9.63 1.08
    8 0 -1 8.13 0.79
    8 0 -1 8.23 0.93
    -8 0 1 8.45 0.62
    -8 0 1 10.53 1.03
    -8 0 1 8.66 0.59
    -8 0 1 8.53 0.63
    -8 0 1 9.5 0.68
    -8 0 1 10.24 0.87
    7 0 -1 33.25 2.14
    7 0 -1 30.39 2.33
    7 0 -1 28.02 1.92
    -7 0 1 33.52 2.18
    -7 0 1 28.16 1.76
    -7 0 1 30.69 1.97
    -7 0 1 32.96 1.96
    -7 0 1 29.88 1.79
    -7 0 1 31.82 1.98
    6 0 -1 1.72 0.5
    6 0 -1 1.32 0.34
    6 0 -1 0.87 0.57
    -6 0 1 1.71 0.44
    -6 0 1 1.79 0.41
    -6 0 1 2.02 0.27
    -6 0 1 1.81 0.23
    -6 0 1 1.46 0.19
    -6 0 1 1.81 0.19
    -6 0 1 1.6 0.22
    -6 0 1 1.79 0.22
    -6 0 1 1.58 0.47
    5 0 -1 37.75 2.38
    5 0 -1 39.66 2.83
    5 0 -1 41.75 2.65
    -5 0 1 36.28 2.23
    -5 0 1 43.63 2.35
    -5 0 1 39.11 2.4
    -5 0 1 43.55 2.78
    -5 0 1 39.76 2.21
    -5 0 1 44.05 2.67
    -5 0 1 39.52 2.53
    -5 0 1 38.14 2.28
    4 0 -1 0.78 0.46
    4 0 -1 0.37 0.25
    4 0 -1 0.49 0.41
    4 0 -1 0.29 0.13
    -4 0 1 0.48 0.12
    -4 0 1 0.81 0.39
    -4 0 1 0.4 0.35
    -4 0 1 0.59 0.12
    -4 0 1 0.19 0.31
    -4 0 1 0.21 0.14
    -4 0 1 0.41 0.18
    -4 0 1 0.5 0.15
    3 0 -1 102.43 5.96
    3 0 -1 91.24 5.91
    3 0 -1 95.68 5.43
    3 0 -1 92.96 5.15
    3 0 -1 79.64 5.39
    3 0 -1 92.31 6.25
    -3 0 1 93.03 5.38
    -3 0 1 101.26 6.25
    -3 0 1 101.02 5.97
    -3 0 1 95.87 5.91
    -3 0 1 91.86 5.15
    -3 0 1 102.65 5.42
    2 0 -1 0.18 0.1
    2 0 -1 0.11 0.13
    2 0 -1 0.11 0.22
    2 0 -1 0.62 0.27
    2 0 -1 0.13 0.07
    2 0 -1 -0.12 0.3
    -2 0 1 0.16 0.07
    -2 0 1 0.06 0.1
    -2 0 1 0.15 0.25
    -2 0 1 -0.04 0.23
    -2 0 1 0.19 0.1
    -2 0 1 0.2 0.16
    -1 0 -1 16.11 1.04
    -1 0 -1 16.37 0.95
    -1 0 -1 15.42 0.93
    -1 0 -1 17.2 1.05
    1 0 1 16.61 1.06
    1 0 1 18.28 1.12
    1 0 1 13.24 1.04
    1 0 1 16.97 0.98
    -2 0 -1 151.99 9.16
    -2 0 -1 176.45 10.16
    -2 0 -1 178.2 10.64
    -2 0 -1 157.9 8.88
    -2 0 -1 175.83 9.31
    2 0 1 160.38 9.32
    2 0 1 158.75 8.89
    2 0 1 157.53 10.64
    2 0 1 157.84 9.16
    2 0 1 158.1 10.18
    -3 0 -1 11.67 0.72
    -3 0 -1 12.41 0.93
    -3 0 -1 11.86 0.74
    -3 0 -1 12.18 0.9
    -3 0 -1 13.5 0.8
    3 0 1 12 0.97
    3 0 1 11.54 0.8
    3 0 1 12.65 0.96
    3 0 1 11.04 0.72
    -4 0 -1 0.92 0.23
    -4 0 -1 0.73 0.2
    -4 0 -1 1.04 0.16
    -4 0 -1 0.94 0.32
    -4 0 -1 1.22 0.18
    4 0 1 0.1 0.42
    4 0 1 1.16 0.29
    4 0 1 0.94 0.17
    4 0 1 1.95 0.43
    -5 0 -1 34.48 2.23
    -5 0 -1 32.05 1.91
    -5 0 -1 33.59 1.93
    -5 0 -1 40.04 2.36
    5 0 1 31.43 2.4
    5 0 1 32.75 2.27
    5 0 1 31.27 2.04
    5 0 1 33.08 1.94
    -6 0 -1 23.76 1.64
    -6 0 -1 23.39 1.38
    -6 0 -1 23.7 1.4
    6 0 1 23.86 1.4
    6 0 1 22.71 1.83
    6 0 1 24.66 1.7
    6 0 1 22.33 1.52
    -7 0 -1 21.16 1.52
    -7 0 -1 21.64 1.26
    -7 0 -1 21.56 1.29
    7 0 1 20.38 1.75
    7 0 1 21.96 1.58
    7 0 1 20.1 1.43
    -8 0 -1 6.14 0.47
    -8 0 -1 6.17 0.54
    -8 0 -1 7.1 0.65
    8 0 1 6.64 0.92
    8 0 1 5.73 0.72
    8 0 1 5.14 0.65
    -9 0 -1 41.76 2.39
    -9 0 -1 41.53 2.39
    9 0 1 39.31 2.59
    9 0 1 42.44 2.78
    9 0 1 41.36 3.12
    -10 0 -1 0.16 0.18
    -10 0 -1 0.15 0.23
    10 0 1 0.42 0.69
    10 0 1 0.31 0.42
    -11 0 -1 13.71 0.95
    11 0 1 12.81 1.52
    -12 0 -1 1.86 0.55
    -12 0 -1 2.65 0.4
    12 0 1 2.37 0.99
    13 -1 -1 13.39 1.67
    -13 1 1 12.97 1.11
    12 -1 -1 35.56 2.99
    -12 1 1 36.26 2.33
    -12 1 1 37.4 2.13
    11 -1 -1 2.97 0.88
    11 -1 -1 3.93 0.73
    -11 1 1 3.01 0.35
    -11 1 1 3.44 0.48
    10 -1 -1 4.39 0.74
    10 -1 -1 3.54 0.87
    -10 1 1 3.1 0.36
    -10 1 1 3.45 0.47
    -10 1 1 4.06 0.33
    9 -1 -1 12.61 1.37
    9 -1 -1 12.66 1.14
    -9 1 1 9.95 0.66
    -9 1 1 11.2 0.89
    -9 1 1 10.29 0.71
    -9 1 1 9.44 0.83
    8 -1 -1 28.09 1.9
    8 -1 -1 24.77 2.07
    -8 1 1 26.91 1.59
    -8 1 1 26.28 1.64
    -8 1 1 23.6 1.44
    -8 1 1 24.82 1.58
    -8 1 1 23.08 1.57
    -8 1 1 22.35 1.44
    7 -1 -1 3.06 0.63
    7 -1 -1 2.68 0.69
    -7 1 1 2.77 0.25
    -7 1 1 2.77 0.31
    -7 1 1 2.41 0.22
    -7 1 1 2.95 0.4
    -7 1 1 1.37 0.56
    -7 1 1 1.98 0.33
    -7 1 1 2.98 0.28
    6 -1 -1 25.76 1.85
    6 -1 -1 24.77 1.61
    6 -1 -1 25.04 2.02
    -6 1 1 25.46 1.55
    -6 1 1 26.47 1.42
    -6 1 1 24.5 1.44
    -6 1 1 27.01 1.65
    -6 1 1 25.51 1.88
    -6 1 1 25.9 1.95
    -6 1 1 27.44 1.57
    -6 1 1 22.72 1.55
    -6 1 1 23.86 1.45
    5 -1 -1 50.51 3.33
    5 -1 -1 55.52 3.49
    5 -1 -1 50.08 3.68
    -5 1 1 56.96 3.35
    -5 1 1 49.09 3.08
    -5 1 1 58.78 3.51
    -5 1 1 56.23 3.66
    -5 1 1 51.35 2.99
    -5 1 1 55.1 2.9
    -5 1 1 52.1 3.05
    -5 1 1 55.34 3.1
    -5 1 1 48.18 2.91
    4 -1 -1 112.78 6.79
    4 -1 -1 105.16 6.68
    4 -1 -1 98.95 7.11
    -4 1 1 93.66 5.82
    -4 1 1 114.05 7.12
    -4 1 1 101.47 6.13
    -4 1 1 110.41 6.15
    -4 1 1 104.82 6.04
    -4 1 1 111.28 5.82
    -4 1 1 113.79 6.8
    -4 1 1 115.28 6.7
    3 -1 -1 -0.44 0.23
    3 -1 -1 -0.09 0.48
    3 -1 -1 -0.27 0.17
    3 -1 -1 -0.14 0.47
    -3 1 1 -0.31 0.19
    -3 1 1 -0.22 0.47
    -3 1 1 -0.96 0.45
    -3 1 1 -0.22 0.17
    -3 1 1 -0.41 0.08
    -3 1 1 -0.01 0.13
    2 -1 -1 172.24 9.91
    2 -1 -1 153.33 9.05
    2 -1 -1 156.8 9.93
    2 -1 -1 155.38 8.91
    -2 1 1 150.3 10.39
    -2 1 1 179.68 9.91
    -2 1 1 158.88 9.93
    -2 1 1 157.47 9.05
    -2 1 1 157.05 10.36
    -2 1 1 153.25 8.9
    -1 -1 -1 38.01 2.4
    -1 -1 -1 37.55 2.44
    -1 -1 -1 38.86 2.18
    -1 -1 -1 41.51 2.21
    -1 -1 -1 36.29 2.1
    1 1 1 39.94 2.21
    1 1 1 39 2.39
    1 1 1 42.76 2.52
    1 1 1 38.96 2.11
    1 1 1 35.58 2.18
    1 1 1 34.33 2.44
    -2 -1 -1 135.37 7.4
    -2 -1 -1 132.45 8.05
    -2 -1 -1 150.22 8.45
    -2 -1 -1 126.57 8.1
    -2 -1 -1 131.77 7.06
    -2 -1 -1 125.39 7.29
    2 1 1 117.25 8.09
    2 1 1 120.9 7.29
    2 1 1 126.16 7.4
    2 1 1 129.07 8.06
    2 1 1 135.26 8.45
    -3 -1 -1 94.94 5.09
    -3 -1 -1 85.53 5.01
    -3 -1 -1 100.91 5.81
    -3 -1 -1 91.86 4.85
    -3 -1 -1 88.32 5.56
    -3 -1 -1 83.75 4.88
    3 1 1 85.42 5.09
    3 1 1 85.99 5.53
    3 1 1 84.72 5.01
    3 1 1 86.67 5.83
    -4 -1 -1 161.35 8.62
    -4 -1 -1 182.38 10.33
    -4 -1 -1 148.26 8.64
    -4 -1 -1 158.37 9.87
    -4 -1 -1 152.06 8.9
    -4 -1 -1 172.52 9.04
    4 1 1 152.41 10.36
    4 1 1 155.19 8.9
    4 1 1 152.96 9.86
    4 1 1 154.12 9.05
    4 1 1 155.26 9.83
    -5 -1 -1 1.38 0.23
    -5 -1 -1 1.8 0.23
    -5 -1 -1 2 0.32
    -5 -1 -1 1.9 0.27
    5 1 1 1.45 0.44
    5 1 1 0.75 0.31
    5 1 1 1.29 0.38
    5 1 1 1.51 0.23
    -6 -1 -1 27.78 1.68
    -6 -1 -1 32.78 1.84
    -6 -1 -1 27.48 1.69
    6 1 1 26.63 1.91
    6 1 1 28.38 1.79
    6 1 1 27.35 2.12
    -7 -1 -1 6.1 0.46
    -7 -1 -1 5.54 0.51
    7 1 1 6.56 0.81
    7 1 1 5.85 0.59
    7 1 1 4.69 0.58
    -8 -1 -1 30.32 1.8
    -8 -1 -1 30.59 1.79
    8 1 1 27.82 2.01
    8 1 1 30.86 2.34
    8 1 1 32.45 1.96
    -9 -1 -1 16.22 1.05
    -9 -1 -1 17.46 1.11
    9 1 1 14.8 1.58
    9 1 1 17.22 1.26
    -10 -1 -1 2.61 0.38
    -10 -1 -1 2.21 0.3
    10 1 1 3.06 0.77
    10 1 1 2.03 0.52
    -11 -1 -1 0.58 0.29
    11 1 1 0.31 0.76
    11 1 1 1.33 0.54
    -12 -1 -1 1.6 0.37
    12 1 1 1.51 0.9
    13 -2 -1 33.73 2.94
    -13 2 1 33.52 2.2
    12 -2 -1 11.92 1.5
    -12 2 1 11.87 1.01
    -12 2 1 11.04 0.8
    11 -2 -1 0.17 0.68
    11 -2 -1 0.96 0.79
    -11 2 1 0.55 0.21
    -11 2 1 0.92 0.35
    10 -2 -1 11.75 1.17
    10 -2 -1 9.71 1.29
    -10 2 1 10.03 0.86
    -10 2 1 10.5 0.71
    9 -2 -1 26.15 2.15
    9 -2 -1 25.73 1.9
    -9 2 1 23.86 1.47
    -9 2 1 22.26 1.38
    -9 2 1 25.73 1.63
    -9 2 1 24.58 1.56
    -9 2 1 23.33 1.4
    8 -2 -1 34.72 2.29
    8 -2 -1 29.45 2.45
    8 -2 -1 30.64 1.95
    -8 2 1 32.17 2.02
    -8 2 1 28.93 1.74
    -8 2 1 29.98 1.73
    -8 2 1 30.36 1.9
    7 -2 -1 1.61 0.72
    7 -2 -1 1.43 0.2
    7 -2 -1 1.49 0.65
    -7 2 1 1 0.27
    -7 2 1 1.06 0.12
    -7 2 1 1.45 0.3
    -7 2 1 0.89 0.16
    -7 2 1 1.09 0.17
    6 -2 -1 68.27 4.3
    6 -2 -1 65.37 4.52
    6 -2 -1 63.96 4.08
    -6 2 1 67.48 4.31
    -6 2 1 59.48 3.78
    -6 2 1 58.15 3.56
    -6 2 1 67.98 3.81
    -6 2 1 67.97 3.55
    -6 2 1 68.66 4.12
    5 -2 -1 77.35 4.71
    5 -2 -1 66.93 3.96
    5 -2 -1 68.13 4.95
    5 -2 -1 73.35 4.54
    -5 2 1 75.86 4.21
    -5 2 1 77.83 4.57
    -5 2 1 74.15 4.73
    -5 2 1 68.68 4.18
    -5 2 1 78.22 4.95
    -5 2 1 66.13 3.94
    4 -2 -1 7.75 0.6
    4 -2 -1 6.09 0.86
    4 -2 -1 7.97 0.6
    4 -2 -1 6.77 0.47
    4 -2 -1 7.27 0.85
    -4 2 1 7.47 0.85
    -4 2 1 6.94 0.64
    -4 2 1 6.9 0.59
    -4 2 1 6.2 0.86
    -4 2 1 7.58 0.44
    3 -2 -1 0.07 0.11
    3 -2 -1 0.12 0.09
    3 -2 -1 0.2 0.22
    3 -2 -1 -0.58 0.52
    3 -2 -1 0.31 0.26
    -3 2 1 -0.11 0.22
    -3 2 1 0.33 0.09
    -3 2 1 0.19 0.28
    -3 2 1 -0.03 0.53
    -3 2 1 1.11 0.55
    2 -2 -1 411.14 25.94
    2 -2 -1 424.36 27.08
    2 -2 -1 411.29 22.57
    2 -2 -1 433.62 23.7
    2 -2 -1 432.28 25.94
    2 -2 -1 418.91 23.32
    -2 2 1 370.56 25.92
    -2 2 1 406.52 23.32
    -2 2 1 429.69 25.94
    -2 2 1 421.46 23.7
    -2 2 1 438.71 22.58
    -2 2 1 416.88 27.08
    1 -2 -1 126.46 6.86
    1 -2 -1 114.38 7.51
    1 -2 -1 122.59 6.51
    1 -2 -1 119.38 6.73
    1 -2 -1 125.91 7.84
    -1 2 1 100.93 7.5
    -1 2 1 126.57 6.51
    -1 2 1 126.82 7.84
    -1 2 1 118.13 6.73
    -1 2 1 130.18 6.86
    -1 2 1 110.72 7.52
    0 -2 -1 32.59 1.75
    0 -2 -1 30.7 1.69
    0 -2 -1 29.81 1.8
    0 -2 -1 28.51 2.01
    0 -2 -1 30.88 2.05
    0 2 1 31.58 1.8
    0 2 1 32.24 1.68
    0 2 1 27.61 2
    0 2 1 30.27 2.04
    0 2 1 33.88 1.75
    0 2 1 26 1.99
    -1 -2 -1 328.89 16.68
    -1 -2 -1 312.39 16.13
    -1 -2 -1 263.73 18.53
    -1 -2 -1 307.05 16.93
    -1 -2 -1 289.52 18.47
    -1 -2 -1 316.5 19.31
    1 2 1 318.22 19.31
    1 2 1 258.44 18.47
    1 2 1 321.84 16.13
    1 2 1 271.76 16.67
    1 2 1 312.43 16.92
    1 2 1 278.55 18.53
    -2 -2 -1 30.05 2.12
    -2 -2 -1 33.81 1.9
    -2 -2 -1 29.75 1.8
    -2 -2 -1 34.51 1.87
    -2 -2 -1 36.04 2.15
    2 2 1 32.4 1.88
    2 2 1 28.53 1.86
    2 2 1 29.52 2.1
    2 2 1 34.87 2.15
    2 2 1 33.16 1.8
    -3 -2 -1 124.83 6.98
    -3 -2 -1 137.55 8.07
    -3 -2 -1 116.26 7.77
    -3 -2 -1 125.91 6.76
    -3 -2 -1 131.3 7.08
    3 2 1 118.92 7.74
    3 2 1 123.8 8.08
    3 2 1 119.12 6.98
    3 2 1 120.53 7.08
    3 2 1 121.85 6.75
    -4 -2 -1 0.31 0.18
    -4 -2 -1 0.63 0.3
    -4 -2 -1 -0.04 0.2
    4 2 1 0.22 0.18
    4 2 1 0.31 0.15
    4 2 1 -0.04 0.21
    4 2 1 0.14 0.27
    -5 -2 -1 110.36 6.3
    -5 -2 -1 114.19 7
    -5 -2 -1 112.76 6.15
    5 2 1 109.14 7.34
    5 2 1 108.69 6.41
    5 2 1 113.92 6.93
    -6 -2 -1 36.63 2.26
    -6 -2 -1 35.67 2.03
    -6 -2 -1 34.72 2.04
    6 2 1 32.47 2.46
    6 2 1 32.67 2.1
    -7 -2 -1 17.79 1.25
    -7 -2 -1 20.18 1.23
    -7 -2 -1 20.94 1.34
    7 2 1 20.36 1.33
    7 2 1 19.24 1.62
    -8 -2 -1 76.62 4.4
    -8 -2 -1 78.79 4.49
    8 2 1 79.28 5.38
    8 2 1 79.55 4.64
    -9 -2 -1 0.21 0.27
    -9 -2 -1 -0.03 0.21
    9 2 1 -0.11 0.39
    9 2 1 -0.92 0.58
    -10 -2 -1 2.58 0.35
    -10 -2 -1 3.02 0.43
    10 2 1 1.77 0.75
    10 2 1 2.26 0.54
    -11 -2 -1 3.64 0.5
    -11 -2 -1 4.34 0.44
    11 2 1 4.33 0.96
    11 2 1 3.85 0.64
    -12 -2 -1 1.16 0.37
    12 2 1 0.52 0.56
    13 -3 -1 15.2 1.95
    -13 3 1 19.36 1.42
    12 -3 -1 6.54 1.02
    12 -3 -1 4.46 1.12
    -12 3 1 5.16 0.49
    -12 3 1 5.45 0.67
    11 -3 -1 -0.51 0.7
    11 -3 -1 1.35 0.82
    -11 3 1 0.07 0.19
    -11 3 1 0.31 0.34
    10 -3 -1 6.24 1.14
    10 -3 -1 9.39 1.1
    -10 3 1 7.56 0.7
    -10 3 1 7.05 0.53
    9 -3 -1 35.15 2.83
    9 -3 -1 36.68 2.25
    9 -3 -1 38.96 2.64
    -9 3 1 34.87 2.33
    -9 3 1 33.63 2.17
    -9 3 1 33.34 1.98
    8 -3 -1 1.39 0.74
    8 -3 -1 3.62 0.86
    8 -3 -1 2.42 0.28
    -8 3 1 2.12 0.36
    -8 3 1 1.83 0.21
    -8 3 1 1.58 0.35
    -8 3 1 1.9 0.22
    7 -3 -1 31.27 2.22
    7 -3 -1 26.01 2.3
    7 -3 -1 30.24 1.86
    -7 3 1 28.11 1.78
    -7 3 1 28.34 1.91
    -7 3 1 27.23 1.6
    6 -3 -1 1.6 0.72
    6 -3 -1 1.5 0.3
    6 -3 -1 2.14 0.76
    6 -3 -1 1.67 0.22
    -6 3 1 1.15 0.17
    -6 3 1 0.59 0.31
    -6 3 1 1.23 0.32
    5 -3 -1 0.7 0.29
    5 -3 -1 0.9 0.29
    5 -3 -1 0.86 0.67
    5 -3 -1 0.28 0.67
    5 -3 -1 0.8 0.16
    -5 3 1 0.29 0.65
    -5 3 1 0.61 0.28
    -5 3 1 0.74 0.13
    -5 3 1 0.11 0.3
    4 -3 -1 -0.08 0.1
    4 -3 -1 0.97 0.63
    4 -3 -1 0.27 0.25
    4 -3 -1 0.37 0.3
    -4 3 1 0.51 0.12
    -4 3 1 0.49 0.61
    -4 3 1 0.23 0.26
    -4 3 1 0.41 0.33
    -4 3 1 -0.54 0.58
    3 -3 -1 20.85 1.73
    3 -3 -1 23.49 1.4
    3 -3 -1 22.53 1.27
    3 -3 -1 23.22 1.24
    3 -3 -1 24.03 1.53
    -3 3 1 22.45 1.57
    -3 3 1 22.2 1.64
    -3 3 1 21.62 1.25
    -3 3 1 21.62 1.8
    -3 3 1 23.48 1.76
    -3 3 1 20.98 1.27
    -3 3 1 21.9 1.4
    2 -3 -1 157.76 9.89
    2 -3 -1 164.34 9.02
    2 -3 -1 167.64 8.57
    2 -3 -1 156.53 8.84
    2 -3 -1 151.27 9.93
    2 -3 -1 162.36 10.32
    -2 3 1 165.31 8.57
    -2 3 1 156.81 8.84
    -2 3 1 153.43 10.32
    -2 3 1 131.69 9.88
    -2 3 1 163.09 9.02
    -2 3 1 157.26 9.93
    1 -3 -1 79.38 4.45
    1 -3 -1 68.04 4.88
    1 -3 -1 76.44 4.33
    1 -3 -1 80.66 5.09
    1 -3 -1 76.83 4.2
    -1 3 1 63.84 4.87
    -1 3 1 80.38 4.45
    -1 3 1 81.53 4.34
    -1 3 1 72.58 5.07
    -1 3 1 79.44 4.2
    -1 3 1 74.68 4.93
    0 -3 -1 7.4 0.83
    0 -3 -1 8.16 0.74
    0 -3 -1 7.03 0.78
    0 -3 -1 8.47 0.71
    0 -3 -1 8.13 0.56
    0 -3 -1 8.77 0.56
    0 3 1 9.52 0.58
    0 3 1 9.2 0.55
    0 3 1 9.16 0.66
    0 3 1 9.43 0.89
    0 3 1 9.05 0.72
    -1 -3 -1 105.73 6.04
    -1 -3 -1 98.82 6.63
    -1 -3 -1 114.33 5.93
    -1 -3 -1 97.08 6.59
    -1 -3 -1 111.09 5.74
    -1 -3 -1 107.29 6.87
    1 3 1 113.32 6.86
    1 3 1 109.61 5.93
    1 3 1 109.22 6.03
    1 3 1 100.27 5.73
    1 3 1 101.22 6.63
    1 3 1 94.74 6.59
    -2 -3 -1 21.32 1.4
    -2 -3 -1 19.82 1.46
    -2 -3 -1 21.37 1.27
    -2 -3 -1 22.87 1.23
    -2 -3 -1 18.42 1.17
    2 3 1 19.42 1.42
    2 3 1 21.42 1.23
    2 3 1 18.85 1.16
    2 3 1 17.54 1.39
    2 3 1 18.98 1.3
    2 3 1 21.12 1.23
    2 3 1 22.56 1.39
    -3 -3 -1 9.35 0.66
    -3 -3 -1 6.67 0.79
    -3 -3 -1 7.09 0.58
    3 3 1 7.28 0.7
    3 3 1 7.87 0.55
    3 3 1 8.57 0.65
    3 3 1 7.4 0.59
    3 3 1 7.82 0.57
    -4 -3 -1 83.79 5.49
    -4 -3 -1 85.26 4.91
    -4 -3 -1 95.7 5.67
    4 3 1 82.74 4.97
    4 3 1 83.73 4.74
    4 3 1 85.28 5.68
    4 3 1 88.92 5.43
    -5 -3 -1 35.6 2.17
    -5 -3 -1 31.77 1.9
    -5 -3 -1 30.92 2.15
    5 3 1 33.11 2.05
    5 3 1 29 1.92
    5 3 1 30.27 2.22
    -6 -3 -1 16.53 1.17
    -6 -3 -1 18.6 1.3
    -6 -3 -1 17.96 1.12
    6 3 1 17.53 1.16
    6 3 1 18.94 1.42
    6 3 1 16.76 1.17
    -7 -3 -1 0.34 0.32
    -7 -3 -1 -0.01 0.19
    -7 -3 -1 -0.54 0.25
    7 3 1 -0.13 0.42
    7 3 1 -0.06 0.29
    -8 -3 -1 1.68 0.3
    -8 -3 -1 1.97 0.38
    -8 -3 -1 1.94 0.36
    8 3 1 2.15 0.6
    8 3 1 1.58 0.4
    -9 -3 -1 0.82 0.31
    -9 -3 -1 0.49 0.26
    9 3 1 0.24 0.55
    9 3 1 1.48 0.43
    -10 -3 -1 3.77 0.44
    -10 -3 -1 4.51 0.53
    10 3 1 4.21 0.62
    10 3 1 4.13 0.88
    -11 -3 -1 -0.04 0.29
    -11 -3 -1 -0.37 0.25
    11 3 1 0.42 0.51
    -12 -3 -1 1.06 0.38
    12 3 1 1.04 0.55
    -13 4 1 2.2 0.59
    12 -4 -1 1.66 0.97
    12 -4 -1 0.01 0.81
    -12 4 1 -0.34 0.41
    11 -4 -1 1.02 0.82
    11 -4 -1 -0.21 0.75
    -11 4 1 0.51 0.2
    -11 4 1 0.91 0.41
    10 -4 -1 1.48 0.86
    10 -4 -1 1.93 0.27
    10 -4 -1 1.43 0.79
    -10 4 1 1.6 0.42
    -10 4 1 1.86 0.24
    9 -4 -1 4.13 0.88
    9 -4 -1 2.75 0.87
    9 -4 -1 3.6 0.36
    -9 4 1 2.64 0.45
    -9 4 1 2.61 0.28
    -9 4 1 3.16 0.46
    8 -4 -1 3.18 0.37
    8 -4 -1 2.83 0.85
    8 -4 -1 2.09 0.87
    -8 4 1 2.47 0.25
    -8 4 1 2.64 0.43
    -8 4 1 2.12 0.41
    7 -4 -1 90.62 5.14
    7 -4 -1 102.4 5.92
    7 -4 -1 99.6 6.17
    7 -4 -1 88.76 6.45
    -7 4 1 91.13 5.45
    -7 4 1 94.91 5.12
    -7 4 1 89.74 5.96
    6 -4 -1 68.44 3.82
    6 -4 -1 73.57 4.68
    6 -4 -1 76.95 4.44
    6 -4 -1 63.85 4.87
    -6 4 1 67.65 4.47
    -6 4 1 68.44 4.08
    -6 4 1 68.7 3.81
    5 -4 -1 1 0.33
    5 -4 -1 0.82 0.73
    5 -4 -1 0.82 0.36
    5 -4 -1 0.7 0.15
    -5 4 1 0.04 0.39
    -5 4 1 0.68 0.16
    -5 4 1 0.6 0.33
    4 -4 -1 5.27 0.89
    4 -4 -1 6.52 0.4
    4 -4 -1 6.62 0.67
    4 -4 -1 7.15 0.66
    4 -4 -1 5.86 0.37
    -4 4 1 5.24 0.62
    -4 4 1 6.54 0.61
    -4 4 1 5.43 0.37
    -4 4 1 5.85 0.67
    -4 4 1 5.36 0.41
    3 -4 -1 92.13 5.04
    3 -4 -1 92.64 4.89
    3 -4 -1 92.9 5.71
    3 -4 -1 96.91 5.2
    3 -4 -1 81.93 5.78
    -3 4 1 82.5 6.06
    -3 4 1 93.68 4.9
    -3 4 1 88.57 5.19
    -3 4 1 86.09 5.71
    -3 4 1 80.5 5.77
    -3 4 1 92.05 5.96
    -3 4 1 92.33 5.04
    2 -4 -1 71.32 3.7
    2 -4 -1 70.45 3.94
    2 -4 -1 65.45 4.42
    2 -4 -1 66.31 3.8
    2 -4 -1 61.21 4.33
    2 -4 -1 71.74 4.53
    -2 4 1 63.8 4.5
    -2 4 1 63.11 4.34
    -2 4 1 69.66 3.94
    -2 4 1 67.74 4.42
    -2 4 1 68.4 3.81
    -2 4 1 69.55 3.7
    1 -4 -1 72.18 3.88
    1 -4 -1 74.35 3.99
    1 -4 -1 71.36 4.7
    1 -4 -1 63.01 4.52
    1 -4 -1 72.6 4.12
    1 -4 -1 64.89 4.56
    -1 4 1 70.92 4.69
    -1 4 1 70.66 3.99
    -1 4 1 69.48 4.1
    -1 4 1 76.67 3.87
    -1 4 1 64.33 4.56
    0 -4 -1 3.01 0.56
    0 -4 -1 4.33 0.45
    0 -4 -1 4.48 0.4
    0 -4 -1 3.78 0.48
    0 -4 -1 3.62 0.65
    0 -4 -1 3.99 0.36
    0 4 1 4.29 0.65
    0 4 1 3.82 0.43
    0 4 1 4.43 0.38
    0 4 1 2.96 0.52
    0 4 1 4.71 0.37
    0 4 1 4.76 0.53
    -1 -4 -1 24.47 1.37
    -1 -4 -1 23.02 1.41
    -1 -4 -1 22.5 1.7
    -1 -4 -1 23.79 1.49
    -1 -4 -1 23.03 1.66
    -1 -4 -1 21.75 1.67
    1 4 1 24.76 1.63
    1 4 1 22.09 1.67
    1 4 1 24.12 1.35
    1 4 1 24.58 1.47
    1 4 1 20.97 1.7
    -2 -4 -1 2.9 0.31
    -2 -4 -1 2.74 0.51
    -2 -4 -1 3.13 0.37
    -2 -4 -1 2.77 0.43
    2 4 1 3.3 0.3
    2 4 1 3.04 0.32
    2 4 1 3.02 0.46
    2 4 1 3.21 0.33
    2 4 1 2.51 0.46
    -3 -4 -1 8.51 0.91
    -3 -4 -1 8.75 0.65
    -3 -4 -1 9.31 0.74
    3 4 1 8.74 0.6
    3 4 1 8.47 0.82
    3 4 1 8.35 0.64
    3 4 1 9.43 0.69
    -4 -4 -1 43.43 2.77
    -4 -4 -1 37.96 2.76
    -4 -4 -1 40.02 2.41
    4 4 1 42.12 2.76
    4 4 1 42.25 2.32
    4 4 1 42.69 2.67
    4 4 1 39.57 2.42
    -5 -4 -1 120.22 7.51
    -5 -4 -1 118.89 6.72
    5 4 1 118.21 6.49
    5 4 1 121.72 7.42
    5 4 1 117.03 7.77
    5 4 1 115.34 6.8
    -6 -4 -1 18.18 1.24
    -6 -4 -1 20.53 1.48
    6 4 1 18.29 1.5
    6 4 1 19.71 1.28
    6 4 1 21.22 1.32
    -7 -4 -1 1.2 0.28
    -7 -4 -1 0.75 0.33
    -7 -4 -1 1.83 0.42
    7 4 1 1.15 0.46
    7 4 1 1.04 0.2
    7 4 1 1.2 0.34
    -8 -4 -1 5.85 0.55
    -8 -4 -1 5.74 0.62
    -8 -4 -1 5.45 0.6
    8 4 1 4.39 0.74
    8 4 1 5 0.58
    -9 -4 -1 1.62 0.33
    -9 -4 -1 2.23 0.42
    9 4 1 1.52 0.43
    9 4 1 1.4 0.62
    -10 -4 -1 -0.35 0.26
    -10 -4 -1 0.16 0.33
    10 4 1 0.51 0.43
    10 4 1 1.51 0.68
    -11 -4 -1 3.86 0.54
    -11 -4 -1 3.89 0.47
    11 4 1 2.86 0.63
    13 -5 -1 1.29 0.96
    -13 5 1 -0.76 0.47
    12 -5 -1 0.2 0.86
    -12 5 1 -0.48 0.41
    11 -5 -1 -0.23 0.81
    -11 5 1 0.09 0.21
    -11 5 1 0.13 0.43
    10 -5 -1 37.02 2.38
    10 -5 -1 39.54 2.84
    -10 5 1 35.66 2.32
    -10 5 1 35.58 2.07
    9 -5 -1 3.61 0.41
    9 -5 -1 2.17 0.94
    9 -5 -1 3.56 0.94
    -9 5 1 2.09 0.46
    -9 5 1 2.52 0.28
    8 -5 -1 34.21 1.99
    8 -5 -1 36.36 2.7
    8 -5 -1 35.97 2.31
    -8 5 1 34.64 1.95
    -8 5 1 33.42 2.18
    7 -5 -1 81.11 4.54
    7 -5 -1 89.63 5.28
    7 -5 -1 86.37 5.54
    -7 5 1 77.78 4.85
    -7 5 1 80.83 4.53
    6 -5 -1 24.45 1.99
    6 -5 -1 27.04 1.62
    6 -5 -1 21.96 1.29
    -6 5 1 20.74 1.29
    -6 5 1 21.61 1.49
    5 -5 -1 1.97 0.21
    5 -5 -1 1.56 0.81
    5 -5 -1 1.44 0.44
    -5 5 1 1.28 0.47
    -5 5 1 2.7 0.51
    -5 5 1 1.7 0.23
    -5 5 1 1.65 0.38
    4 -5 -1 27.67 1.6
    4 -5 -1 29.37 1.59
    4 -5 -1 28.92 1.96
    4 -5 -1 28.36 2.21
    -4 5 1 28.31 1.59
    -4 5 1 28.39 1.61
    -4 5 1 27.9 1.78
    -4 5 1 28.09 2.07
    -4 5 1 25.58 1.98
    3 -5 -1 153.47 8.12
    3 -5 -1 131.97 8.89
    3 -5 -1 139.55 7.91
    3 -5 -1 137.25 8.98
    3 -5 -1 148.88 7.68
    -3 5 1 131.67 8.89
    -3 5 1 141.5 9.29
    -3 5 1 133 7.91
    -3 5 1 143.78 8.11
    -3 5 1 149.18 7.68
    2 -5 -1 199.78 12.4
    2 -5 -1 192.02 11.94
    2 -5 -1 190.12 10.84
    2 -5 -1 202.4 10.3
    2 -5 -1 179.41 11.89
    2 -5 -1 191.19 10.61
    -2 5 1 187.14 10.28
    -2 5 1 180.58 11.89
    -2 5 1 195.97 10.84
    -2 5 1 177.92 11.92
    -2 5 1 188.9 10.61
    -2 5 1 186.88 12.38
    1 -5 -1 16.03 1.18
    1 -5 -1 15.31 0.99
    1 -5 -1 15.91 1.3
    1 -5 -1 14.61 1.4
    1 -5 -1 14.65 1.31
    -1 5 1 17.12 1.15
    -1 5 1 17.76 0.98
    -1 5 1 16.33 1.47
    -1 5 1 15.64 0.99
    -1 5 1 15.52 1.27
    -1 5 1 16.16 1.33
    0 -5 -1 -0.05 0.44
    0 -5 -1 0.28 0.2
    0 -5 -1 0.34 0.33
    0 -5 -1 -0.16 0.33
    0 -5 -1 0.85 0.59
    0 -5 -1 0.14 0.18
    0 5 1 -0.1 0.17
    0 5 1 -0.03 0.17
    0 5 1 -0.07 0.38
    0 5 1 -0.02 0.3
    0 5 1 0.28 0.56
    0 5 1 0.39 0.31
    -1 -5 -1 16.17 1.33
    -1 -5 -1 16.2 1.26
    -1 -5 -1 15.34 1.33
    -1 -5 -1 18.03 1.04
    1 5 1 17.23 1.21
    1 5 1 17.49 1.11
    1 5 1 16.08 1.37
    1 5 1 16.22 0.98
    1 5 1 13.95 1.27
    -2 -5 -1 33.73 2.52
    -2 -5 -1 36.11 2.6
    -2 -5 -1 38.81 2.6
    -2 -5 -1 40.89 2.25
    2 5 1 41.85 2.16
    2 5 1 39.41 2.29
    2 5 1 37.42 2.57
    2 5 1 34.41 2.55
    2 5 1 39.93 2.57
    -3 -5 -1 65.85 4.35
    -3 -5 -1 63.94 3.76
    -3 -5 -1 64.61 4.28
    3 5 1 60.91 3.62
    3 5 1 73.05 4.32
    3 5 1 62.01 4.15
    3 5 1 67.52 3.8
    -4 -5 -1 9.06 1.02
    -4 -5 -1 10.54 0.87
    -4 -5 -1 10.48 0.77
    4 5 1 10.6 0.72
    4 5 1 11.2 0.76
    4 5 1 11.61 0.84
    -5 -5 -1 0.71 0.27
    -5 -5 -1 0.62 0.47
    5 5 1 0.71 0.23
    5 5 1 0.73 0.29
    5 5 1 0.67 0.26
    -6 -5 -1 18.73 1.25
    -6 -5 -1 20.31 1.52
    6 5 1 19.33 1.47
    6 5 1 18.97 1.26
    -7 -5 -1 0.71 0.44
    -7 -5 -1 0.2 0.33
    -7 -5 -1 0.14 0.26
    7 5 1 0.43 0.31
    7 5 1 -0.05 0.38
    -8 -5 -1 3.82 0.55
    -8 -5 -1 4.95 0.63
    -8 -5 -1 3.89 0.47
    8 5 1 4.43 0.53
    8 5 1 4.51 0.69
    -9 -5 -1 5.47 0.54
    -9 -5 -1 4.24 0.57
    9 5 1 4.67 0.6
    9 5 1 4.02 0.77
    -10 -5 -1 0.68 0.33
    -10 -5 -1 0.23 0.35
    10 5 1 -0.36 0.41
    -11 -5 -1 21.82 1.43
    -11 -5 -1 20.57 1.32
    11 5 1 15.18 1.46
    13 -6 -1 3.58 1.12
    -13 6 1 4.58 0.69
    -13 6 1 3.53 0.81
    12 -6 -1 -0.28 0.89
    -12 6 1 -0.18 0.44
    -12 6 1 0.25 0.49
    11 -6 -1 37.92 2.79
    -11 6 1 33.43 1.95
    -11 6 1 32.84 2.23
    10 -6 -1 1.2 0.89
    10 -6 -1 1.5 0.34
    -10 6 1 0.92 0.43
    -10 6 1 1.23 0.24
    9 -6 -1 2.51 0.42
    9 -6 -1 1.83 0.29
    9 -6 -1 2.58 0.95
    -9 6 1 2.02 0.27
    -9 6 1 1.96 0.46
    8 -6 -1 80.64 4.85
    8 -6 -1 83.55 5.2
    8 -6 -1 73.25 4.17
    -8 6 1 75.08 5.19
    -8 6 1 72.07 4.15
    -8 6 1 72.58 4.48
    7 -6 -1 57.49 3.18
    7 -6 -1 63.29 3.76
    7 -6 -1 60.81 4.06
    -7 6 1 56.69 4.02
    -7 6 1 53.97 3.18
    -7 6 1 55.39 3.46
    6 -6 -1 1.07 0.42
    6 -6 -1 1.05 0.8
    6 -6 -1 1.45 0.2
    -6 6 1 0.98 0.22
    -6 6 1 1.51 0.5
    -6 6 1 1.24 0.4
    5 -6 -1 75.24 4.34
    5 -6 -1 79.62 5.18
    5 -6 -1 82.7 4.24
    5 -6 -1 80.03 4.99
    -5 6 1 75.26 4.24
    -5 6 1 75.44 4.54
    -5 6 1 73.29 5.23
    4 -6 -1 13.35 1.12
    4 -6 -1 12.59 0.78
    4 -6 -1 12.81 0.76
    4 -6 -1 10.62 1.31
    -4 6 1 11.99 0.76
    -4 6 1 11.17 1.14
    -4 6 1 12.63 0.99
    -4 6 1 12.21 0.79
    3 -6 -1 63.13 4.11
    3 -6 -1 50.9 3.92
    3 -6 -1 63.1 3.42
    3 -6 -1 62.21 3.34
    -3 6 1 61.76 3.33
    -3 6 1 60.71 3.58
    -3 6 1 58.58 4.1
    -3 6 1 60.05 3.42
    2 -6 -1 3.76 0.37
    2 -6 -1 2.29 0.6
    2 -6 -1 4.19 0.36
    2 -6 -1 2.64 0.8
    -2 6 1 3.96 0.37
    -2 6 1 3.32 0.34
    -2 6 1 3.23 0.54
    -2 6 1 3.47 0.48
    1 -6 -1 4.1 0.42
    1 -6 -1 4.62 0.82
    1 -6 -1 3.24 0.65
    1 -6 -1 4.92 0.42
    -1 6 1 5.53 0.45
    -1 6 1 4.29 0.58
    -1 6 1 5.16 0.82
    -1 6 1 4.34 0.53
    0 -6 -1 14.86 1.29
    0 -6 -1 15.91 1.38
    0 -6 -1 16.83 1.01
    0 -6 -1 16.03 1.43
    0 6 1 16.53 1.26
    0 6 1 15.87 1.14
    0 6 1 16.49 0.97
    0 6 1 11.7 1.42
    -1 -6 -1 62.63 4.53
    -1 -6 -1 67.41 4.51
    -1 -6 -1 70.89 3.98
    -1 -6 -1 68.29 4.64
    1 6 1 65.95 4.52
    1 6 1 72.2 4.61
    1 6 1 74.54 3.85
    1 6 1 71.95 4.08
    -2 -6 -1 6.85 0.83
    -2 -6 -1 9.12 0.66
    -2 -6 -1 8.01 0.92
    -2 -6 -1 8.1 0.83
    2 6 1 9.4 0.96
    2 6 1 8.86 0.72
    2 6 1 8.52 0.6
    2 6 1 8.69 0.74
    -3 -6 -1 -0.67 0.45
    -3 -6 -1 0.07 0.4
    -3 -6 -1 1.03 0.26
    3 6 1 0.55 0.23
    3 6 1 0.37 0.27
    3 6 1 0.43 0.22
    3 6 1 0.69 0.33
    -4 -6 -1 11.88 0.86
    -4 -6 -1 9.97 1.15
    4 6 1 12.93 0.93
    4 6 1 12.63 0.86
    4 6 1 12.24 0.82
    -5 -6 -1 62.05 3.54
    -5 -6 -1 56.05 4.02
    5 6 1 64.25 4.04
    5 6 1 58.79 3.4
    5 6 1 61.29 3.56
    -6 -6 -1 2.8 0.42
    -6 -6 -1 3.28 0.63
    6 6 1 3.55 0.42
    6 6 1 2.82 0.38
    6 6 1 2.83 0.45
    -7 -6 -1 33.17 2.08
    -7 -6 -1 35.98 2.42
    7 6 1 33.49 2.42
    7 6 1 32.73 2.09
    -8 -6 -1 14.65 1.13
    -8 -6 -1 14.95 1.31
    -8 -6 -1 14.06 1.02
    8 6 1 12.98 1.31
    8 6 1 14.04 1.06
    -9 -6 -1 0.98 0.43
    -9 -6 -1 1.73 0.39
    9 6 1 0.48 0.41
    -10 -6 -1 17.57 1.2
    -10 -6 -1 18.26 1.31
    10 6 1 13.95 1.27
    13 -7 -1 0.33 0.98
    -13 7 1 0.61 0.69
    -13 7 1 1.45 0.58
    12 -7 -1 1.45 1.02
    -12 7 1 1.69 0.56
    -12 7 1 1.74 0.67
    11 -7 -1 34.51 2.72
    -11 7 1 29.55 2.13
    -11 7 1 33.1 2.54
    10 -7 -1 0.68 0.91
    10 -7 -1 1.33 0.37
    -10 7 1 1.15 0.26
    -10 7 1 0.8 0.56
    -10 7 1 1.01 0.46
    9 -7 -1 6.63 0.7
    9 -7 -1 6.07 1.19
    -9 7 1 6.76 0.91
    -9 7 1 6.39 0.52
    -9 7 1 7.38 0.73
    8 -7 -1 44.01 2.62
    8 -7 -1 37.23 2.16
    8 -7 -1 38.92 2.98
    -8 7 1 36.29 2.83
    -8 7 1 36.49 2.16
    -8 7 1 38.11 2.44
    7 -7 -1 10.27 0.89
    7 -7 -1 8.39 1.22
    7 -7 -1 9.08 0.58
    -7 7 1 5.79 0.9
    -7 7 1 8.07 0.6
    -7 7 1 7.29 0.76
    6 -7 -1 4.5 0.66
    6 -7 -1 7.03 1.1
    6 -7 -1 5.6 0.51
    6 -7 -1 4.95 0.36
    6 -7 -1 6.32 0.44
    -6 7 1 4.06 0.59
    -6 7 1 4.45 0.73
    -6 7 1 5.41 0.46
    5 -7 -1 0.14 0.44
    5 -7 -1 1.62 0.48
    5 -7 -1 0.06 0.17
    5 -7 -1 0.76 0.8
    5 -7 -1 0.29 0.13
    -5 7 1 -0.1 0.43
    -5 7 1 0.05 0.21
    -5 7 1 -0.09 0.38
    4 -7 -1 39.76 2.59
    4 -7 -1 36.36 2.12
    4 -7 -1 35.88 2.77
    4 -7 -1 38.29 2.09
    -4 7 1 37.3 2.09
    -4 7 1 33.87 2.65
    -4 7 1 34.79 2.29
    -4 7 1 37.37 2.12
    3 -7 -1 0.79 0.51
    3 -7 -1 0.99 0.21
    3 -7 -1 1.04 0.81
    3 -7 -1 1.48 0.29
    -3 7 1 1.49 0.26
    -3 7 1 1 0.47
    -3 7 1 1.52 0.44
    -3 7 1 0.87 0.2
    2 -7 -1 0.12 0.76
    2 -7 -1 -0.41 0.47
    2 -7 -1 -0.06 0.19
    -2 7 1 -0.16 0.37
    -2 7 1 -0.02 0.21
    -2 7 1 -0.21 0.4
    1 -7 -1 190.31 10.43
    1 -7 -1 184.75 11.74
    1 -7 -1 177.49 11.72
    -1 7 1 185.71 10.65
    -1 7 1 195.6 10.1
    -1 7 1 177.53 12.15
    0 -7 -1 2.23 0.65
    0 -7 -1 3.64 0.36
    0 -7 -1 3.53 0.8
    0 7 1 2.44 0.48
    0 7 1 3.02 0.34
    0 7 1 3.48 0.52
    -1 -7 -1 7.17 0.58
    -1 -7 -1 6.55 0.9
    -1 -7 -1 7.22 0.89
    1 7 1 7.8 0.74
    1 7 1 5.46 0.83
    1 7 1 8.41 0.57
    1 7 1 7.21 0.73
    -2 -7 -1 2.3 0.61
    -2 -7 -1 2.62 0.35
    -2 -7 -1 2.44 0.61
    2 7 1 2.08 0.52
    2 7 1 1.81 0.38
    2 7 1 1.91 0.3
    2 7 1 1.92 0.35
    -3 -7 -1 6.78 0.76
    -3 -7 -1 8.71 0.66
    -3 -7 -1 6.87 0.9
    3 7 1 6.13 0.71
    3 7 1 7.74 0.66
    3 7 1 8.14 0.68
    3 7 1 8.16 0.6
    -4 -7 -1 10.5 1.22
    -4 -7 -1 13.03 0.92
    4 7 1 12.55 0.96
    4 7 1 12.24 0.85
    4 7 1 13.29 0.89
    -5 -7 -1 30.07 1.81
    -5 -7 -1 25.9 2.16
    5 7 1 30.07 1.72
    5 7 1 29.06 2.01
    5 7 1 28.46 1.78
    -6 -7 -1 14.96 1.13
    -6 -7 -1 13.93 1.43
    6 7 1 17.3 1.26
    6 7 1 16.64 1.12
    6 7 1 16.69 1.07
    -7 -7 -1 2.64 0.66
    -7 -7 -1 1.53 0.38
    7 7 1 2.23 0.48
    7 7 1 1.4 0.38
    -8 -7 -1 12.89 1.06
    -8 -7 -1 12.24 1.24
    -8 -7 -1 12.34 0.96
    8 7 1 11.04 1.18
    8 7 1 11.63 0.97
    -9 -7 -1 3.6 0.52
    -9 -7 -1 2.57 0.54
    9 7 1 2.83 0.53
    -10 -7 -1 13.11 1.13
    -10 -7 -1 13.31 1.01
    10 7 1 10.49 1.07
    13 -8 -1 17.31 1.97
    -13 8 1 16.02 1.44
    -13 8 1 17 1.76
    12 -8 -1 -1.2 1.08
    -12 8 1 0.57 0.65
    -12 8 1 0.68 0.53
    11 -8 -1 1.07 1.02
    -11 8 1 1.97 0.68
    -11 8 1 0.33 0.55
    10 -8 -1 9.44 0.82
    10 -8 -1 6.93 1.36
    -10 8 1 6.78 0.58
    -10 8 1 4.37 0.99
    -10 8 1 6.93 0.79
    9 -8 -1 44.12 2.69
    9 -8 -1 40.48 3.13
    -9 8 1 37.67 2.22
    -9 8 1 34.71 2.94
    8 -8 -1 0.3 0.19
    8 -8 -1 1.63 0.95
    8 -8 -1 0.05 0.44
    -8 8 1 0.54 0.55
    -8 8 1 1.22 0.45
    -8 8 1 0.76 0.25
    7 -8 -1 6.11 0.74
    7 -8 -1 4.63 1.12
    7 -8 -1 6.24 0.48
    -7 8 1 4.89 0.66
    -7 8 1 5.46 0.5
    -7 8 1 3.92 0.79
    6 -8 -1 2.17 0.21
    6 -8 -1 1.84 0.56
    6 -8 -1 1.82 0.25
    6 -8 -1 1.88 0.44
    6 -8 -1 2.57 0.96
    -6 8 1 1.98 0.3
    -6 8 1 1.93 0.48
    -6 8 1 2.05 0.58
    5 -8 -1 -0.19 0.82
    5 -8 -1 0.01 0.18
    5 -8 -1 0.16 0.15
    5 -8 -1 0.59 0.52
    -5 8 1 0.19 0.23
    -5 8 1 0.27 0.47
    -5 8 1 0.22 0.39
    4 -8 -1 25.73 2.23
    4 -8 -1 27.14 2
    4 -8 -1 26.46 1.57
    -4 8 1 27.66 1.79
    -4 8 1 25.06 2.05
    -4 8 1 26.95 1.56
    3 -8 -1 2.04 0.86
    3 -8 -1 0.28 0.5
    3 -8 -1 0.01 0.19
    -3 8 1 0.4 0.46
    -3 8 1 0.01 0.39
    -3 8 1 0.43 0.24
    2 -8 -1 147.93 10.54
    2 -8 -1 172.6 9.37
    2 -8 -1 174.8 10.65
    -2 8 1 182.24 9.08
    -2 8 1 158.95 9.58
    -2 8 1 159.81 10.95
    1 -8 -1 31.64 2.59
    1 -8 -1 36 2.08
    1 -8 -1 33.4 2.53
    -1 8 1 36.68 2.24
    -1 8 1 36.31 2.02
    -1 8 1 34.33 2.51
    0 -8 -1 1.87 0.76
    0 -8 -1 2.14 0.31
    0 -8 -1 2 0.61
    0 8 1 1.99 0.46
    0 8 1 2.05 0.45
    -1 -8 -1 8.98 0.7
    -1 -8 -1 8 1.05
    -1 -8 -1 8.53 1.01
    1 8 1 9.39 0.85
    1 8 1 9.49 0.84
    1 8 1 8.91 0.66
    -2 -8 -1 0.9 0.28
    -2 -8 -1 0.52 0.6
    -2 -8 -1 -0.51 0.56
    2 8 1 0.57 0.48
    2 8 1 1.11 0.26
    2 8 1 0.73 0.32
    2 8 1 0.9 0.36
    -3 -8 -1 16.48 1.15
    -3 -8 -1 15.83 1.38
    -3 -8 -1 16.11 1.52
    3 8 1 17.76 1.2
    3 8 1 17.66 1.28
    3 8 1 17.98 1.1
    3 8 1 17.75 1.41
    -4 -8 -1 49.5 3.59
    -4 -8 -1 52.78 3.1
    4 8 1 53.99 3.12
    4 8 1 50.72 2.97
    4 8 1 54.08 3.5
    -5 -8 -1 0.04 0.59
    -5 -8 -1 0.74 0.34
    5 8 1 1.45 0.32
    5 8 1 1.31 0.32
    5 8 1 0.98 0.3
    -6 -8 -1 26.73 2.13
    -6 -8 -1 26.05 1.73
    6 8 1 27.69 1.93
    6 8 1 27.43 1.71
    6 8 1 26.12 1.64
    -7 -8 -1 6.16 0.92
    -7 -8 -1 5.33 0.61
    7 8 1 5.03 0.56
    7 8 1 6.43 0.71
    7 8 1 6.27 0.62
    -8 -8 -1 29.52 1.88
    8 8 1 28.2 1.89
    -9 -8 -1 0.54 0.4
    -9 -8 -1 0.39 0.46
    9 8 1 -0.39 0.41
    12 -9 -1 1.65 1.09
    -12 9 1 0.29 0.67
    -12 9 1 0.69 0.56
    11 -9 -1 1.98 0.49
    11 -9 -1 0.54 1.04
    -11 9 1 1.71 0.58
    -11 9 1 0.36 0.65
    10 -9 -1 2.69 0.54
    10 -9 -1 2.39 1.12
    -10 9 1 1.26 0.71
    -10 9 1 1.96 0.58
    9 -9 -1 46.67 2.97
    9 -9 -1 46.26 3.43
    -9 9 1 43.19 2.46
    -9 9 1 40.52 2.75
    -9 9 1 40.3 3.22
    8 -9 -1 13.35 1.11
    8 -9 -1 10.36 1.51
    -8 9 1 10.54 0.77
    -8 9 1 10.4 1.03
    -8 9 1 8.48 1.15
    7 -9 -1 0.58 0.33
    7 -9 -1 1.35 0.96
    7 -9 -1 2.37 0.6
    7 -9 -1 2.48 0.22
    -7 9 1 2.92 0.57
    -7 9 1 2.05 0.33
    -7 9 1 2.65 0.67
    6 -9 -1 6.07 0.79
    6 -9 -1 3.68 1.05
    6 -9 -1 5.16 0.7
    6 -9 -1 4.88 0.37
    -6 9 1 4.29 0.78
    -6 9 1 3.76 0.64
    -6 9 1 3.34 0.42
    5 -9 -1 1.72 0.62
    5 -9 -1 1.27 0.61
    5 -9 -1 2.41 0.27
    5 -9 -1 3.74 0.98
    -5 9 1 1.39 0.58
    -5 9 1 2.65 0.34
    -5 9 1 2.55 0.53
    4 -9 -1 15.25 0.95
    4 -9 -1 16.13 1.7
    4 -9 -1 14.74 1.38
    -4 9 1 15.41 0.97
    -4 9 1 12.52 1.35
    -4 9 1 14.99 1.2
    3 -9 -1 28.15 2.29
    3 -9 -1 30.38 2.49
    3 -9 -1 32.51 1.85
    -3 9 1 30.5 2.33
    -3 9 1 30.93 1.8
    -3 9 1 31.66 2.02
    2 -9 -1 39.76 2.29
    2 -9 -1 37.11 2.77
    2 -9 -1 36.76 2.9
    -2 9 1 40.18 2.22
    -2 9 1 40.73 2.47
    -2 9 1 35.74 2.76
    1 -9 -1 5.52 0.85
    1 -9 -1 5.24 1.02
    1 -9 -1 5.6 0.53
    -1 9 1 5.52 0.66
    -1 9 1 5.48 0.72
    -1 9 1 6.15 0.53
    0 -9 -1 14.36 1.55
    0 -9 -1 13.51 1.36
    0 -9 -1 14.63 0.98
    0 9 1 13.57 1.23
    0 9 1 15.52 0.95
    0 9 1 13.06 1.11
    -1 -9 -1 -0.12 0.68
    -1 -9 -1 0.54 0.56
    -1 -9 -1 0.17 0.26
    1 9 1 0.05 0.35
    1 9 1 0.28 0.25
    1 9 1 -0.24 0.36
    -2 -9 -1 46.14 3.56
    -2 -9 -1 51.8 3.51
    -2 -9 -1 50.88 3.04
    2 9 1 52.67 3.13
    2 9 1 52.04 2.93
    2 9 1 54.3 3.5
    -3 -9 -1 51.51 3.44
    -3 -9 -1 47.18 3.57
    -3 -9 -1 56.22 3.07
    3 9 1 51.41 2.93
    3 9 1 52.51 3.1
    3 9 1 53.71 3.47
    3 9 1 45.37 3.42
    -4 -9 -1 2.77 0.75
    -4 -9 -1 3.85 0.48
    4 9 1 3.48 0.43
    4 9 1 2.92 0.46
    4 9 1 3.33 0.43
    -5 -9 -1 1.99 0.69
    -5 -9 -1 0.29 0.33
    5 9 1 -0.16 0.28
    5 9 1 -0.34 0.31
    5 9 1 -0.12 0.28
    -6 -9 -1 2.53 0.47
    -6 -9 -1 2.68 0.76
    6 9 1 2.5 0.44
    6 9 1 2.58 0.43
    6 9 1 2.05 0.38
    -7 -9 -1 28.51 1.88
    -7 -9 -1 27.37 2.31
    7 9 1 29 1.8
    7 9 1 30.27 1.88
    -8 -9 -1 19.46 1.42
    8 9 1 20.26 1.44
    -9 -9 -1 3.84 0.7
    -9 -9 -1 5 0.66
    9 9 1 3.37 0.6
    12 -10 -1 0.04 1.16
    -12 10 1 -0.69 0.55
    -12 10 1 -0.73 0.62
    11 -10 -1 0.3 1.13
    11 -10 -1 0.2 0.45
    -11 10 1 0.76 0.7
    -11 10 1 0.91 0.59
    10 -10 -1 18.62 2.17
    10 -10 -1 22.19 1.6
    -10 10 1 17 1.85
    -10 10 1 19.81 1.58
    9 -10 -1 20.35 1.51
    9 -10 -1 19.64 2.08
    -9 10 1 16.51 1.14
    -9 10 1 15.84 1.67
    -9 10 1 18.98 1.44
    8 -10 -1 15.44 1.33
    8 -10 -1 17.38 1.84
    -8 10 1 13.49 1.46
    -8 10 1 14.52 0.98
    -8 10 1 14.01 1.24
    7 -10 -1 24.99 2.39
    7 -10 -1 25.48 1.48
    7 -10 -1 27.28 1.97
    -7 10 1 25.33 1.79
    -7 10 1 25.27 1.53
    -7 10 1 23.25 2.1
    6 -10 -1 13.74 1.28
    6 -10 -1 13.21 0.8
    6 -10 -1 13.47 1.61
    -6 10 1 12.12 0.85
    -6 10 1 13.03 1.13
    -6 10 1 9.52 1.22
    5 -10 -1 5.8 1.18
    5 -10 -1 6.39 0.49
    5 -10 -1 6.04 0.9
    -5 10 1 6.52 0.56
    -5 10 1 5.25 0.84
    -5 10 1 5.08 0.72
    4 -10 -1 33.63 2.49
    4 -10 -1 34.58 1.98
    4 -10 -1 32.93 2.72
    -4 10 1 30.54 2.51
    -4 10 1 34.46 1.94
    -4 10 1 32.21 2.17
    3 -10 -1 0.06 0.23
    3 -10 -1 -0.12 0.55
    3 -10 -1 -0.09 0.86
    -3 10 1 -0.29 0.46
    -3 10 1 -0.92 0.39
    -3 10 1 0.15 0.26
    2 -10 -1 14.57 0.96
    2 -10 -1 11.1 1.33
    2 -10 -1 13.61 1.56
    -2 10 1 12.23 1.13
    -2 10 1 14.56 1.3
    -2 10 1 15.77 0.96
    1 -10 -1 4.94 0.5
    1 -10 -1 4.91 1.03
    1 -10 -1 5.85 0.9
    -1 10 1 4.7 0.65
    -1 10 1 4.41 0.69
    -1 10 1 6.38 0.53
    0 -10 -1 5.25 0.52
    0 -10 -1 6.21 1.04
    0 -10 -1 4.59 0.86
    0 10 1 6.37 0.53
    0 10 1 4.46 0.67
    0 10 1 4.85 0.65
    -1 -10 -1 9.44 0.76
    -1 -10 -1 5.77 1
    -1 -10 -1 8.99 1.16
    1 10 1 9.6 0.91
    1 10 1 9.34 0.87
    1 10 1 9.89 0.72
    -2 -10 -1 33.48 2.07
    -2 -10 -1 29.85 2.53
    -2 -10 -1 31.61 2.5
    2 10 1 34.3 2.16
    2 10 1 34.56 1.98
    2 10 1 34.98 2.37
    -3 -10 -1 9.24 0.79
    -3 -10 -1 7.75 1
    -3 -10 -1 8.25 1.12
    3 10 1 8.67 0.84
    3 10 1 10.56 0.74
    3 10 1 8.3 0.84
    -4 -10 -1 47.35 2.72
    -4 -10 -1 37.27 3.18
    4 10 1 45.76 3.02
    4 10 1 45.26 2.59
    4 10 1 44.56 2.72
    -5 -10 -1 0.51 0.35
    -5 -10 -1 1.39 0.67
    5 10 1 0.23 0.36
    5 10 1 0.48 0.33
    5 10 1 0.84 0.33
    -6 -10 -1 3.95 0.9
    -6 -10 -1 3.2 0.54
    6 10 1 4.14 0.53
    6 10 1 4.4 0.54
    6 10 1 4.55 0.53
    -7 -10 -1 14.44 1.6
    -7 -10 -1 14 1.16
    7 10 1 14.9 1.14
    7 10 1 14.77 1.08
    -8 -10 -1 4.05 0.61
    8 10 1 3.03 0.56
    12 -11 -1 0.34 1.2
    -12 11 1 1.07 0.75
    -12 11 1 -0.99 0.59
    11 -11 -1 9.47 1.66
    11 -11 -1 11.14 1.09
    -11 11 1 9.1 1.02
    -11 11 1 8.03 1.24
    10 -11 -1 6.89 0.83
    10 -11 -1 4.64 1.35
    -10 11 1 3.94 0.93
    -10 11 1 4.05 0.76
    9 -11 -1 7.23 0.9
    9 -11 -1 6.85 1.43
    -9 11 1 5.81 0.83
    -9 11 1 6.65 1.05
    8 -11 -1 1.19 1.12
    8 -11 -1 0.62 0.58
    -8 11 1 0.62 0.64
    -8 11 1 -0.03 0.3
    -8 11 1 0.18 0.52
    7 -11 -1 0.61 0.58
    7 -11 -1 0.2 0.17
    7 -11 -1 1.91 1.05
    -7 11 1 0.06 0.51
    -7 11 1 0.74 0.6
    -7 11 1 0.37 0.29
    6 -11 -1 21.79 2.17
    6 -11 -1 20.31 1.77
    6 -11 -1 20.72 1.26
    -6 11 1 20.34 1.58
    -6 11 1 21.41 1.31
    -6 11 1 19.92 1.84
    5 -11 -1 25.96 2.51
    5 -11 -1 28.68 2.24
    5 -11 -1 29.51 1.7
    -5 11 1 26.81 1.93
    -5 11 1 24.85 2.24
    -5 11 1 30.55 1.7
    4 -11 -1 8.43 1.35
    4 -11 -1 9.54 0.66
    4 -11 -1 8.85 1.06
    -4 11 1 7.61 0.66
    -4 11 1 6.36 0.84
    -4 11 1 6.74 0.97
    3 -11 -1 7.36 1.09
    3 -11 -1 9.95 0.72
    3 -11 -1 10.17 1.41
    -3 11 1 9.63 0.74
    -3 11 1 8.13 0.91
    -3 11 1 9.88 1.11
    2 -11 -1 15.23 1.59
    2 -11 -1 17.05 1.8
    2 -11 -1 16.96 1.13
    -2 11 1 16.56 1.33
    -2 11 1 18.12 1.12
    -2 11 1 16.71 1.5
    1 -11 -1 20.37 1.99
    1 -11 -1 24.58 2.21
    1 -11 -1 26.19 1.55
    -1 11 1 23.71 1.91
    -1 11 1 23.74 1.71
    -1 11 1 25.21 1.49
    0 -11 -1 2.7 0.42
    0 -11 -1 2.68 0.92
    0 -11 -1 1.76 0.73
    0 11 1 3.56 0.41
    0 11 1 2.29 0.55
    0 11 1 2.19 0.55
    -1 -11 -1 1.09 0.86
    -1 -11 -1 0.99 0.7
    -1 -11 -1 0.12 0.3
    1 11 1 0.71 0.3
    1 11 1 0.94 0.44
    1 11 1 0.91 0.43
    -2 -11 -1 6.1 1.02
    -2 -11 -1 7.45 0.69
    -2 -11 -1 6.1 1.04
    2 11 1 5.8 0.59
    2 11 1 6.31 0.71
    2 11 1 6.73 0.73
    -3 -11 -1 0.22 0.73
    -3 -11 -1 1.27 0.71
    -3 -11 -1 1.08 0.38
    3 11 1 1.01 0.33
    3 11 1 1.11 0.46
    3 11 1 0.08 0.37
    -4 -11 -1 5.57 1.02
    -4 -11 -1 6.59 0.69
    4 11 1 6.82 0.7
    4 11 1 6.88 0.73
    4 11 1 6.52 0.64
    -5 -11 -1 7.92 1.16
    -5 -11 -1 8.61 0.83
    5 11 1 8.71 0.81
    5 11 1 8.93 0.82
    5 11 1 8.78 0.76
    -6 -11 -1 13.9 1.66
    -6 -11 -1 16.88 1.29
    6 11 1 18.33 1.27
    6 11 1 18.23 1.21
    -7 -11 -1 2.46 0.55
    -7 -11 -1 2.55 0.93
    7 11 1 2.64 0.48
    7 11 1 3.09 0.55
    11 -12 -1 15.42 2.1
    11 -12 -1 17.72 1.52
    -11 12 1 15.75 1.73
    -11 12 1 17.49 1.51
    10 -12 -1 0.44 0.59
    10 -12 -1 3.32 1.31
    -10 12 1 1.96 0.65
    -10 12 1 1.27 0.72
    9 -12 -1 10.75 1.71
    9 -12 -1 8.5 1.07
    -9 12 1 8.24 1.19
    -9 12 1 8.85 1
    8 -12 -1 41.45 2.67
    8 -12 -1 34.89 3.05
    -8 12 1 33.84 2.37
    -8 12 1 29.06 2.73
    -8 12 1 35.12 2.05
    7 -12 -1 28.86 2.16
    7 -12 -1 28.4 2.59
    7 -12 -1 26.65 1.59
    -7 12 1 27.63 1.63
    -7 12 1 25.94 1.93
    -7 12 1 23.07 2.2
    6 -12 -1 19.27 2.22
    6 -12 -1 23.5 1.38
    6 -12 -1 23.21 1.94
    -6 12 1 21.98 1.4
    -6 12 1 21.97 1.96
    -6 12 1 22.28 1.68
    5 -12 -1 16.01 0.99
    5 -12 -1 12.77 1.75
    5 -12 -1 12.56 1.45
    -5 12 1 14.93 1.28
    -5 12 1 13.03 1.47
    -5 12 1 15.17 1.01
    4 -12 -1 0.08 0.25
    4 -12 -1 0.27 0.62
    4 -12 -1 -0.43 0.95
    -4 12 1 -0.54 0.52
    -4 12 1 -0.89 0.5
    -4 12 1 -0.08 0.3
    3 -12 -1 6.95 1.34
    3 -12 -1 7.42 0.62
    3 -12 -1 5.98 1.02
    -3 12 1 7 0.87
    -3 12 1 6.99 0.65
    -3 12 1 6.77 0.93
    2 -12 -1 0.74 0.68
    2 -12 -1 0.46 0.28
    2 -12 -1 0.44 0.95
    -2 12 1 0.14 0.49
    -2 12 1 0.79 0.31
    -2 12 1 0.39 0.51
    1 -12 -1 8.08 1.23
    1 -12 -1 10.23 1.4
    1 -12 -1 11.21 0.83
    -1 12 1 10.97 0.79
    -1 12 1 10.11 1.02
    -1 12 1 8.87 1.06
    0 -12 -1 18.78 1.86
    0 -12 -1 18.23 1.25
    0 -12 -1 17.77 1.76
    0 12 1 17.66 1.42
    0 12 1 17.27 1.5
    0 12 1 18.66 1.2
    -1 -12 -1 10.76 1.42
    -1 -12 -1 11.46 0.94
    -1 -12 -1 9.38 1.35
    1 12 1 13.07 1.11
    1 12 1 13.86 0.9
    1 12 1 11.92 1.13
    -2 -12 -1 0.39 0.88
    -2 -12 -1 2 0.44
    -2 -12 -1 3.25 0.88
    2 12 1 2.76 0.42
    2 12 1 2.26 0.55
    2 12 1 2.27 0.5
    -3 -12 -1 13.01 1.53
    -3 -12 -1 14.28 1.51
    -3 -12 -1 13.07 1.08
    3 12 1 14.75 1.01
    3 12 1 13.33 1.17
    3 12 1 15.44 1.17
    -4 -12 -1 5.44 0.98
    -4 -12 -1 3.05 0.51
    4 12 1 2.35 0.53
    4 12 1 2.63 0.46
    4 12 1 2.78 0.48
    -5 -12 -1 0.59 0.41
    -5 -12 -1 1.23 0.79
    5 12 1 0.7 0.44
    5 12 1 1.09 0.39
    -6 -12 -1 5.82 1.09
    -6 -12 -1 6.13 0.72
    6 12 1 5.29 0.62
    6 12 1 6.13 0.67
    10 -13 -1 0.68 0.64
    10 -13 -1 1.11 1.21
    -10 13 1 0.33 0.64
    -10 13 1 0.15 0.7
    9 -13 -1 27.19 2.05
    9 -13 -1 24.24 2.62
    -9 13 1 22.13 2.14
    -9 13 1 22.4 1.89
    8 -13 -1 48.24 3.22
    8 -13 -1 46.96 3.7
    -8 13 1 38.71 3.34
    -8 13 1 42.07 2.88
    7 -13 -1 6.22 0.99
    7 -13 -1 4.59 1.37
    -7 13 1 5.25 0.95
    -7 13 1 4.26 0.8
    -7 13 1 4.6 0.53
    6 -13 -1 0.57 0.25
    6 -13 -1 -0.06 1
    6 -13 -1 0.23 0.69
    -6 13 1 0.41 0.58
    -6 13 1 1.1 0.34
    -6 13 1 0.63 0.65
    5 -13 -1 7.42 0.61
    5 -13 -1 7.32 1.09
    5 -13 -1 4.89 1.32
    -5 13 1 6.08 0.86
    -5 13 1 6.29 1.01
    -5 13 1 6.97 0.65
    4 -13 -1 2.26 1.13
    4 -13 -1 0.18 0.28
    4 -13 -1 0.74 0.71
    -4 13 1 0.03 0.61
    -4 13 1 0.21 0.33
    -4 13 1 -0.3 0.58
    3 -13 -1 1.77 0.76
    3 -13 -1 2.66 1.15
    3 -13 -1 2.26 0.38
    -3 13 1 1.98 0.62
    -3 13 1 2.3 0.66
    -3 13 1 2.38 0.42
    2 -13 -1 10.58 0.82
    2 -13 -1 12.64 1.6
    2 -13 -1 11.94 1.36
    -2 13 1 11.46 0.82
    -2 13 1 8.2 1.11
    -2 13 1 9.28 1.01
    1 -13 -1 60.51 4.45
    1 -13 -1 58.35 4.31
    1 -13 -1 61.52 3.61
    -1 13 1 62.13 3.81
    -1 13 1 66.35 3.5
    -1 13 1 56.66 4.26
    0 -13 -1 -0.19 0.7
    0 -13 -1 0.1 0.95
    0 -13 -1 -0.22 0.32
    0 13 1 -0.29 0.49
    0 13 1 -0.45 0.43
    0 13 1 0.51 0.34
    -1 -13 -1 18.23 1.87
    -1 -13 -1 18.94 1.35
    -1 -13 -1 16.75 1.93
    1 13 1 19.09 1.49
    1 13 1 20.87 1.6
    1 13 1 20.4 1.28
    -2 -13 -1 15.13 1.65
    -2 -13 -1 15.81 1.14
    -2 -13 -1 15.33 1.67
    2 13 1 15.47 1.26
    2 13 1 13.45 1.27
    2 13 1 14.57 1.05
    -3 -13 -1 1.14 0.78
    -3 -13 -1 0.54 0.41
    3 13 1 0.35 0.51
    3 13 1 1.05 0.39
    3 13 1 -0.24 0.43
    -4 -13 -1 0.67 0.8
    -4 -13 -1 -0.48 0.37
    4 13 1 0.22 0.47
    4 13 1 -0.05 0.34
    -5 -13 -1 8.67 1.35
    -5 -13 -1 9.98 0.94
    5 13 1 9.71 0.86
    5 13 1 10.69 0.96
    9 -14 -1 30.15 3.03
    9 -14 -1 35.5 2.58
    -9 14 1 30.92 2.33
    -9 14 1 32.4 2.72
    8 -14 -1 3.61 1.38
    8 -14 -1 6.15 1
    -8 14 1 4.03 0.97
    -8 14 1 4.82 0.86
    7 -14 -1 4.97 0.95
    7 -14 -1 5.92 1.46
    -7 14 1 3.18 0.92
    -7 14 1 3.51 0.79
    -7 14 1 4.75 0.53
    6 -14 -1 3.72 0.4
    6 -14 -1 2.44 0.84
    6 -14 -1 3.77 1.25
    -6 14 1 1.59 0.67
    -6 14 1 1.37 0.73
    -6 14 1 2.12 0.43
    5 -14 -1 0.5 0.26
    5 -14 -1 0.2 1.11
    5 -14 -1 -0.17 0.71
    -5 14 1 0.07 0.33
    -5 14 1 0.12 0.63
    -5 14 1 -1.49 0.53
    4 -14 -1 34.85 2.82
    4 -14 -1 33.59 3.07
    4 -14 -1 38.43 2.19
    -4 14 1 33.52 2.43
    -4 14 1 31.92 2.75
    -4 14 1 38.57 2.14
    3 -14 -1 10.69 1.64
    3 -14 -1 9.62 1.31
    3 -14 -1 11.62 0.87
    -3 14 1 11.43 0.86
    -3 14 1 8.22 1.19
    -3 14 1 13.14 1.22
    2 -14 -1 1.29 0.38
    2 -14 -1 2.91 0.89
    2 -14 -1 0.98 1.09
    -2 14 1 1.43 0.62
    -2 14 1 2.04 0.66
    -2 14 1 1.97 0.4
    1 -14 -1 0.49 1.07
    1 -14 -1 -0.18 0.7
    1 -14 -1 0.44 0.35
    -1 14 1 0.39 0.56
    -1 14 1 0.05 0.51
    -1 14 1 0.02 0.31
    0 -14 -1 16.78 1.26
    0 -14 -1 15.46 1.91
    0 -14 -1 13.66 1.75
    0 14 1 19.6 1.22
    0 14 1 19.02 1.57
    0 14 1 19.02 1.49
    -1 -14 -1 30.59 2.64
    -1 -14 -1 30.79 2.76
    -1 -14 -1 29.97 2.04
    1 14 1 33.04 1.95
    1 14 1 34.31 2.39
    1 14 1 30.78 2.19
    -2 -14 -1 -0.49 0.82
    -2 -14 -1 0.03 0.38
    2 14 1 -0.41 0.35
    2 14 1 -0.89 0.49
    2 14 1 -1.32 0.43
    -3 -14 -1 1.75 0.91
    -3 -14 -1 0.47 0.43
    3 14 1 0.88 0.41
    3 14 1 -0.43 0.45
    3 14 1 0.56 0.54
    -4 -14 -1 2.16 0.96
    -4 -14 -1 1.94 0.52
    4 14 1 2.84 0.62
    4 14 1 3.81 0.53
    8 -15 -1 0.11 1.2
    8 -15 -1 0.63 0.76
    -8 15 1 1.48 0.69
    -8 15 1 -0.14 0.72
    7 -15 -1 0.31 0.77
    7 -15 -1 0.91 1.22
    -7 15 1 0.42 0.7
    -7 15 1 -0.34 0.63
    6 -15 -1 -0.11 0.72
    6 -15 -1 -0.96 1.12
    -6 15 1 0.16 0.63
    -6 15 1 -0.34 0.65
    -6 15 1 0.09 0.37
    5 -15 -1 5.01 0.53
    5 -15 -1 5.38 1.49
    5 -15 -1 6.21 1.12
    -5 15 1 6.3 0.89
    -5 15 1 3.5 0.93
    -5 15 1 5.49 0.58
    4 -15 -1 4.22 1
    4 -15 -1 1.85 1.25
    4 -15 -1 2.9 0.44
    -4 15 1 2.57 0.78
    -4 15 1 2.9 0.46
    -4 15 1 2.67 0.71
    3 -15 -1 58.24 4.33
    3 -15 -1 62.24 4.6
    3 -15 -1 62.68 3.57
    -3 15 1 55.56 4.3
    -3 15 1 59.86 3.82
    -3 15 1 62.08 3.46
    2 -15 -1 8.26 1.32
    2 -15 -1 10.7 1.65
    2 -15 -1 9 0.82
    -2 15 1 9.21 1.06
    -2 15 1 10.45 0.83
    -2 15 1 9.48 1.16
    1 -15 -1 15.78 1.84
    1 -15 -1 16.95 2.05
    1 -15 -1 18.62 1.29
    -1 15 1 20.72 1.25
    -1 15 1 15.16 1.58
    -1 15 1 16.92 1.51
    0 -15 -1 1.71 0.48
    0 -15 -1 0.69 1.19
    0 -15 -1 1.67 0.97
    0 15 1 1 0.4
    0 15 1 2.13 0.66
    0 15 1 0.81 0.55
    -1 -15 -1 8.06 0.82
    -1 -15 -1 9.01 1.51
    -1 -15 -1 7.26 1.29
    1 15 1 7.74 0.75
    1 15 1 7.01 0.92
    1 15 1 7.47 0.95
    -2 -15 -1 1.47 0.91
    -2 -15 -1 0.85 0.42
    2 15 1 1.5 0.45
    2 15 1 0.02 0.57
    2 15 1 0.02 0.52
    6 -16 -1 2.29 1.42
    6 -16 -1 2.38 0.95
    -6 16 1 1.71 0.72
    -6 16 1 1.45 0.78
    5 -16 -1 8.99 0.73
    5 -16 -1 6.18 1.22
    5 -16 -1 8.35 1.7
    -5 16 1 7.03 0.99
    -5 16 1 6.51 1.12
    -5 16 1 8.23 0.74
    4 -16 -1 2.48 0.43
    4 -16 -1 2.5 0.94
    4 -16 -1 1.58 1.33
    -4 16 1 0.66 0.66
    -4 16 1 2.3 0.8
    -4 16 1 1.58 0.42
    3 -16 -1 20.63 2.15
    3 -16 -1 20.91 2.51
    3 -16 -1 23.59 1.55
    -3 16 1 22.21 1.82
    -3 16 1 25.5 1.51
    -3 16 1 21.3 2.03
    2 -16 -1 10.16 1.75
    2 -16 -1 9.9 0.9
    2 -16 -1 11.43 1.5
    -2 16 1 9.19 1.24
    -2 16 1 11.39 0.89
    -2 16 1 9.67 1.13
    1 -16 -1 27.6 2.59
    1 -16 -1 32.66 1.98
    1 -16 -1 33.49 2.96
    -1 16 1 25.7 2.12
    -1 16 1 33.48 1.89
    -1 16 1 27.16 2.37
    0 -16 -1 4.19 0.62
    0 -16 -1 2.5 1.36
    0 -16 -1 2.59 1.07
    0 16 1 4.14 0.79
    0 16 1 3.25 0.76
    0 16 1 3.58 0.55
    0 17 -2 6.5 0.72
    0 17 -2 6.76 0.96
    0 17 -2 5.71 0.94
    0 -17 2 6.07 1.2
    0 -17 2 6.78 0.73
    0 -17 2 7.15 1.55
    -1 17 -2 5.37 0.91
    -1 17 -2 4.43 0.88
    -1 17 -2 5.61 0.67
    1 -17 2 3.52 1.44
    1 -17 2 5.53 0.64
    1 -17 2 3.98 1.1
    -2 17 -2 1.68 0.51
    -2 17 -2 2.33 0.74
    -2 17 -2 1.16 0.68
    2 -17 2 1.59 0.42
    2 -17 2 0.31 1.23
    2 -17 2 1.85 0.87
    -3 17 -2 3.07 0.57
    -3 17 -2 2.87 0.84
    -3 17 -2 2.96 0.77
    3 -17 2 3.5 1.38
    3 -17 2 2.1 0.45
    3 -17 2 3.18 0.97
    -4 17 -2 3.46 0.82
    -4 17 -2 3.28 0.57
    -4 17 -2 2.46 0.84
    4 -17 2 2.96 0.47
    4 -17 2 2.42 1.38
    4 -17 2 3.42 0.99
    3 16 -2 2.19 0.49
    3 16 -2 1.63 0.63
    -3 -16 2 1.36 0.47
    -3 -16 2 3.67 1.02
    2 16 -2 27.58 1.79
    2 16 -2 26.54 2
    -2 -16 2 27.96 1.85
    -2 -16 2 28.56 2.49
    1 16 -2 40.4 2.81
    1 16 -2 46.83 2.57
    1 16 -2 41.12 3.07
    -1 -16 2 44.43 3.49
    -1 -16 2 40.06 2.62
    -1 -16 2 39.84 3.26
    0 16 -2 0.88 0.6
    0 16 -2 -0.1 0.61
    0 16 -2 1 0.43
    0 -16 2 1.23 1.17
    0 -16 2 1.59 0.43
    0 -16 2 1.74 0.86
    -1 16 -2 -0.46 0.58
    -1 16 -2 0.43 0.4
    -1 16 -2 -0.89 0.51
    1 -16 2 0.02 0.73
    1 -16 2 -0.26 1.11
    1 -16 2 0.13 0.3
    -2 16 -2 1.35 0.47
    -2 16 -2 0.72 0.66
    -2 16 -2 1.38 0.68
    2 -16 2 2.6 1.3
    2 -16 2 2.55 0.89
    2 -16 2 1.24 0.38
    -3 16 -2 6.51 0.67
    -3 16 -2 6.19 0.95
    -3 16 -2 4.21 0.84
    3 -16 2 4.29 1.06
    3 -16 2 5.95 0.6
    3 -16 2 4.28 1.46
    -4 16 -2 11.83 0.95
    -4 16 -2 8.89 1.29
    -4 16 -2 11.08 1.16
    4 -16 2 11.18 1.74
    4 -16 2 11.36 0.87
    4 -16 2 10.33 1.46
    -5 16 -2 7.01 1.13
    -5 16 -2 6.11 0.93
    -5 16 -2 7.44 0.75
    5 -16 2 8.67 1.63
    5 -16 2 6.63 1.17
    -6 16 -2 12.39 1.43
    -6 16 -2 10.75 0.94
    -6 16 -2 9.08 1.13
    6 -16 2 11.3 1.79
    6 -16 2 10.79 1.41
    -7 16 -2 -0.4 0.72
    -7 16 -2 -0.19 0.43
    -7 16 -2 -0.58 0.59
    7 -16 2 0.73 1.22
    7 -16 2 0.64 0.8
    4 15 -2 -0.63 0.52
    4 15 -2 -0.19 0.36
    -4 -15 2 0.53 0.81
    -4 -15 2 -0.16 0.36
    3 15 -2 0.87 0.57
    3 15 -2 0.82 0.4
    -3 -15 2 0.8 0.41
    -3 -15 2 -0.2 0.75
    2 15 -2 22.96 1.76
    2 15 -2 24.46 1.56
    2 15 -2 22.52 1.83
    -2 -15 2 22.52 2.37
    -2 -15 2 23.82 1.6
    -2 -15 2 22.59 2.17
    1 15 -2 7.61 0.73
    1 15 -2 6.37 0.88
    1 15 -2 7.36 0.9
    -1 -15 2 6.33 0.7
    -1 -15 2 6.13 1.14
    -1 -15 2 7.43 1.37
    0 15 -2 0.25 0.38
    0 15 -2 -0.53 0.51
    0 15 -2 0.22 0.51
    0 -15 2 0.26 0.32
    0 -15 2 1.24 0.76
    0 -15 2 -0.42 1.04
    -1 15 -2 0.17 0.59
    -1 15 -2 0.14 0.39
    -1 15 -2 -0.7 0.52
    1 -15 2 0.01 1.06
    1 -15 2 0.67 0.33
    1 -15 2 0.46 0.72
    -2 15 -2 8.01 1.09
    -2 15 -2 9.43 1.04
    -2 15 -2 9.4 0.82
    2 -15 2 8.12 1.25
    2 -15 2 9.77 0.77
    2 -15 2 8.64 1.53
    -3 15 -2 4.56 0.79
    -3 15 -2 3.62 0.79
    -3 15 -2 3.59 0.56
    3 -15 2 3.57 0.47
    3 -15 2 2.91 1.22
    3 -15 2 4.47 0.97
    -4 15 -2 3.94 0.76
    -4 15 -2 4 0.55
    -4 15 -2 3.65 0.86
    4 -15 2 4.13 0.47
    4 -15 2 3.3 0.92
    4 -15 2 3.76 1.25
    -5 15 -2 0.24 0.66
    -5 15 -2 -0.4 0.36
    -5 15 -2 -0.6 0.54
    5 -15 2 0.75 1.13
    5 -15 2 -0.26 0.68
    5 -15 2 -0.22 0.25
    -6 15 -2 0.41 0.62
    -6 15 -2 0.02 0.65
    -6 15 -2 -0.19 0.37
    6 -15 2 -0.52 0.67
    6 -15 2 -0.55 1.09
    -7 15 -2 8.29 1.03
    -7 15 -2 6.87 1.14
    -7 15 -2 9.13 0.85
    7 -15 2 8.17 1.17
    7 -15 2 9 1.65
    -8 15 -2 11.59 1.25
    -8 15 -2 11.74 1.47
    8 -15 2 12.06 1.38
    8 -15 2 10.93 1.81
    6 14 -2 11.24 0.94
    6 14 -2 11.8 1.04
    -6 -14 2 10.84 1.5
    -6 -14 2 11.4 1.02
    5 14 -2 -0.51 0.47
    5 14 -2 0.07 0.36
    -5 -14 2 -0.04 0.39
    -5 -14 2 0.49 0.82
    4 14 -2 5.53 0.75
    4 14 -2 6.63 0.66
    -4 -14 2 5.84 0.68
    -4 -14 2 4.47 1.03
    3 14 -2 -0.28 0.49
    3 14 -2 0.41 0.36
    3 14 -2 -0.71 0.37
    -3 -14 2 0.08 0.36
    -3 -14 2 -0.74 0.68
    -3 -14 2 1.9 1.02
    2 14 -2 15.86 1.31
    2 14 -2 17.29 1.36
    2 14 -2 14.97 1.11
    -2 -14 2 12.82 1.7
    -2 -14 2 15.24 1.67
    -2 -14 2 15.59 1.15
    1 14 -2 1.43 0.52
    1 14 -2 0.3 0.37
    1 14 -2 1.12 0.56
    -1 -14 2 0.94 0.36
    -1 -14 2 1.35 0.74
    -1 -14 2 1.98 1.04
    0 14 -2 -0.28 0.46
    0 14 -2 -0.34 0.33
    0 14 -2 -0.6 0.52
    0 -14 2 -0.61 0.93
    0 -14 2 0.11 0.63
    0 -14 2 0.52 0.32
    -1 14 -2 -0.11 0.52
    -1 14 -2 0.21 0.36
    -1 14 -2 -0.31 0.52
    1 -14 2 -0.2 0.26
    1 -14 2 -0.51 0.66
    1 -14 2 -0.54 0.95
    -2 14 -2 6.1 0.64
    -2 14 -2 5.88 0.91
    -2 14 -2 5.48 0.81
    2 -14 2 6.06 1.05
    2 -14 2 6.1 0.59
    2 -14 2 4.73 1.27
    -3 14 -2 22.07 1.76
    -3 14 -2 25.62 1.57
    -3 14 -2 23.59 2.02
    3 -14 2 24.47 2.41
    3 -14 2 25.11 1.52
    3 -14 2 20.62 2.06
    -4 14 -2 12.7 0.98
    -4 14 -2 10.77 1.17
    -4 14 -2 12.65 1.37
    4 -14 2 13 0.9
    4 -14 2 12.79 1.71
    4 -14 2 11.47 1.39
    -5 14 -2 10.26 0.86
    -5 14 -2 8.8 1.04
    -5 14 -2 8.84 1.2
    5 -14 2 10.12 0.74
    5 -14 2 9.2 1.56
    5 -14 2 8.94 1.23
    -6 14 -2 2.29 0.71
    -6 14 -2 3.07 0.8
    -6 14 -2 2.19 0.49
    6 -14 2 4.69 0.89
    6 -14 2 2.99 1.23
    -7 14 -2 14.37 1.66
    -7 14 -2 16.1 1.46
    -7 14 -2 17.53 1.23
    7 -14 2 16.21 2.05
    7 -14 2 20.22 1.71
    -8 14 -2 16.32 1.16
    -8 14 -2 14.08 1.41
    -8 14 -2 12.34 1.58
    8 -14 2 18.83 1.61
    8 -14 2 15.62 2.03
    -9 14 -2 1.22 0.75
    -9 14 -2 0.02 0.61
    9 -14 2 -0.32 0.62
    9 -14 2 -1.24 1.14
    7 13 -2 2.16 0.48
    7 13 -2 1.9 0.46
    -7 -13 2 1.61 0.5
    -7 -13 2 2.21 0.93
    6 13 -2 2.17 0.45
    6 13 -2 3.01 0.54
    -6 -13 2 3.32 0.54
    -6 -13 2 4.2 0.98
    5 13 -2 10.38 0.83
    5 13 -2 8.89 0.88
    -5 -13 2 9.47 0.87
    -5 -13 2 8.73 1.28
    4 13 -2 0.17 0.35
    4 13 -2 0.3 0.5
    -4 -13 2 0.69 0.38
    -4 -13 2 0.17 0.67
    3 13 -2 10.61 1.01
    3 13 -2 11.28 0.83
    3 13 -2 10.39 0.95
    -3 -13 2 8.74 1.36
    -3 -13 2 8.48 1.24
    -3 -13 2 9.03 0.86
    2 13 -2 12.66 1.18
    2 13 -2 16.17 1.04
    2 13 -2 16.26 1.22
    -2 -13 2 10.59 1.42
    -2 -13 2 12.54 1.55
    -2 -13 2 11.58 1.01
    1 13 -2 0.78 0.51
    1 13 -2 0.07 0.34
    1 13 -2 0.91 0.46
    -1 -13 2 0.8 0.94
    -1 -13 2 -0.09 0.68
    -1 -13 2 0.49 0.34
    0 13 -2 2.05 0.55
    0 13 -2 3.22 0.47
    0 13 -2 1.92 0.57
    0 -13 2 1.3 0.38
    0 -13 2 1.53 0.73
    0 -13 2 2.22 1.01
    -1 13 -2 12.76 0.96
    -1 13 -2 11.92 1.18
    -1 13 -2 12.43 1.26
    1 -13 2 11.53 1.38
    1 -13 2 13.2 0.93
    1 -13 2 13.17 1.61
    -2 13 -2 2.67 0.64
    -2 13 -2 1.84 0.65
    -2 13 -2 2.64 0.47
    2 -13 2 3.1 0.4
    2 -13 2 2.91 1.1
    2 -13 2 2.15 0.78
    -3 13 -2 6.88 0.67
    -3 13 -2 5.91 0.94
    -3 13 -2 6.07 0.81
    3 -13 2 5.76 0.98
    3 -13 2 5.66 1.3
    3 -13 2 6.57 0.59
    -4 13 -2 47.85 3.01
    -4 13 -2 43.38 3.43
    -4 13 -2 46.25 2.74
    4 -13 2 48.38 3.4
    4 -13 2 47.64 2.74
    4 -13 2 46.02 3.62
    -5 13 -2 12.45 1.48
    -5 13 -2 14.89 1.06
    -5 13 -2 13.7 1.26
    5 -13 2 13.91 0.96
    5 -13 2 17.9 1.55
    5 -13 2 16.12 1.87
    -6 13 -2 3.29 0.78
    -6 13 -2 2.94 0.66
    -6 13 -2 2.49 0.49
    6 -13 2 3.62 0.81
    6 -13 2 3.96 0.38
    6 -13 2 2.83 1.17
    -7 13 -2 1.67 0.42
    -7 13 -2 1.78 0.64
    -7 13 -2 0.84 0.66
    7 -13 2 1.68 0.67
    7 -13 2 0.69 1.09
    -8 13 -2 8.8 0.8
    -8 13 -2 7.05 1.15
    -8 13 -2 8.52 1
    8 -13 2 8.27 1.59
    8 -13 2 8.85 1.07
    -9 13 -2 1.31 0.72
    -9 13 -2 1 0.64
    9 -13 2 1.71 0.67
    9 -13 2 1.28 1.21
    -10 13 -2 18.55 1.56
    -10 13 -2 16.11 1.77
    10 -13 2 18.34 2.23
    8 12 -2 8.3 0.79
    8 12 -2 8.23 0.8
    -8 -12 2 7.86 0.85
    -8 -12 2 8.23 1.26
    7 12 -2 12.24 0.98
    7 12 -2 13.06 1
    -7 -12 2 14.28 1.09
    -7 -12 2 10.36 1.45
    6 12 -2 0.85 0.38
    6 12 -2 -0.24 0.36
    -6 -12 2 0.49 0.76
    -6 -12 2 0.72 0.4
    5 12 -2 3.76 0.52
    5 12 -2 5.07 0.61
    -5 -12 2 2.4 0.88
    -5 -12 2 4.34 0.56
    4 12 -2 2.6 0.43
    4 12 -2 3.56 0.57
    4 12 -2 3.09 0.45
    -4 -12 2 1.52 0.43
    -4 -12 2 2 0.91
    -4 -12 2 0.93 0.76
    3 12 -2 4.21 0.52
    3 12 -2 3.96 0.63
    3 12 -2 4.84 0.57
    -3 -12 2 2.97 0.98
    -3 -12 2 3.02 0.87
    -3 -12 2 4.83 0.56
    2 12 -2 8.69 0.87
    2 12 -2 9.97 0.77
    2 12 -2 8.41 0.86
    -2 -12 2 8.62 1.33
    -2 -12 2 5.65 1.04
    -2 -12 2 7.41 0.73
    1 12 -2 15.98 1.32
    1 12 -2 15.29 1.08
    1 12 -2 13.97 1.24
    -1 -12 2 15.74 1.07
    -1 -12 2 13.32 1.62
    -1 -12 2 13.65 1.5
    0 12 -2 8.7 0.98
    0 12 -2 9.18 0.93
    0 12 -2 10.32 0.79
    0 -12 2 8.84 1.16
    0 -12 2 8.41 1.35
    0 -12 2 9.41 0.76
    -1 12 -2 2.18 0.43
    -1 12 -2 1.94 0.59
    -1 12 -2 3.11 0.59
    1 -12 2 1.65 0.34
    1 -12 2 1.21 0.67
    1 -12 2 1.73 0.97
    -2 12 -2 8.95 0.91
    -2 12 -2 8.25 0.77
    -2 12 -2 10.17 1.11
    2 -12 2 8.66 1.11
    2 -12 2 8.5 1.33
    2 -12 2 9.07 0.69
    -3 12 -2 29.22 1.72
    -3 12 -2 25.47 1.9
    -3 12 -2 27.12 2.18
    3 -12 2 27.88 1.69
    3 -12 2 27.51 2.2
    3 -12 2 28.49 2.49
    -4 12 -2 29.6 2.01
    -4 12 -2 22.26 2.26
    -4 12 -2 27.54 1.74
    4 -12 2 31.8 2.62
    4 -12 2 30.2 2.27
    4 -12 2 29.64 1.72
    -5 12 -2 0.43 0.61
    -5 12 -2 2.09 0.4
    -5 12 -2 1.97 0.58
    5 -12 2 1.67 0.29
    5 -12 2 2.41 0.72
    5 -12 2 2.72 1.06
    -6 12 -2 -0.08 0.49
    -6 12 -2 -0.82 0.53
    -6 12 -2 0.35 0.34
    6 -12 2 1.73 1.03
    6 -12 2 0.88 0.58
    6 -12 2 0.27 0.19
    -7 12 -2 9.29 1.26
    -7 12 -2 11.15 0.89
    -7 12 -2 12.81 1.17
    7 -12 2 11.85 1.66
    7 -12 2 14.33 1.31
    -8 12 -2 -0.17 0.32
    -8 12 -2 -0.12 0.59
    -8 12 -2 0.92 0.59
    8 -12 2 -0.5 0.55
    8 -12 2 1.59 1.11
    -9 12 -2 0.05 0.35
    -9 12 -2 -0.19 0.54
    -9 12 -2 0.45 0.62
    9 -12 2 -0.24 0.56
    9 -12 2 -1.05 1.06
    -10 12 -2 0.45 0.57
    -10 12 -2 0.84 0.69
    10 -12 2 0.32 1.18
    9 11 -2 4.38 0.59
    9 11 -2 4.85 0.61
    -9 -11 2 4.61 0.67
    8 11 -2 52.42 3.26
    8 11 -2 60.06 3.18
    -8 -11 2 48.5 3.87
    -8 -11 2 54.06 3.31
    7 11 -2 17.54 1.17
    7 11 -2 17.65 1.18
    -7 -11 2 15.21 1.68
    -7 -11 2 14.81 1.22
    6 11 -2 1.85 0.39
    6 11 -2 1.73 0.41
    -6 -11 2 1.34 0.74
    -6 -11 2 1.28 0.4
    5 11 -2 1.71 0.4
    5 11 -2 1.14 0.31
    5 11 -2 1.94 0.44
    -5 -11 2 1.18 0.39
    -5 -11 2 -0.05 0.68
    -5 -11 2 1.79 0.75
    4 11 -2 17.4 1.24
    4 11 -2 17.73 1.14
    4 11 -2 17.63 1.25
    -4 -11 2 15.78 1.17
    -4 -11 2 13.37 1.56
    -4 -11 2 14.95 1.58
    3 11 -2 30.08 1.99
    3 11 -2 32.29 1.85
    3 11 -2 32.07 2.13
    -3 -11 2 27.94 2.34
    -3 -11 2 29.68 1.89
    -3 -11 2 26.58 2.37
    2 11 -2 1.77 0.5
    2 11 -2 2.05 0.46
    2 11 -2 2.28 0.4
    -2 -11 2 2.88 0.73
    -2 -11 2 1.47 0.36
    -2 -11 2 2.04 0.84
    1 11 -2 0.54 0.42
    1 11 -2 0.86 0.33
    1 11 -2 0.26 0.46
    -1 -11 2 1.84 0.86
    -1 -11 2 0.34 0.6
    -1 -11 2 1.01 0.3
    0 11 -2 2.16 0.55
    0 11 -2 2 0.54
    0 11 -2 2.89 0.44
    0 -11 2 1.92 0.9
    0 -11 2 2.55 0.36
    0 -11 2 2.75 0.72
    -1 11 -2 12.35 0.87
    -1 11 -2 10.73 1.13
    -1 11 -2 11.89 1.06
    1 -11 2 11.73 1.42
    1 -11 2 9.86 1.19
    1 -11 2 11.06 0.81
    -2 11 -2 6.43 0.64
    -2 11 -2 6.77 0.87
    -2 11 -2 6.57 0.78
    2 -11 2 5.34 0.91
    2 -11 2 5.81 1.17
    2 -11 2 8.48 0.6
    -3 11 -2 13.24 1.23
    -3 11 -2 17.48 1.09
    -3 11 -2 15.51 1.44
    3 -11 2 16.83 1.03
    3 -11 2 14.83 1.68
    3 -11 2 14.08 1.45
    -4 11 -2 6.24 0.79
    -4 11 -2 7.63 0.67
    -4 11 -2 5.2 0.9
    4 -11 2 7.64 0.57
    4 -11 2 8.23 1.28
    4 -11 2 7.1 0.98
    -5 11 -2 20.69 1.32
    -5 11 -2 19.92 1.77
    -5 11 -2 18.71 1.52
    5 -11 2 21.3 1.25
    5 -11 2 17.98 2.06
    5 -11 2 21.37 1.76
    -6 11 -2 17.03 1.14
    -6 11 -2 16.39 1.58
    -6 11 -2 14.94 1.35
    6 -11 2 16.73 1.9
    6 -11 2 17.51 1.55
    6 -11 2 18 1.05
    -7 11 -2 7.36 1.02
    -7 11 -2 7.45 0.88
    -7 11 -2 8.94 0.73
    7 -11 2 7.8 1.4
    7 -11 2 8.99 1
    -8 11 -2 6.02 0.83
    -8 11 -2 6.54 0.99
    -8 11 -2 7.88 0.68
    8 -11 2 9.13 1.46
    8 -11 2 6.8 0.89
    -9 11 -2 6.28 0.88
    -9 11 -2 8.35 0.73
    -9 11 -2 8.54 1.11
    9 -11 2 8.63 0.94
    9 -11 2 9.43 1.52
    -10 11 -2 0.68 0.58
    -10 11 -2 0.33 0.63
    10 -11 2 -0.03 1.17
    -11 11 -2 0.5 0.7
    -11 11 -2 0.45 0.59
    11 -11 2 0.38 1.19
    9 10 -2 9.97 0.85
    9 10 -2 8.01 0.85
    -9 -10 2 10.84 0.94
    -9 -10 2 10.7 1.29
    8 10 -2 44.31 2.55
    8 10 -2 41.76 2.63
    -8 -10 2 40.6 3.19
    -8 -10 2 44.77 2.67
    7 10 -2 -0.58 0.28
    7 10 -2 -0.46 0.29
    -7 -10 2 -0.48 0.32
    -7 -10 2 -0.05 0.63
    6 10 -2 2.6 0.42
    6 10 -2 1.54 0.38
    -6 -10 2 2.3 0.44
    -6 -10 2 2.78 0.78
    5 10 -2 6.04 0.57
    5 10 -2 6.03 0.61
    5 10 -2 5.84 0.59
    -5 -10 2 5.55 0.94
    -5 -10 2 7.33 0.66
    -5 -10 2 5.69 0.84
    4 10 -2 13.06 0.96
    4 10 -2 13.74 1.06
    4 10 -2 14.07 1.03
    -4 -10 2 12.53 1.31
    -4 -10 2 11.51 1.33
    -4 -10 2 14.99 1.02
    3 10 -2 6.89 0.64
    3 10 -2 6.83 0.71
    3 10 -2 7.17 0.69
    -3 -10 2 5.5 0.9
    -3 -10 2 6.05 0.97
    -3 -10 2 7.73 0.66
    2 10 -2 7.48 0.63
    2 10 -2 5.39 0.66
    2 10 -2 7.07 0.73
    -2 -10 2 4.71 0.84
    -2 -10 2 6.64 1.04
    -2 -10 2 5.93 0.59
    1 10 -2 26.68 1.86
    1 10 -2 27.67 2.06
    1 10 -2 30.2 1.72
    -1 -10 2 24.86 2.13
    -1 -10 2 30.82 1.75
    -1 -10 2 27.15 2.26
    0 10 -2 26.16 2
    0 10 -2 27.24 1.64
    0 10 -2 26.55 1.8
    0 -10 2 28.27 2.24
    0 -10 2 27.27 1.65
    0 -10 2 25.06 2.07
    -1 10 -2 78.54 4.5
    -1 10 -2 72.27 5.11
    -1 10 -2 80.39 4.23
    1 -10 2 67.89 4.97
    1 -10 2 75.14 4.31
    1 -10 2 75.85 5.11
    -2 10 -2 1.42 0.35
    -2 10 -2 0.88 0.53
    -2 10 -2 1.27 0.47
    2 -10 2 0.63 0.84
    2 -10 2 1.45 0.27
    2 -10 2 1.4 0.59
    -3 10 -2 10.86 1.03
    -3 10 -2 11.59 0.87
    -3 10 -2 13.43 1.22
    3 -10 2 11.41 1.23
    3 -10 2 13.31 1.48
    3 -10 2 12.31 0.81
    -4 10 -2 2.93 0.61
    -4 10 -2 4.53 0.76
    -4 10 -2 4.44 0.51
    4 -10 2 5.3 0.44
    4 -10 2 6.27 0.83
    4 -10 2 5.65 1.1
    -5 10 -2 2.12 0.61
    -5 10 -2 1.78 0.52
    -5 10 -2 2.29 0.38
    5 -10 2 1.92 0.49
    5 -10 2 2.38 0.26
    5 -10 2 2.4 0.67
    -6 10 -2 41.37 2.46
    -6 10 -2 43.73 2.72
    6 -10 2 43.22 2.99
    6 -10 2 42.75 2.44
    6 -10 2 42.28 3.3
    -7 10 -2 0.05 0.28
    -7 10 -2 -0.36 0.42
    7 -10 2 0.01 0.9
    7 -10 2 -0.53 0.45
    -8 10 -2 0.8 0.32
    -8 10 -2 1.28 0.52
    8 -10 2 1.84 1.07
    8 -10 2 0 0.47
    -9 10 -2 23.91 1.87
    -9 10 -2 26.14 1.63
    9 -10 2 28.47 2.54
    9 -10 2 28.37 1.96
    -10 10 -2 4.68 0.73
    -10 10 -2 4.83 0.52
    10 -10 2 5.31 1.33
    -11 10 -2 0.29 0.57
    11 -10 2 -0.48 1.03
    10 9 -2 2.24 0.46
    10 9 -2 1.25 0.42
    -10 -9 2 2.5 0.49
    9 9 -2 24.64 1.44
    9 9 -2 21.05 1.48
    -9 -9 2 20.9 1.5
    -9 -9 2 20.52 1.95
    8 9 -2 4.4 0.53
    8 9 -2 4.53 0.51
    -8 -9 2 4.93 0.93
    -8 -9 2 5.42 0.61
    7 9 -2 0.37 0.32
    7 9 -2 0.3 0.29
    -7 -9 2 0.7 0.34
    -7 -9 2 -0.15 0.62
    6 9 -2 11.93 0.97
    6 9 -2 12.99 0.92
    6 9 -2 12.8 0.94
    -6 -9 2 13.34 1.35
    -6 -9 2 13.92 0.97
    5 9 -2 31.04 1.88
    5 9 -2 32.6 1.97
    5 9 -2 32.02 2.13
    -5 -9 2 33.17 1.98
    -5 -9 2 30.21 2.22
    -5 -9 2 31.84 2.4
    -5 -9 2 30.6 2.23
    4 9 -2 0.29 0.28
    4 9 -2 0.03 0.22
    4 9 -2 0.28 0.31
    4 9 -2 -0.06 0.33
    -4 -9 2 -0.33 0.53
    -4 -9 2 0.05 0.26
    -4 -9 2 0.24 0.61
    -4 -9 2 0.04 0.33
    3 9 -2 17.51 1.19
    3 9 -2 16.41 1.07
    3 9 -2 16.05 1.19
    -3 -9 2 17.18 1.52
    -3 -9 2 12.9 1.43
    -3 -9 2 16 1.09
    2 9 -2 4.6 0.47
    2 9 -2 3.67 0.54
    2 9 -2 3.93 0.52
    -2 -9 2 4.4 0.74
    -2 -9 2 4.05 0.83
    -2 -9 2 4.23 0.45
    1 9 -2 9.58 0.9
    1 9 -2 9.49 0.72
    1 9 -2 8.12 0.8
    -1 -9 2 9.94 0.72
    -1 -9 2 8.37 0.99
    -1 -9 2 8.06 1.1
    0 9 -2 133.12 8.98
    0 9 -2 147.67 7.91
    0 9 -2 143.88 7.49
    0 -9 2 113.71 8.66
    0 -9 2 140.25 7.71
    0 -9 2 137.06 8.76
    -1 9 -2 36.02 2.07
    -1 9 -2 35.22 2.25
    -1 9 -2 33.86 2.54
    1 -9 2 32.1 2.52
    1 -9 2 36.19 2.09
    1 -9 2 37.76 2.7
    -2 9 -2 1.2 0.43
    -2 9 -2 1.43 0.33
    -2 9 -2 1.09 0.5
    2 -9 2 1.3 0.24
    2 -9 2 1.45 0.57
    2 -9 2 0.78 0.79
    -3 9 -2 49.36 2.73
    -3 9 -2 48.84 3.38
    -3 9 -2 47.34 2.93
    3 -9 2 48.6 2.75
    3 -9 2 42.83 3.25
    3 -9 2 48.65 3.45
    -4 9 -2 124.49 6.91
    -4 9 -2 114.06 7.3
    4 -9 2 147.51 7.24
    4 -9 2 117.84 8.03
    4 -9 2 125.56 8.2
    4 -9 2 125.12 7.07
    -5 9 -2 100.12 6.19
    -5 9 -2 103.48 5.82
    5 -9 2 100.29 7.29
    5 -9 2 107.58 7.01
    5 -9 2 118.56 6.05
    5 -9 2 102.06 6.81
    5 -9 2 105.34 5.94
    -6 9 -2 8.66 0.66
    -6 9 -2 7.94 0.81
    6 -9 2 8.81 1.28
    6 -9 2 7.24 1.27
    6 -9 2 7.54 0.9
    6 -9 2 7.95 0.53
    -7 9 -2 13.8 0.9
    -7 9 -2 12.16 1.12
    7 -9 2 11.65 1.58
    7 -9 2 13.96 1.18
    7 -9 2 12.31 1.57
    -8 9 -2 32.75 1.95
    -8 9 -2 32.89 2.2
    8 -9 2 31.52 2.84
    8 -9 2 34.66 2.33
    8 -9 2 33.99 2.78
    -9 9 -2 11.39 1.12
    -9 9 -2 12.51 0.87
    9 -9 2 12.41 1.62
    9 -9 2 10.08 1.6
    9 -9 2 13.83 1.11
    -10 9 -2 -0.42 0.47
    -10 9 -2 0.44 0.31
    10 -9 2 0.4 1.01
    10 -9 2 0.64 0.97
    -11 9 -2 -0.84 0.5
    11 -9 2 -1.3 1
    11 -9 2 -0.79 1.05
    -12 9 -2 0.73 0.68
    12 -9 2 0.49 1.09
    12 -9 2 0.68 1.09
    11 8 -2 1.33 0.44
    -11 -8 2 0.89 0.4
    10 8 -2 3.06 0.47
    10 8 -2 3.9 0.53
    -10 -8 2 3.39 0.51
    9 8 -2 0.83 0.32
    9 8 -2 0.65 0.34
    -9 -8 2 1.49 0.69
    -9 -8 2 0.74 0.35
    8 8 -2 -0.16 0.27
    8 8 -2 0.39 0.29
    -8 -8 2 -0.28 0.56
    -8 -8 2 -0.16 0.29
    7 8 -2 9.35 0.84
    7 8 -2 10.18 0.73
    7 8 -2 8.53 0.72
    -7 -8 2 8.24 1.04
    -7 -8 2 8.56 0.78
    6 8 -2 4.06 0.45
    6 8 -2 4.63 0.49
    6 8 -2 3.81 0.44
    -6 -8 2 4.06 0.74
    -6 -8 2 3.89 0.49
    5 8 -2 17.57 1.13
    5 8 -2 18.37 1.18
    5 8 -2 18.45 1.23
    -5 -8 2 15.17 1.49
    -5 -8 2 19.05 1.2
    -5 -8 2 16.73 1.33
    -5 -8 2 17 1.39
    4 8 -2 24.87 1.57
    4 8 -2 22.83 1.42
    4 8 -2 23.83 1.51
    4 8 -2 23.45 1.58
    -4 -8 2 22.77 1.47
    -4 -8 2 21.9 1.67
    -4 -8 2 23.35 1.78
    -4 -8 2 21.14 1.81
    3 8 -2 79.83 4.46
    3 8 -2 82.21 5.1
    3 8 -2 81.43 5.26
    3 8 -2 78.73 4.69
    -3 -8 2 80.56 4.6
    -3 -8 2 75.8 5.21
    -3 -8 2 80.62 5.2
    2 8 -2 37.91 2.56
    2 8 -2 38.99 2.32
    2 8 -2 31.27 2.68
    2 8 -2 39.34 2.57
    2 8 -2 40.73 2.18
    -2 -8 2 36.68 2.66
    -2 -8 2 38.83 2.22
    -2 -8 2 32.7 2.58
    1 8 -2 13.2 1.41
    1 8 -2 14.77 1.12
    1 8 -2 15.15 1.18
    1 8 -2 15.81 0.98
    -1 -8 2 13.55 1.26
    -1 -8 2 15.42 0.97
    -1 -8 2 10.91 1.31
    0 8 -2 0.67 0.41
    0 8 -2 0.68 0.41
    0 8 -2 1.01 0.31
    0 -8 2 0.65 0.71
    0 -8 2 0.82 0.51
    0 -8 2 0.46 0.22
    -1 8 -2 0.25 0.3
    -1 8 -2 0.78 0.4
    -1 8 -2 -1.22 0.4
    1 -8 2 -1.03 0.71
    1 -8 2 0.55 0.51
    1 -8 2 -0.13 0.21
    -2 8 -2 7.57 0.63
    -2 8 -2 5.77 0.82
    -2 8 -2 7.91 0.79
    2 -8 2 6.1 0.83
    2 -8 2 8.84 1.11
    2 -8 2 8.77 0.58
    2 -8 2 9.33 0.91
    -3 8 -2 14.72 1.14
    -3 8 -2 15.39 1
    3 -8 2 16.2 1.21
    3 -8 2 15.48 0.94
    3 -8 2 14.36 1.3
    3 -8 2 13.64 1.5
    -4 8 -2 91.72 5.53
    -4 8 -2 90.4 5.19
    4 -8 2 88.89 6.5
    4 -8 2 94.12 6.23
    4 -8 2 91.91 6.07
    4 -8 2 105.8 5.43
    4 -8 2 95.46 5.31
    -5 8 -2 28.8 1.75
    -5 8 -2 29.54 1.95
    5 -8 2 29.58 2.16
    5 -8 2 25.79 2.46
    5 -8 2 30.06 1.72
    5 -8 2 31.38 2.44
    5 -8 2 32.58 1.79
    -6 8 -2 -0.34 0.23
    -6 8 -2 -0.55 0.36
    6 -8 2 -0.39 0.43
    6 -8 2 0.27 0.77
    6 -8 2 -0.82 0.79
    -7 8 -2 23.87 1.39
    -7 8 -2 21.78 1.59
    7 -8 2 21.93 2.14
    7 -8 2 25.1 1.71
    7 -8 2 19.27 2.15
    -8 8 -2 1.02 0.43
    -8 8 -2 0.05 0.26
    8 -8 2 -1.22 0.79
    8 -8 2 0.52 0.39
    8 -8 2 -0.13 0.88
    -9 8 -2 3.55 0.62
    -9 8 -2 3.83 0.44
    9 -8 2 4.66 1.13
    9 -8 2 5.6 0.58
    9 -8 2 4.11 1.1
    -10 8 -2 0.59 0.31
    -10 8 -2 0.64 0.48
    10 -8 2 0.38 0.95
    10 -8 2 -1.04 0.95
    -11 8 -2 0.38 0.33
    -11 8 -2 0.77 0.52
    11 -8 2 0.11 1.04
    11 -8 2 -1.14 0.91
    -12 8 -2 9.47 0.99
    12 -8 2 9.37 1.51
    12 -8 2 7.4 1.56
    11 7 -2 1.22 0.42
    -11 -7 2 0.23 0.38
    -11 -7 2 0.11 0.34
    10 7 -2 14.93 1.14
    10 7 -2 17.51 1.06
    -10 -7 2 12.98 1.09
    9 7 -2 3.57 0.46
    9 7 -2 3.82 0.48
    -9 -7 2 3.81 0.77
    -9 -7 2 4.02 0.51
    8 7 -2 1.39 0.33
    8 7 -2 1.44 0.32
    -8 -7 2 1.25 0.35
    -8 -7 2 1.54 0.6
    7 7 -2 5.55 0.53
    7 7 -2 5.63 0.5
    7 7 -2 5.4 0.57
    -7 -7 2 3.95 0.77
    -7 -7 2 5.37 0.56
    6 7 -2 0.33 0.25
    6 7 -2 0.12 0.23
    6 7 -2 0.54 0.25
    -6 -7 2 -0.02 0.26
    -6 -7 2 -0.28 0.45
    5 7 -2 8.86 0.68
    5 7 -2 8.92 0.7
    5 7 -2 9.69 0.68
    -5 -7 2 8.29 0.93
    -5 -7 2 8.44 0.88
    -5 -7 2 8.76 0.76
    -5 -7 2 8.34 0.71
    4 7 -2 14.39 1.01
    4 7 -2 14.02 0.95
    4 7 -2 16.03 1.01
    4 7 -2 13.7 1
    -4 -7 2 13.73 1.09
    -4 -7 2 14.08 1.26
    -4 -7 2 14.56 0.98
    -4 -7 2 15.32 1.26
    3 7 -2 113.24 6.59
    3 7 -2 130.85 7.54
    3 7 -2 123.39 7.82
    3 7 -2 116.26 6.92
    -3 -7 2 123.92 7.86
    -3 -7 2 113.73 7.63
    -3 -7 2 121.71 7.62
    -3 -7 2 115.8 6.8
    2 7 -2 83.1 4.42
    2 7 -2 80.78 5.24
    2 7 -2 79.48 4.65
    2 7 -2 68.33 5.32
    2 7 -2 84.34 5.11
    -2 -7 2 83.29 4.55
    -2 -7 2 81.8 5.17
    -2 -7 2 73.71 5.13
    1 7 -2 66.99 3.51
    1 7 -2 59.91 4.18
    1 7 -2 67.68 4.15
    1 7 -2 64.05 3.72
    1 7 -2 57.52 4.3
    -1 -7 2 60.3 4.16
    -1 -7 2 65.86 3.6
    -1 -7 2 57.79 4.09
    0 7 -2 4.63 0.42
    0 7 -2 4 0.5
    0 7 -2 3.28 0.52
    0 7 -2 1.55 0.71
    0 -7 2 2.99 0.33
    0 -7 2 3.64 0.78
    0 -7 2 2.83 0.56
    -1 7 -2 3.15 0.38
    -1 7 -2 2.69 0.52
    -1 7 -2 2.81 0.46
    1 -7 2 4.72 0.74
    1 -7 2 3.02 0.31
    1 -7 2 2.58 0.79
    1 -7 2 2.6 0.57
    -2 7 -2 67.78 4.01
    -2 7 -2 68.34 3.77
    2 -7 2 71.28 4.57
    2 -7 2 79.73 4.08
    2 -7 2 69.74 3.85
    2 -7 2 54.35 4.68
    2 -7 2 63.9 4.42
    -3 7 -2 43.91 2.77
    -3 7 -2 45.17 2.58
    3 -7 2 40.52 3.21
    3 -7 2 53.38 2.77
    3 -7 2 48.32 2.61
    3 -7 2 43.84 3.08
    3 -7 2 41.55 3.36
    -4 7 -2 0.12 0.36
    -4 7 -2 0.55 0.24
    4 -7 2 0.4 0.14
    4 -7 2 0.23 0.76
    4 -7 2 0.21 0.28
    4 -7 2 -0.54 0.7
    4 -7 2 0.42 0.43
    -5 7 -2 19.89 1.28
    -5 7 -2 21.43 1.46
    5 -7 2 22.92 1.27
    5 -7 2 22.13 1.91
    5 -7 2 19.66 1.97
    5 -7 2 22 1.24
    5 -7 2 20.74 1.6
    -6 7 -2 34.45 2.12
    -6 7 -2 36.82 2.35
    6 -7 2 43.88 2.89
    6 -7 2 40.51 2.55
    6 -7 2 33.87 2.93
    -7 7 -2 23.46 1.39
    -7 7 -2 23.05 1.58
    7 -7 2 24.2 1.67
    7 -7 2 21.72 2.06
    7 -7 2 22.97 2.18
    -8 7 -2 7.5 0.59
    -8 7 -2 6.14 0.73
    8 -7 2 8.23 0.74
    8 -7 2 5.77 1.16
    8 -7 2 6.64 1.18
    -9 7 -2 0.61 0.27
    -9 7 -2 -0.15 0.42
    9 -7 2 0.74 0.88
    9 -7 2 0.81 0.32
    9 -7 2 1.32 0.86
    -10 7 -2 54.18 3.09
    -10 7 -2 56.32 3.4
    10 -7 2 48.75 4.18
    10 -7 2 59.3 4.02
    -11 7 -2 11.78 1.15
    -11 7 -2 12.4 0.88
    11 -7 2 11.49 1.7
    11 -7 2 13.19 1.62
    -12 7 -2 0.77 0.57
    12 -7 2 1.72 1.08
    12 -7 2 1.17 1.03
    12 6 -2 1.36 0.47
    -12 -6 2 0.68 0.41
    -12 -6 2 0.35 0.34
    11 6 -2 8.51 0.86
    -11 -6 2 8.22 0.83
    -11 -6 2 8.52 0.78
    10 6 -2 8.43 0.78
    -10 -6 2 7.97 0.74
    9 6 -2 23.82 1.52
    9 6 -2 23.71 1.61
    -9 -6 2 28.36 1.95
    -9 -6 2 25.74 1.61
    8 6 -2 2.3 0.5
    8 6 -2 1.7 0.34
    8 6 -2 1.66 0.32
    -8 -6 2 2.23 0.57
    -8 -6 2 1.89 0.37
    7 6 -2 12.86 0.92
    7 6 -2 13.63 0.9
    7 6 -2 14.86 1.12
    -7 -6 2 14.15 0.97
    -7 -6 2 11.7 1.21
    6 6 -2 65.64 4.12
    6 6 -2 63.1 3.62
    6 6 -2 59.74 3.48
    -6 -6 2 61.25 4.08
    -6 -6 2 60.9 3.61
    5 6 -2 14.63 0.93
    5 6 -2 15.56 1.01
    5 6 -2 13.46 0.91
    -5 -6 2 13.5 1.04
    -5 -6 2 13.71 1.2
    -5 -6 2 14 0.97
    4 6 -2 0.27 0.26
    4 6 -2 0.84 0.16
    4 6 -2 0.81 0.17
    4 6 -2 0.43 0.25
    -4 -6 2 0.53 0.24
    -4 -6 2 1.07 0.45
    -4 -6 2 0.75 0.42
    -4 -6 2 0.77 0.25
    3 6 -2 29.98 2.03
    3 6 -2 30.35 1.87
    3 6 -2 32.99 2.01
    3 6 -2 29.32 1.77
    -3 -6 2 29.09 2.11
    -3 -6 2 30.24 2.08
    -3 -6 2 30.35 2.14
    -3 -6 2 30.89 1.82
    2 6 -2 82.85 4.82
    2 6 -2 88.38 5.73
    2 6 -2 89.39 5.08
    2 6 -2 77.14 5.8
    2 6 -2 93.02 5.56
    -2 -6 2 87.82 5.59
    -2 -6 2 90.64 5.61
    -2 -6 2 89.09 4.97
    1 6 -2 4.65 0.64
    1 6 -2 4.13 0.49
    1 6 -2 4.01 0.42
    1 6 -2 4.13 0.49
    1 6 -2 3.34 0.66
    -1 -6 2 4 0.52
    -1 -6 2 4.61 0.41
    -1 -6 2 4.46 0.58
    -1 -6 2 3.89 0.69
    0 6 -2 2.74 0.61
    0 6 -2 2.54 0.33
    0 6 -2 1.53 0.4
    0 6 -2 1.64 0.38
    0 6 -2 2.53 0.63
    0 -6 2 2.6 0.66
    0 -6 2 2.14 0.42
    0 -6 2 2.46 0.48
    0 -6 2 1.9 0.32
    0 -6 2 1.95 0.63
    -1 6 -2 17.9 1.07
    -1 6 -2 17.45 1.58
    -1 6 -2 17.68 1.21
    1 -6 2 16.81 1.54
    1 -6 2 13.64 1.54
    1 -6 2 18.63 1.08
    1 -6 2 20.45 1.38
    1 -6 2 15.09 1.33
    -2 6 -2 4.9 0.48
    -2 6 -2 7.49 0.69
    -2 6 -2 4.22 0.53
    -2 6 -2 4.74 0.67
    2 -6 2 4.92 0.64
    2 -6 2 5.84 0.49
    2 -6 2 4.77 0.87
    2 -6 2 5.47 0.87
    2 -6 2 6.02 0.63
    -3 6 -2 62.58 3.79
    -3 6 -2 61.59 3.56
    -3 6 -2 57.4 3.77
    3 -6 2 64.37 4.33
    3 -6 2 64.08 4.51
    3 -6 2 59.96 4.17
    3 -6 2 73.05 3.57
    3 -6 2 70.28 3.72
    -4 6 -2 2.72 0.48
    -4 6 -2 2.99 0.32
    -4 6 -2 3.39 0.44
    -4 6 -2 2.17 0.42
    4 -6 2 3.05 0.31
    4 -6 2 2.39 0.51
    4 -6 2 3.98 0.83
    4 -6 2 3.27 0.83
    -5 6 -2 30.26 1.97
    -5 6 -2 35.87 2.13
    -5 6 -2 29.25 1.79
    5 -6 2 32.2 2.43
    5 -6 2 32.27 2.15
    5 -6 2 28.49 2.49
    -6 6 -2 54.12 3.01
    -6 6 -2 58.43 3.48
    -6 6 -2 50.57 3.24
    6 -6 2 48.59 3.93
    6 -6 2 54.97 3.5
    6 -6 2 54.74 3.79
    -7 6 -2 41.2 2.73
    -7 6 -2 51.14 2.9
    -7 6 -2 43.1 2.51
    7 -6 2 38.63 3.35
    7 -6 2 45.73 2.91
    7 -6 2 45.1 3.27
    -8 6 -2 1.07 0.24
    -8 6 -2 0.38 0.39
    -8 6 -2 0.91 0.26
    8 -6 2 0.29 0.28
    8 -6 2 -0.62 0.78
    8 -6 2 0.03 0.76
    -9 6 -2 32.87 2.18
    -9 6 -2 34.33 1.96
    9 -6 2 34.62 2.69
    9 -6 2 32.65 2.8
    -10 6 -2 0 0.46
    -10 6 -2 0.99 0.29
    10 -6 2 0.66 0.94
    10 -6 2 0.85 0.89
    -11 6 -2 39.75 2.21
    -11 6 -2 37.62 2.47
    11 -6 2 39.15 3
    11 -6 2 32.55 3.15
    -12 6 -2 4.35 0.71
    12 -6 2 3.38 1.22
    12 -6 2 3.05 1.07
    12 5 -2 2.86 0.56
    -12 -5 2 2.1 0.47
    -12 -5 2 2.17 0.43
    11 5 -2 6.76 0.73
    -11 -5 2 6.3 0.63
    -11 -5 2 6.97 0.71
    10 5 -2 1.72 0.41
    -10 -5 2 2.64 0.38
    9 5 -2 15.84 1.42
    9 5 -2 16.27 1.05
    9 5 -2 16.13 1.13
    -9 -5 2 15.81 1.1
    -9 -5 2 16.5 1.35
    8 5 -2 5.07 0.47
    8 5 -2 5.08 0.66
    8 5 -2 5.75 0.56
    -8 -5 2 4.25 0.51
    -8 -5 2 5.72 0.55
    -8 -5 2 6.14 0.7
    7 5 -2 0.66 0.24
    7 5 -2 0.91 0.25
    7 5 -2 0.58 0.41
    -7 -5 2 1.06 0.41
    -7 -5 2 0.55 0.21
    -7 -5 2 0.68 0.25
    6 5 -2 56.5 3.69
    6 5 -2 53.44 3.22
    6 5 -2 52.75 3.1
    -6 -5 2 58.81 3.63
    -6 -5 2 56.4 3.22
    5 5 -2 24.31 1.46
    5 5 -2 22.12 1.42
    -5 -5 2 26.35 1.72
    -5 -5 2 24.73 1.49
    4 5 -2 7.97 0.55
    4 5 -2 6.11 0.56
    4 5 -2 7.66 0.6
    -4 -5 2 8.07 0.6
    -4 -5 2 8.04 0.73
    -4 -5 2 9.03 0.78
    -4 -5 2 8.35 0.8
    3 5 -2 161.1 10.26
    3 5 -2 149.1 9.04
    3 5 -2 152.18 8.64
    3 5 -2 173.84 9.84
    -3 -5 2 155.26 9.9
    -3 -5 2 157.63 9.07
    -3 -5 2 156.08 10.28
    -3 -5 2 160.59 9.93
    -3 -5 2 156.59 8.92
    2 5 -2 0.56 0.23
    2 5 -2 -0.47 0.42
    2 5 -2 0.49 0.25
    2 5 -2 0.55 0.3
    2 5 -2 0.39 0.32
    2 5 -2 -0.09 0.24
    -2 -5 2 1.73 0.66
    -2 -5 2 -0.18 0.32
    -2 -5 2 0.39 0.47
    -2 -5 2 -0.72 0.24
    -2 -5 2 0.26 0.33
    -2 -5 2 0.61 0.2
    1 5 -2 128.77 8.76
    1 5 -2 123.83 8.81
    1 5 -2 153.9 8.41
    1 5 -2 134.42 8.44
    1 5 -2 130.46 7.7
    1 5 -2 132.67 7.34
    -1 -5 2 144.17 7.76
    -1 -5 2 138.45 7.71
    -1 -5 2 138.24 7.34
    -1 -5 2 121.63 8.45
    -1 -5 2 131.15 8.43
    0 5 -2 26.74 1.75
    0 5 -2 26.7 2.1
    0 5 -2 29.12 2.07
    0 5 -2 23.71 1.89
    0 5 -2 33.94 1.91
    0 5 -2 29.47 1.65
    0 -5 2 30.34 1.8
    0 -5 2 22.13 2.09
    0 -5 2 26.32 1.92
    0 -5 2 32.85 1.92
    0 -5 2 27.32 2.07
    0 -5 2 30.32 1.66
    -1 5 -2 65.77 3.98
    -1 5 -2 67.63 4.46
    -1 5 -2 64.86 4.01
    -1 5 -2 67.23 3.76
    -1 5 -2 72.13 4.66
    1 -5 2 75.72 4.01
    1 -5 2 73.39 3.77
    1 -5 2 62.73 4.36
    1 -5 2 76.77 4
    1 -5 2 58.67 4.63
    1 -5 2 64.54 4.45
    -2 5 -2 24.34 1.45
    -2 5 -2 17.96 1.32
    -2 5 -2 19.38 1.21
    -2 5 -2 21.52 1.74
    -2 5 -2 19.87 1.41
    -2 5 -2 21.2 1.74
    2 -5 2 20.94 1.36
    2 -5 2 17.31 1.69
    2 -5 2 19.15 1.5
    2 -5 2 21.86 1.35
    2 -5 2 21.92 1.23
    2 -5 2 19.77 1.7
    -3 5 -2 128.06 7.34
    -3 5 -2 136.08 7.63
    -3 5 -2 130.18 7.74
    -3 5 -2 156.9 8.46
    3 -5 2 115.21 8.94
    3 -5 2 139.81 7.59
    3 -5 2 149.03 7.35
    3 -5 2 134.35 8.59
    3 -5 2 121.02 8.47
    -4 5 -2 29.6 1.72
    -4 5 -2 29.45 1.88
    -4 5 -2 30.17 1.81
    -4 5 -2 33 2.01
    4 -5 2 32.49 1.73
    4 -5 2 25.54 2.32
    4 -5 2 28.31 2.04
    4 -5 2 30.7 1.73
    -5 5 -2 24.15 1.4
    -5 5 -2 25.3 1.62
    -5 5 -2 24.52 1.55
    5 -5 2 20.5 2
    5 -5 2 23.63 1.65
    5 -5 2 24.13 1.95
    -6 5 -2 57.5 3.68
    -6 5 -2 56.8 3.44
    -6 5 -2 71 3.95
    6 -5 2 63.92 3.96
    6 -5 2 59.16 4.41
    6 -5 2 63.13 4.24
    -7 5 -2 8.29 0.6
    -7 5 -2 5.85 0.66
    -7 5 -2 7.32 0.55
    7 -5 2 5.91 1.04
    7 -5 2 5.24 1.02
    7 -5 2 7.74 0.63
    -8 5 -2 0.9 0.24
    -8 5 -2 0.56 0.37
    8 -5 2 0.89 0.81
    8 -5 2 -0.65 0.73
    -9 5 -2 39.09 2.4
    -9 5 -2 37.86 2.18
    9 -5 2 34.67 3.02
    9 -5 2 39.48 2.9
    -10 5 -2 39.81 2.32
    -10 5 -2 42.01 2.56
    10 -5 2 43.71 3.06
    10 -5 2 34.86 3.2
    -11 5 -2 6.81 0.8
    -11 5 -2 7.62 0.64
    11 -5 2 7.07 1.21
    11 -5 2 7.66 1.31
    -12 5 -2 1.21 0.55
    -12 5 -2 1.77 0.37
    12 -5 2 2.28 1.01
    12 4 -2 3.88 0.67
    -12 -4 2 4.87 0.59
    -12 -4 2 5.69 0.57
    11 4 -2 33.27 2.15
    -11 -4 2 33.97 2.04
    -11 -4 2 32.4 2.06
    10 4 -2 3.07 0.75
    10 4 -2 3.81 0.52
    -10 -4 2 3.24 0.41
    -10 -4 2 3.31 0.54
    -10 -4 2 3.83 0.5
    9 4 -2 22.97 1.52
    9 4 -2 23.86 1.87
    -9 -4 2 24.09 1.71
    -9 -4 2 23.04 1.47
    8 4 -2 1.78 0.52
    8 4 -2 1.69 0.28
    8 4 -2 1.55 0.33
    -8 -4 2 2.32 0.32
    -8 -4 2 1.6 0.27
    -8 -4 2 2.56 0.42
    7 4 -2 53.15 3.68
    7 4 -2 50.62 3.17
    7 4 -2 53.12 3.03
    -7 -4 2 57.88 3.57
    -7 -4 2 54.82 3.15
    -7 -4 2 55.84 3.51
    6 4 -2 31.37 2.19
    6 4 -2 31.25 2.04
    6 4 -2 30.39 1.8
    6 4 -2 30.71 1.88
    -6 -4 2 32.94 1.89
    -6 -4 2 32.1 2.1
    -6 -4 2 32.68 2.11
    5 4 -2 4.57 0.42
    5 4 -2 5.56 0.47
    5 4 -2 4.61 0.41
    -5 -4 2 4.53 0.46
    -5 -4 2 5.1 0.47
    -5 -4 2 4.99 0.51
    4 4 -2 21.33 1.33
    4 4 -2 25.05 1.52
    4 4 -2 22.89 1.37
    4 4 -2 21.89 1.45
    -4 -4 2 20.87 1.43
    -4 -4 2 23.54 1.39
    -4 -4 2 23.28 1.53
    -4 -4 2 24.18 1.55
    3 4 -2 299.19 17.24
    3 4 -2 353.87 19.75
    3 4 -2 301.51 18.06
    3 4 -2 331.81 19.68
    -3 -4 2 291.39 18.07
    -3 -4 2 294.96 19.72
    -3 -4 2 347.24 19.78
    -3 -4 2 329.72 17.99
    -3 -4 2 313.69 17.25
    2 4 -2 81.77 6.3
    2 4 -2 91.86 5.52
    2 4 -2 94.16 6.26
    2 4 -2 109.92 6.02
    2 4 -2 95.46 5.28
    2 4 -2 79.87 5.61
    -2 -4 2 108.5 5.66
    -2 -4 2 95.49 6.06
    -2 -4 2 94.7 5.28
    -2 -4 2 109.52 6.06
    -2 -4 2 98.01 5.54
    1 4 -2 27.56 1.94
    1 4 -2 28.11 1.7
    1 4 -2 34.69 1.94
    1 4 -2 28.08 1.8
    1 4 -2 26.78 2.1
    1 4 -2 30.69 2.01
    -1 -4 2 29.74 1.72
    -1 -4 2 33.16 1.98
    -1 -4 2 26.38 2.05
    -1 -4 2 31.49 1.96
    -1 -4 2 29.64 1.82
    0 4 -2 170.16 11.01
    0 4 -2 170.57 9.56
    0 4 -2 172.82 10.54
    0 4 -2 166.22 9.15
    0 4 -2 157.24 9.61
    0 -4 2 169.29 9.54
    0 -4 2 161.1 10.55
    0 -4 2 168.35 9.61
    0 -4 2 181.24 10.51
    0 -4 2 153.12 11.01
    0 -4 2 180.09 9.16
    -1 4 -2 103.75 6.73
    -1 4 -2 109.62 7.03
    -1 4 -2 106.95 5.78
    -1 4 -2 104.45 6.04
    -1 4 -2 99.27 6.08
    1 -4 2 118.33 6.1
    1 -4 2 111.26 6.03
    1 -4 2 97.18 6.64
    1 -4 2 101.42 6.73
    1 -4 2 119.89 5.79
    1 -4 2 91.76 7
    -2 4 -2 110.96 6.87
    -2 4 -2 104.84 6.1
    -2 4 -2 105.31 5.87
    -2 4 -2 117.6 7.18
    -2 4 -2 98.11 6.18
    -2 4 -2 115.37 6.74
    2 -4 2 114.81 5.88
    2 -4 2 93.09 7.14
    2 -4 2 108.43 6.19
    2 -4 2 104.87 6.86
    2 -4 2 109.65 6.08
    -3 4 -2 1.39 0.3
    -3 4 -2 2.53 0.31
    -3 4 -2 1.9 0.24
    -3 4 -2 1.68 0.61
    3 -4 2 2.28 0.25
    3 -4 2 1.92 0.38
    3 -4 2 2.05 0.22
    3 -4 2 2.49 0.36
    3 -4 2 1.59 0.64
    3 -4 2 1.86 0.6
    -4 4 -2 0.02 0.2
    -4 4 -2 0.35 0.22
    -4 4 -2 0.22 0.17
    -4 4 -2 0.56 0.28
    4 -4 2 0.37 0.65
    4 -4 2 0.15 0.18
    4 -4 2 -0.27 0.29
    4 -4 2 0.04 0.57
    4 -4 2 0.19 0.09
    -5 4 -2 230.45 13.76
    -5 4 -2 277.71 14.98
    -5 4 -2 232.7 13.08
    5 -4 2 249.99 15.17
    5 -4 2 215.98 15.82
    5 -4 2 237.78 14.99
    -6 4 -2 29.64 1.78
    -6 4 -2 30.16 1.95
    -6 4 -2 35.48 2
    6 -4 2 32.37 2.02
    6 -4 2 25.47 2.42
    6 -4 2 30.44 2.35
    -7 4 -2 0.22 0.31
    -7 4 -2 0.72 0.2
    7 -4 2 -0.39 0.63
    7 -4 2 -0.12 0.69
    -8 4 -2 15.94 0.99
    -8 4 -2 16.11 1.17
    8 -4 2 16.17 1.57
    8 -4 2 15.27 1.7
    -9 4 -2 0.85 0.4
    -9 4 -2 0.66 0.24
    9 -4 2 0.41 0.74
    9 -4 2 0.83 0.81
    -10 4 -2 32.99 2.17
    -10 4 -2 34.17 1.96
    10 -4 2 35.29 2.59
    10 -4 2 31.13 2.78
    -11 4 -2 -0.05 0.25
    -11 4 -2 -0.34 0.39
    11 -4 2 0.19 0.79
    11 -4 2 -0.45 0.83
    -12 4 -2 32.39 2.15
    -12 4 -2 33.4 1.92
    12 -4 2 27.77 2.82
    -13 -3 2 0.41 0.33
    12 3 -2 4.58 0.69
    -12 -3 2 6.03 0.56
    -12 -3 2 5.8 0.61
    11 3 -2 0.02 0.4
    -11 -3 2 0.6 0.27
    -11 -3 2 0.57 0.33
    10 3 -2 32.45 2.15
    10 3 -2 34.11 2.59
    -10 -3 2 33.64 2.05
    -10 -3 2 32.89 2.06
    -10 -3 2 37.29 2.32
    9 3 -2 35.22 2.76
    9 3 -2 36.49 2.34
    -9 -3 2 40.79 2.52
    -9 -3 2 40.64 2.46
    -9 -3 2 37.05 2.25
    -9 -3 2 36.78 2.24
    8 3 -2 1.35 0.32
    8 3 -2 1.91 0.56
    8 3 -2 1.64 0.25
    -8 -3 2 1.28 0.27
    -8 -3 2 1.94 0.27
    -8 -3 2 1.51 0.25
    -8 -3 2 1.82 0.32
    7 3 -2 1.75 0.24
    7 3 -2 1.7 0.3
    7 3 -2 0.9 0.49
    -7 -3 2 2.44 0.26
    -7 -3 2 1.74 0.27
    -7 -3 2 2.07 0.31
    -7 -3 2 1.94 0.26
    6 3 -2 2.24 0.26
    6 3 -2 2.02 0.28
    6 3 -2 1.45 0.46
    -6 -3 2 2.13 0.25
    -6 -3 2 2.28 0.31
    -6 -3 2 2.24 0.26
    -6 -3 2 2.09 0.29
    5 3 -2 7.96 0.75
    5 3 -2 7.17 0.54
    5 3 -2 7.4 0.53
    5 3 -2 8.24 0.59
    -5 -3 2 7.91 0.68
    -5 -3 2 9.02 0.62
    -5 -3 2 7.08 0.57
    -5 -3 2 6.86 0.59
    -5 -3 2 7.77 0.53
    -5 -3 2 7.37 0.56
    4 3 -2 102.49 5.82
    4 3 -2 98.06 6.62
    4 3 -2 108.25 6.66
    4 3 -2 105.34 6.07
    -4 -3 2 115.55 6.67
    -4 -3 2 104.2 5.84
    -4 -3 2 111.02 6.22
    -4 -3 2 102.25 6.1
    -4 -3 2 106.54 6.02
    -4 -3 2 114.1 6.62
    3 3 -2 41.64 2.53
    3 3 -2 33.61 2.53
    3 3 -2 36.15 2.3
    3 3 -2 37.28 2.22
    3 3 -2 39.52 2.49
    -3 -3 2 44.01 2.54
    -3 -3 2 42.78 2.51
    -3 -3 2 38.4 2.24
    -3 -3 2 42.01 2.55
    -3 -3 2 36.67 2.33
    2 3 -2 298.35 17.62
    2 3 -2 274.68 15.42
    2 3 -2 311.6 17.66
    2 3 -2 278.96 16.15
    2 3 -2 253.26 16.04
    -2 -3 2 275.38 16.16
    -2 -3 2 313.42 17.67
    -2 -3 2 276.74 15.42
    -2 -3 2 267.58 17.63
    -2 -3 2 293.64 16.04
    1 3 -2 660.58 38.4
    1 3 -2 641.25 37.92
    1 3 -2 753.97 41.99
    1 3 -2 649.42 36.63
    1 3 -2 645.02 43.83
    1 3 -2 715.87 41.93
    -1 -3 2 707.51 36.63
    -1 -3 2 600.57 43.84
    -1 -3 2 715.12 41.99
    -1 -3 2 618.88 41.93
    -1 -3 2 722.16 37.92
    -1 -3 2 703 38.4
    0 3 -2 460.64 27.25
    0 3 -2 447.71 23.77
    0 3 -2 435.02 28.48
    0 3 -2 409.12 24.93
    0 3 -2 462.48 24.61
    0 -3 2 465.11 23.77
    0 -3 2 457.43 24.93
    0 -3 2 408.49 27.25
    0 -3 2 387.21 28.48
    0 -3 2 464.74 24.61
    -1 3 -2 128 7.22
    -1 3 -2 132.69 8.72
    -1 3 -2 129.24 7.49
    -1 3 -2 131.72 7.59
    -1 3 -2 134.03 8.35
    1 -3 2 139.81 7.6
    1 -3 2 144.5 7.23
    1 -3 2 123.45 8.35
    1 -3 2 117.96 8.71
    1 -3 2 141.45 7.49
    1 -3 2 139.44 8.29
    -2 3 -2 111.77 6.79
    -2 3 -2 109.91 5.83
    -2 3 -2 104.48 6.03
    -2 3 -2 111.67 7.09
    -2 3 -2 102.11 6.13
    2 -3 2 97.09 6.69
    2 -3 2 118.13 6.15
    2 -3 2 98.72 7.07
    2 -3 2 109.51 6.02
    2 -3 2 101.23 6.78
    2 -3 2 113.64 5.83
    -3 3 -2 4.53 0.54
    -3 3 -2 5.55 0.71
    -3 3 -2 5.7 0.71
    -3 3 -2 6.89 0.45
    -3 3 -2 5.76 0.53
    -3 3 -2 5.25 0.4
    -3 3 -2 5.06 0.42
    3 -3 2 6.19 0.77
    3 -3 2 5.73 0.38
    3 -3 2 5.27 0.56
    3 -3 2 5.38 0.43
    3 -3 2 4.58 0.71
    -4 3 -2 13.36 0.95
    -4 3 -2 17.14 1.39
    -4 3 -2 15.74 0.92
    -4 3 -2 13.18 0.84
    -4 3 -2 13.69 0.84
    4 -3 2 12.46 0.81
    4 -3 2 14.23 0.88
    4 -3 2 13.43 1.29
    4 -3 2 13.97 1.34
    4 -3 2 14.52 0.98
    -5 3 -2 0.15 0.14
    -5 3 -2 -0.07 0.16
    -5 3 -2 -0.32 0.28
    5 -3 2 -0.01 0.1
    5 -3 2 -1.34 0.61
    5 -3 2 0.05 0.58
    -6 3 -2 5.59 0.44
    -6 3 -2 5.63 0.38
    -6 3 -2 5.5 0.53
    6 -3 2 5.19 0.36
    6 -3 2 5.2 0.84
    6 -3 2 3.92 0.79
    -7 3 -2 3.83 0.5
    -7 3 -2 4.54 0.35
    -7 3 -2 4.92 0.42
    7 -3 2 3.7 0.82
    7 -3 2 3.87 0.82
    7 -3 2 5 0.34
    -8 3 -2 13.9 0.89
    -8 3 -2 13.76 0.85
    -8 3 -2 15.06 1.06
    8 -3 2 15.22 1.42
    8 -3 2 11.8 1.45
    -9 3 -2 5.99 0.53
    -9 3 -2 6.28 0.47
    -9 3 -2 7.02 0.67
    9 -3 2 7.24 1.07
    9 -3 2 8.01 1.01
    -10 3 -2 2.84 0.37
    -10 3 -2 3.31 0.54
    10 -3 2 3.86 0.83
    10 -3 2 2.86 0.91
    -11 3 -2 16.39 1.2
    -11 3 -2 13.5 0.98
    11 -3 2 16.07 1.77
    -12 3 -2 8.39 0.94
    -12 3 -2 11.39 0.8
    12 -3 2 10.02 1.47
    -13 -2 2 2.11 0.4
    -12 -2 2 8.27 0.75
    11 2 -2 0.68 0.41
    11 2 -2 0.17 0.69
    -11 -2 2 0.74 0.25
    -11 -2 2 0.71 0.28
    10 2 -2 49.13 3.12
    10 2 -2 48.96 3.69
    -10 -2 2 51.73 2.95
    -10 -2 2 50.65 2.99
    -10 -2 2 55.72 3.32
    9 2 -2 11.7 1.3
    9 2 -2 11.26 0.95
    -9 -2 2 12.99 0.91
    -9 -2 2 12.01 0.88
    -9 -2 2 12.52 0.84
    -9 -2 2 12 0.82
    -9 -2 2 10.98 0.87
    -9 -2 2 12.33 1.06
    8 2 -2 0.04 0.29
    8 2 -2 1.62 0.56
    -8 -2 2 0.35 0.18
    -8 -2 2 0.96 0.26
    -8 -2 2 0.08 0.16
    -8 -2 2 0.23 0.19
    -8 -2 2 0.2 0.19
    -8 -2 2 0.86 0.4
    7 2 -2 36.71 2.23
    7 2 -2 35.92 2.66
    7 2 -2 36.2 2.09
    -7 -2 2 35.97 2.17
    -7 -2 2 39.41 2.49
    -7 -2 2 37.63 2.38
    -7 -2 2 38.13 2.38
    -7 -2 2 36.45 2.36
    -7 -2 2 39.17 2.52
    6 2 -2 1.87 0.28
    6 2 -2 0.96 0.49
    6 2 -2 1.22 0.21
    -6 -2 2 1.02 0.54
    -6 -2 2 2.87 0.28
    -6 -2 2 1.59 0.24
    -6 -2 2 1.75 0.24
    -6 -2 2 1.55 0.23
    -6 -2 2 2.69 0.46
    -6 -2 2 1.94 0.23
    5 2 -2 1.49 0.41
    5 2 -2 1.42 0.22
    5 2 -2 1.34 0.19
    -5 -2 2 1.61 0.53
    -5 -2 2 1.12 0.18
    -5 -2 2 1.05 0.2
    -5 -2 2 1.31 0.25
    -5 -2 2 1.41 0.24
    -5 -2 2 1.64 0.19
    -5 -2 2 1.29 0.19
    -5 -2 2 1.38 0.21
    -5 -2 2 1.67 0.4
    4 2 -2 105.18 6.01
    4 2 -2 92.96 6.37
    4 2 -2 107.18 6.29
    4 2 -2 108.76 7.22
    -4 -2 2 107.97 6.29
    -4 -2 2 109.22 6.03
    -4 -2 2 107.48 6.86
    -4 -2 2 114.4 6.36
    -4 -2 2 115.22 6.89
    -4 -2 2 118.94 7.18
    -4 -2 2 115.99 6.89
    -4 -2 2 121.18 6.91
    3 2 -2 530.01 31.06
    3 2 -2 540.05 31.38
    3 2 -2 531.48 29.95
    3 2 -2 542.82 34.27
    3 2 -2 556.21 34.34
    -3 -2 2 571.47 34.26
    -3 -2 2 531.25 31.39
    -3 -2 2 585.4 34.34
    -3 -2 2 564.98 29.96
    -3 -2 2 590.55 31.05
    2 2 -2 875.58 50.46
    2 2 -2 926.69 52.21
    2 2 -2 927.3 57.85
    2 2 -2 936.39 57.74
    2 2 -2 873.28 52.89
    -2 -2 2 997.91 52.21
    -2 -2 2 956.67 57.74
    -2 -2 2 952.54 57.85
    -2 -2 2 961.68 52.9
    -2 -2 2 938.89 50.46
    1 2 -2 244.06 14.32
    1 2 -2 288.85 16.39
    1 2 -2 260.77 15.01
    1 2 -2 271.71 16.42
    1 2 -2 265.5 17.13
    1 2 -2 243.72 14.84
    -1 -2 2 244.24 17.13
    -1 -2 2 276.62 16.42
    -1 -2 2 268.16 16.39
    -1 -2 2 269.21 14.84
    -1 -2 2 270.01 14.33
    -1 -2 2 268.31 15.01
    0 2 -2 264.4 16.54
    0 2 -2 322.91 18.08
    0 2 -2 285.24 16.32
    0 2 -2 325.85 18.08
    0 2 -2 296.26 18.89
    0 -2 2 286.61 18.08
    0 -2 2 269.6 18.9
    0 -2 2 251.11 15.77
    0 -2 2 300.52 16.32
    0 -2 2 305.86 18.08
    0 -2 2 300.24 16.54
    -1 2 -2 199.83 11.85
    -1 2 -2 194.45 12.03
    -1 2 -2 207.36 11.47
    -1 2 -2 238.29 13.14
    -1 2 -2 220.14 13.17
    -1 2 -2 218.68 13.77
    1 -2 2 184.39 13.17
    1 -2 2 222.99 11.47
    1 -2 2 206.23 11.85
    1 -2 2 198.63 13.77
    1 -2 2 222.94 13.14
    1 -2 2 226.24 12.04
    -2 2 -2 26.27 1.71
    -2 2 -2 26.35 1.5
    -2 2 -2 23.99 1.5
    -2 2 -2 26.55 1.73
    -2 2 -2 21.66 1.34
    -2 2 -2 22.94 1.37
    -2 2 -2 22.62 1.44
    2 -2 2 23.62 1.35
    2 -2 2 21.98 1.73
    2 -2 2 22.39 1.36
    2 -2 2 23.21 1.52
    2 -2 2 21.82 1.71
    -3 2 -2 29.02 1.66
    -3 2 -2 26.01 1.5
    -3 2 -2 30.39 1.96
    -3 2 -2 27.82 1.66
    -3 2 -2 29.45 1.9
    -3 2 -2 25.75 1.52
    3 -2 2 24.33 1.51
    3 -2 2 25.1 1.95
    3 -2 2 27.78 1.52
    3 -2 2 26.07 1.89
    3 -2 2 22.65 1.69
    -4 2 -2 117.21 6.48
    -4 2 -2 128.48 7.52
    -4 2 -2 120.29 6.66
    4 -2 2 115.92 6.66
    4 -2 2 110.52 7.87
    4 -2 2 120.28 7.54
    4 -2 2 120.08 6.5
    -5 2 -2 36.47 2.3
    -5 2 -2 31.06 1.84
    -5 2 -2 33.43 1.82
    5 -2 2 32.43 2.3
    5 -2 2 31.44 1.84
    5 -2 2 28.64 2.37
    -6 2 -2 2.72 0.55
    -6 2 -2 2.68 0.26
    -6 2 -2 2.89 0.31
    6 -2 2 2.62 0.64
    6 -2 2 2.69 0.24
    6 -2 2 2.86 0.67
    -7 2 -2 26.91 1.55
    -7 2 -2 26.77 1.56
    7 -2 2 27.03 2.17
    7 -2 2 26.43 1.56
    7 -2 2 26.23 2.03
    -8 2 -2 10.73 0.7
    -8 2 -2 10.85 0.76
    -8 2 -2 11.8 0.91
    8 -2 2 11.07 1.26
    8 -2 2 12.26 1.21
    -9 2 -2 7.18 0.52
    -9 2 -2 6.87 0.59
    -9 2 -2 7.46 0.71
    9 -2 2 8.64 1.13
    9 -2 2 7.56 0.95
    -10 2 -2 0.33 0.39
    -10 2 -2 0.36 0.23
    10 -2 2 -0.78 0.64
    10 -2 2 0.78 0.73
    -11 2 -2 16.82 1.32
    -11 2 -2 17.44 1.14
    11 -2 2 17.8 1.88
    -12 2 -2 9.41 0.93
    -12 2 -2 9.47 0.76
    12 -2 2 9.74 1.43
    -13 -1 2 2.54 0.39
    -13 -1 2 2.4 0.49
    12 1 -2 1.6 0.87
    -12 -1 2 3.31 0.47
    -12 -1 2 2.27 0.39
    11 1 -2 10.4 1.24
    -11 -1 2 9.77 0.7
    -11 -1 2 9.64 0.75
    10 1 -2 13.97 1.57
    -10 -1 2 15.63 1
    -10 -1 2 17.72 1.11
    -10 -1 2 14.92 1.04
    -10 -1 2 15.21 1.12
    9 1 -2 0.78 0.65
    9 1 -2 2.05 0.43
    -9 -1 2 2.24 0.29
    -9 -1 2 1.7 0.29
    -9 -1 2 1.94 0.25
    -9 -1 2 1.76 0.29
    -9 -1 2 1.91 0.26
    -9 -1 2 1.92 0.54
    8 1 -2 20.89 1.35
    8 1 -2 17.19 1.71
    -8 -1 2 20.82 1.23
    -8 -1 2 20.95 1.33
    -8 -1 2 24.38 1.59
    -8 -1 2 20.11 1.35
    -8 -1 2 17.79 1.22
    7 1 -2 11.99 1.26
    7 1 -2 12 0.9
    -7 -1 2 12.48 1.04
    -7 -1 2 13.43 0.88
    -7 -1 2 11.7 0.81
    -7 -1 2 12.63 1.04
    -7 -1 2 12.78 1.12
    -7 -1 2 12.38 0.79
    -7 -1 2 12.7 0.85
    6 1 -2 35.11 2.08
    6 1 -2 35.03 2.66
    6 1 -2 36.6 2.23
    -6 -1 2 41.15 2.52
    -6 -1 2 38.98 2.19
    -6 -1 2 38.66 2.38
    -6 -1 2 36.16 2.1
    -6 -1 2 38.71 2.33
    -6 -1 2 37.09 2.39
    -6 -1 2 35.24 2.16
    -6 -1 2 41.42 2.58
    5 1 -2 35.15 2.08
    5 1 -2 33.91 1.95
    5 1 -2 33.94 2.47
    -5 -1 2 34.89 2.23
    -5 -1 2 38.08 2.34
    -5 -1 2 37.07 2.41
    -5 -1 2 36.4 2.17
    -5 -1 2 34.22 1.97
    -5 -1 2 35.43 2.24
    -5 -1 2 35.25 2.04
    -5 -1 2 34.29 2.24
    4 1 -2 45.99 3.24
    4 1 -2 49.8 2.77
    4 1 -2 43.82 2.63
    4 1 -2 43.64 2.9
    -4 -1 2 53.51 3.09
    -4 -1 2 48.41 3.02
    -4 -1 2 46.55 3.02
    -4 -1 2 48.08 3.02
    -4 -1 2 51.38 3.22
    -4 -1 2 50.8 2.85
    -4 -1 2 49.52 2.75
    -4 -1 2 45.9 2.65
    3 1 -2 213.95 12.24
    3 1 -2 219.95 12.74
    3 1 -2 226.6 12.82
    -3 -1 2 254.18 14.05
    -3 -1 2 220.24 14.01
    -3 -1 2 229.36 12.72
    -3 -1 2 215.69 12.25
    -3 -1 2 222.92 14.68
    -3 -1 2 227.48 14.04
    -3 -1 2 231.35 14.66
    -3 -1 2 225.6 12.82
    2 1 -2 4.33 0.37
    2 1 -2 4.19 0.36
    2 1 -2 4.01 0.33
    2 1 -2 3.77 0.42
    2 1 -2 4.16 0.33
    -2 -1 2 4.3 0.35
    -2 -1 2 4.23 0.35
    -2 -1 2 4.2 0.33
    -2 -1 2 4.27 0.33
    -2 -1 2 3.89 0.39
    1 1 -2 148 9.53
    1 1 -2 155.73 8.62
    1 1 -2 146.19 8.71
    1 1 -2 148.14 8.31
    -1 -1 2 166.2 9.52
    -1 -1 2 174.71 9.94
    -1 -1 2 131.77 8.31
    -1 -1 2 157.94 8.71
    0 1 -2 210.07 12.44
    0 1 -2 195.21 10.87
    0 1 -2 200.46 12.45
    0 1 -2 195.99 11.23
    0 -1 2 208.13 13.01
    0 -1 2 217.3 12.44
    0 -1 2 179.32 11.4
    -1 1 -2 26.91 1.71
    -1 1 -2 28.65 1.63
    -1 1 -2 25.68 1.41
    -1 1 -2 23.94 1.44
    1 -1 2 23.58 1.72
    1 -1 2 25.64 1.65
    1 -1 2 24.02 1.44
    1 -1 2 25.27 1.58
    1 -1 2 23.24 1.51
    1 -1 2 22.12 1.4
    -2 1 -2 0.14 0.28
    -2 1 -2 0.24 0.26
    -2 1 -2 -0.17 0.23
    -2 1 -2 -0.04 0.14
    2 -1 2 -0.56 0.34
    2 -1 2 -0.03 0.25
    2 -1 2 0.09 0.16
    2 -1 2 0.17 0.11
    2 -1 2 0.07 0.1
    2 -1 2 0.29 0.31
    -3 1 -2 282.02 14.67
    -3 1 -2 281 16.02
    -3 1 -2 298.55 16.77
    -3 1 -2 245.41 13.97
    -3 1 -2 247.78 14.41
    3 -1 2 240.32 16.77
    3 -1 2 238.68 14.41
    3 -1 2 249.37 13.98
    3 -1 2 249.7 16.04
    3 -1 2 247.38 14.68
    -4 1 -2 79.06 4.5
    -4 1 -2 92.87 5.46
    -4 1 -2 90.95 5.21
    -4 1 -2 80.2 4.61
    4 -1 2 79.6 4.62
    4 -1 2 80.8 5.24
    4 -1 2 77.92 4.77
    4 -1 2 75.02 5.47
    4 -1 2 82.97 4.53
    -5 1 -2 1.96 0.26
    -5 1 -2 2.09 0.44
    -5 1 -2 2.05 0.21
    5 -1 2 1.46 0.53
    5 -1 2 1.79 0.39
    5 -1 2 2.19 0.22
    5 -1 2 1.73 0.56
    -6 1 -2 29.59 1.71
    -6 1 -2 30.16 1.72
    6 -1 2 30.46 1.72
    6 -1 2 27.41 1.88
    6 -1 2 28.39 2.24
    6 -1 2 30.66 2.12
    -7 1 -2 -0.1 0.36
    -7 1 -2 -0.2 0.13
    -7 1 -2 -0.05 0.19
    7 -1 2 -0.43 0.51
    7 -1 2 0.59 0.57
    7 -1 2 0.09 0.37
    7 -1 2 0.12 0.14
    -8 1 -2 0.86 0.24
    -8 1 -2 0.87 0.18
    8 -1 2 2.3 0.6
    8 -1 2 -0.11 0.42
    8 -1 2 0.59 0.63
    -9 1 -2 10.63 0.75
    -9 1 -2 9.95 0.68
    9 -1 2 10.52 1.28
    9 -1 2 10.34 1.13
    -10 1 -2 0.28 0.23
    -10 1 -2 0.05 0.19
    10 -1 2 0.19 0.69
    -11 1 -2 2 0.5
    -11 1 -2 2.46 0.38
    11 -1 2 4.24 0.99
    -12 1 -2 3.87 0.67
    -12 1 -2 4.44 0.51
    12 -1 2 6.24 1.17
    -13 0 2 10.39 0.9
    -13 0 2 8.44 0.72
    12 0 -2 5.5 1.05
    -12 0 2 5.16 0.6
    -12 0 2 6.35 0.57
    11 0 -2 -0.62 0.66
    -11 0 2 0.4 0.3
    -11 0 2 0.23 0.17
    -11 0 2 0.64 0.22
    10 0 -2 4.62 0.94
    -10 0 2 5.79 0.44
    -10 0 2 5.39 0.5
    -10 0 2 5.75 0.55
    -10 0 2 5.36 0.48
    9 0 -2 17.35 1.2
    9 0 -2 15.23 1.42
    -9 0 2 10.85 0.91
    -9 0 2 11.54 0.79
    -9 0 2 11.88 1.02
    -9 0 2 12.47 0.82
    -9 0 2 13.12 0.93
    -9 0 2 11.9 0.86
    8 0 -2 49.41 3.73
    8 0 -2 60.57 3.49
    -8 0 2 57.3 3.55
    -8 0 2 46.17 2.92
    -8 0 2 55.6 3.35
    -8 0 2 54.2 3.31
    -8 0 2 50.69 3.12
    -8 0 2 48.82 3
    7 0 -2 16.37 1.23
    7 0 -2 14.94 1.42
    -7 0 2 15.31 0.98
    -7 0 2 13.52 0.88
    -7 0 2 14.56 0.9
    -7 0 2 13.25 0.89
    -7 0 2 15.02 1.02
    -7 0 2 14.75 1.26
    -7 0 2 16.31 1.27
    -7 0 2 15.44 1.05
    6 0 -2 36.24 2.2
    6 0 -2 30.15 2.35
    6 0 -2 28.37 2.03
    -6 0 2 30.86 1.78
    -6 0 2 34.56 2.23
    -6 0 2 31.42 2.05
    -6 0 2 27.94 1.79
    -6 0 2 32.22 1.94
    -6 0 2 31.32 1.84
    -6 0 2 34.51 1.89
    -6 0 2 37.21 2.31
    5 0 -2 46.01 2.99
    5 0 -2 51.08 3.1
    5 0 -2 41.4 2.85
    5 0 -2 43.69 3.28
    -5 0 2 52.61 3.26
    -5 0 2 45.91 2.76
    -5 0 2 50.9 2.75
    -5 0 2 49.99 3.11
    -5 0 2 45.03 2.6
    -5 0 2 47.77 3
    4 0 -2 41.05 2.59
    4 0 -2 40.63 2.75
    4 0 -2 48.82 2.85
    4 0 -2 40.49 2.38
    -4 0 2 46.12 2.99
    -4 0 2 41.28 2.39
    -4 0 2 44.95 2.86
    -4 0 2 42.44 2.53
    -4 0 2 48.1 2.52
    -4 0 2 43.57 2.76
    3 0 -2 162.74 9.43
    3 0 -2 164.18 10.43
    3 0 -2 189.66 10.47
    3 0 -2 152.43 9.07
    -3 0 2 168.03 10.91
    -3 0 2 163.3 9.52
    -3 0 2 177.32 9.53
    -3 0 2 163.68 9.42
    -3 0 2 170.13 10.43
    -3 0 2 157.92 10.94
    -3 0 2 185.08 10.47
    -3 0 2 161.99 9.08
    2 0 -2 58.46 3.38
    2 0 -2 64.13 4.09
    2 0 -2 61.22 3.53
    2 0 -2 60.76 3.9
    -2 0 2 66.44 3.94
    -2 0 2 58.56 3.9
    -2 0 2 63.15 3.53
    -2 0 2 67.24 3.38
    -2 0 2 61.37 4.08
    -2 0 2 63.48 3.91
    1 0 -2 2.38 0.19
    1 0 -2 2.69 0.25
    1 0 -2 3.04 0.28
    -1 0 2 2.71 0.29
    -1 0 2 3.38 0.28
    -1 0 2 2.96 0.19
    -1 0 2 2.4 0.19
    -1 0 2 2.2 0.23
    0 0 -2 64.37 4.52
    0 0 -2 71.51 3.94
    0 0 -2 76.13 4.51
    0 0 -2 75.28 4.72
    0 0 -2 74.04 4.07
    0 0 2 74.17 4.51
    0 0 2 78.18 4.72
    0 0 2 74.66 4.13
    0 0 2 73.84 3.94
    0 0 2 74.52 4.07
    0 0 2 61.03 4.52
    -1 0 -2 65.66 3.79
    -1 0 -2 54.66 3.33
    -1 0 -2 58 3.79
    -1 0 -2 64.34 3.49
    -1 0 -2 56.51 3.42
    1 0 2 62.56 3.79
    1 0 2 59.63 3.49
    1 0 2 53.11 3.42
    1 0 2 51.58 3.8
    1 0 2 52.76 3.33
    1 0 2 63.29 3.99
    -2 0 -2 86.22 5.32
    -2 0 -2 83.9 4.68
    -2 0 -2 80.41 4.81
    -2 0 -2 99.18 5.33
    2 0 2 80.74 4.81
    2 0 2 81.75 5.33
    2 0 2 84 4.69
    2 0 2 84.49 5.35
    2 0 2 89.02 5.62
    2 0 2 87.05 4.91
    -3 0 -2 112.17 6.22
    -3 0 -2 109.72 6.39
    -3 0 -2 128.33 7.09
    -3 0 -2 129.57 6.52
    3 0 2 111.2 6.53
    3 0 2 107.78 7.13
    3 0 2 111.45 7.47
    3 0 2 111.27 6.4
    3 0 2 102.42 6.22
    -4 0 -2 148.12 8.05
    -4 0 -2 141.12 8.27
    -4 0 -2 170.59 9.18
    4 0 2 145.78 8.28
    4 0 2 139.21 9.67
    4 0 2 141.9 9.23
    4 0 2 145.57 8.45
    -5 0 -2 25.85 1.51
    -5 0 -2 22.46 1.33
    -5 0 -2 22.82 1.34
    5 0 2 21.91 1.63
    5 0 2 20.88 1.34
    5 0 2 21.23 1.45
    5 0 2 21.73 1.71
    -6 0 -2 3.06 0.28
    -6 0 -2 2.82 0.34
    -6 0 -2 3.26 0.36
    6 0 2 1.13 0.53
    6 0 2 2.11 0.58
    6 0 2 2.2 0.42
    6 0 2 2.96 0.3
    -7 0 -2 2.11 0.32
    -7 0 -2 2.49 0.35
    -7 0 -2 2.35 0.26
    7 0 2 1.87 0.63
    7 0 2 1.81 0.45
    7 0 2 2.82 0.56
    -8 0 -2 9.89 0.74
    -8 0 -2 9.53 0.67
    -8 0 -2 12.5 0.84
    8 0 2 9.53 1.13
    8 0 2 9.36 0.92
    8 0 2 8.14 0.92
    -9 0 -2 25.68 1.55
    -9 0 -2 25.74 1.51
    9 0 2 24.2 1.73
    9 0 2 24.01 2.13
    -10 0 -2 4.34 0.48
    -10 0 -2 4.66 0.43
    10 0 2 3.81 0.93
    10 0 2 4.77 0.69
    -11 0 -2 4.97 0.53
    11 0 2 4.72 1.03
    -12 0 -2 0.52 0.49
    -12 0 -2 0.59 0.3
    12 0 2 0.91 0.9
    -13 1 2 5.65 0.67
    12 -1 -2 8.45 1.28
    -12 1 2 9.22 0.82
    -12 1 2 8.4 0.66
    11 -1 -2 5.75 0.82
    11 -1 -2 4.79 0.97
    -11 1 2 3.52 0.48
    -11 1 2 4.15 0.39
    10 -1 -2 15.09 1.59
    10 -1 -2 17.8 1.4
    -10 1 2 15.87 1.01
    -10 1 2 14.63 1.06
    -10 1 2 14.02 0.93
    -10 1 2 13.87 0.91
    9 -1 -2 76.75 5.53
    9 -1 -2 91.57 5.22
    -9 1 2 75.55 4.5
    -9 1 2 81.67 5
    -9 1 2 73.49 4.39
    -9 1 2 78.06 4.65
    -9 1 2 85.14 5.05
    -9 1 2 78.3 4.58
    8 -1 -2 0.57 0.56
    8 -1 -2 -0.63 0.62
    8 -1 -2 -0.16 0.15
    -8 1 2 -0.14 0.13
    -8 1 2 -0.38 0.22
    -8 1 2 -0.21 0.21
    -8 1 2 -0.13 0.15
    -8 1 2 0.3 0.25
    -8 1 2 0.09 0.12
    7 -1 -2 22.83 1.97
    7 -1 -2 27.8 1.85
    7 -1 -2 24.35 1.57
    -7 1 2 24.46 1.38
    -7 1 2 24.28 1.48
    -7 1 2 23.86 1.5
    -7 1 2 26.85 1.88
    -7 1 2 23.31 1.41
    -7 1 2 23.11 1.38
    -7 1 2 24.94 1.62
    6 -1 -2 22.87 1.53
    6 -1 -2 22.75 1.9
    6 -1 -2 25.63 1.78
    -6 1 2 23.6 1.41
    -6 1 2 23.92 1.56
    -6 1 2 26.88 1.87
    -6 1 2 22.83 1.32
    -6 1 2 25.07 1.46
    -6 1 2 21.86 1.33
    -6 1 2 27.04 1.82
    -6 1 2 22.02 1.44
    5 -1 -2 24.2 1.66
    5 -1 -2 26.06 1.72
    5 -1 -2 28.8 1.9
    -5 1 2 28.45 1.74
    -5 1 2 29.16 1.61
    -5 1 2 26.65 2.03
    -5 1 2 26.07 1.47
    -5 1 2 26.85 1.55
    -5 1 2 23.64 1.47
    -5 1 2 27.74 1.93
    -5 1 2 25.5 1.58
    4 -1 -2 131.19 7.99
    4 -1 -2 139.58 8.07
    4 -1 -2 122.33 7.22
    -4 1 2 130.88 8.45
    -4 1 2 134.47 8.08
    -4 1 2 136.76 8
    -4 1 2 126.98 7.19
    -4 1 2 113.3 6.93
    -4 1 2 126.34 7.3
    -4 1 2 122.47 6.93
    -4 1 2 127.39 8.38
    3 -1 -2 42.1 2.66
    3 -1 -2 41.1 2.42
    3 -1 -2 42.58 2.76
    3 -1 -2 42.3 2.83
    3 -1 -2 39.07 2.39
    -3 1 2 40.68 2.38
    -3 1 2 43.03 2.78
    -3 1 2 44.45 2.68
    -3 1 2 41.17 2.82
    -3 1 2 42.65 2.43
    2 -1 -2 106.86 6.9
    2 -1 -2 109.21 7.18
    2 -1 -2 107.87 6.17
    2 -1 -2 110.87 6.87
    2 -1 -2 110.04 6.26
    -2 1 2 107.35 7.18
    -2 1 2 109.33 6.16
    -2 1 2 111.15 6.26
    -2 1 2 112.2 6.87
    -2 1 2 115.56 6.91
    1 -1 -2 26.9 1.43
    1 -1 -2 26.84 1.75
    1 -1 -2 26.54 1.49
    1 -1 -2 25.46 1.52
    1 -1 -2 22.92 1.67
    -1 1 2 25.87 1.72
    -1 1 2 27.63 1.52
    -1 1 2 29.06 1.76
    -1 1 2 22.13 1.68
    -1 1 2 26.69 1.48
    0 -1 -2 0.43 0.17
    0 -1 -2 0.07 0.12
    0 -1 -2 0.26 0.23
    0 -1 -2 0.39 0.14
    0 -1 -2 0.09 0.15
    0 -1 -2 0.08 0.16
    0 1 2 0.44 0.13
    0 1 2 0.23 0.23
    0 1 2 0.5 0.17
    0 1 2 0.12 0.16
    0 1 2 0.31 0.12
    -1 -1 -2 9.94 0.64
    -1 -1 -2 10.59 0.63
    -1 -1 -2 12.09 0.76
    -1 -1 -2 10.58 0.66
    -1 -1 -2 9.42 0.76
    -1 -1 -2 10.76 0.67
    -1 -1 -2 10.93 0.71
    1 1 2 10.28 0.66
    1 1 2 10.27 0.69
    1 1 2 7.49 0.78
    1 1 2 9.02 0.64
    1 1 2 10.56 0.74
    -2 -1 -2 32.99 2.37
    -2 -1 -2 38.8 2.33
    -2 -1 -2 40.12 2.06
    -2 -1 -2 36.66 2.09
    -2 -1 -2 39.86 2.17
    -2 -1 -2 42.09 2.47
    -2 -1 -2 36.4 2.13
    2 1 2 35.7 2.17
    2 1 2 35.15 2.13
    2 1 2 38.21 2.48
    2 1 2 31.39 2.38
    2 1 2 38.69 2.34
    -3 -1 -2 146.32 9.44
    -3 -1 -2 151.91 8.28
    -3 -1 -2 152.6 8.24
    -3 -1 -2 148.63 8.51
    -3 -1 -2 173.96 9.88
    -3 -1 -2 168.96 8.65
    -3 -1 -2 160.32 9.4
    3 1 2 132.63 9.44
    3 1 2 151.51 8.66
    3 1 2 143.59 9.43
    3 1 2 143.73 8.52
    3 1 2 147.2 9.89
    -4 -1 -2 2.26 0.26
    -4 -1 -2 2.8 0.29
    -4 -1 -2 2.33 0.3
    -4 -1 -2 2.26 0.33
    4 1 2 1.79 0.33
    4 1 2 1.66 0.42
    4 1 2 3.06 0.27
    4 1 2 2.8 0.44
    4 1 2 2.29 0.27
    -5 -1 -2 16.21 1.06
    -5 -1 -2 16.23 1.03
    -5 -1 -2 19.72 1.1
    5 1 2 13.47 1.24
    5 1 2 16.38 1.13
    5 1 2 15.5 1.33
    -6 -1 -2 52.77 2.93
    -6 -1 -2 46.26 2.68
    -6 -1 -2 45.53 2.65
    6 1 2 46.09 2.8
    6 1 2 43.01 3.01
    6 1 2 43.13 3.24
    -7 -1 -2 0.52 0.19
    -7 -1 -2 0.87 0.26
    -7 -1 -2 0.49 0.19
    7 1 2 0.76 0.37
    7 1 2 0.72 0.54
    -8 -1 -2 2.92 0.32
    -8 -1 -2 2.66 0.39
    8 1 2 3.04 0.71
    8 1 2 2.6 0.51
    -9 -1 -2 0.13 0.2
    -9 -1 -2 0.36 0.27
    9 1 2 0.26 0.44
    9 1 2 0.41 0.63
    -10 -1 -2 0.1 0.2
    -10 -1 -2 0.23 0.27
    10 1 2 -0.97 0.67
    10 1 2 -0.19 0.44
    -11 -1 -2 2.61 0.42
    11 1 2 3.36 0.89
    11 1 2 1.44 0.56
    -12 -1 -2 4.61 0.55
    -14 2 2 2.94 0.59
    -13 2 2 6.1 0.71
    12 -2 -2 0.54 0.69
    -12 2 2 0.31 0.21
    -12 2 2 0.16 0.36
    11 -2 -2 9.8 1.35
    11 -2 -2 11 1.19
    -11 2 2 11.31 0.88
    -11 2 2 9.95 0.7
    10 -2 -2 15.32 1.7
    10 -2 -2 18.57 1.52
    -10 2 2 16.38 0.99
    -10 2 2 14.61 0.95
    -10 2 2 18.87 1.16
    9 -2 -2 48.07 3.49
    9 -2 -2 47.67 2.96
    9 -2 -2 54.25 3.27
    -9 2 2 43.79 2.68
    -9 2 2 43.92 2.64
    -9 2 2 44.69 2.59
    -9 2 2 50.64 3.04
    -9 2 2 44.93 2.8
    8 -2 -2 39 2.59
    8 -2 -2 36.95 2.3
    8 -2 -2 35.21 2.76
    -8 2 2 36.81 2
    -8 2 2 32.9 2
    -8 2 2 38.21 2.37
    -8 2 2 35.8 2.18
    -8 2 2 35.07 2.07
    -8 2 2 35.1 2.04
    7 -2 -2 23.42 1.96
    7 -2 -2 23.05 1.5
    7 -2 -2 25.59 1.81
    -7 2 2 23.32 1.27
    -7 2 2 21.61 1.42
    -7 2 2 22 1.3
    -7 2 2 22.78 1.32
    -7 2 2 23.04 1.55
    -7 2 2 21.03 1.27
    6 -2 -2 76.85 4.71
    6 -2 -2 65.48 4.28
    6 -2 -2 80.81 4.89
    -6 2 2 69.09 4.07
    -6 2 2 71.92 4.32
    -6 2 2 76.66 4.06
    -6 2 2 80.09 4.74
    -6 2 2 77.97 4.9
    -6 2 2 73.7 4.2
    -6 2 2 77.56 4.34
    5 -2 -2 2.04 0.28
    5 -2 -2 1.1 0.63
    5 -2 -2 1.65 0.31
    5 -2 -2 2.14 0.31
    -5 2 2 1.84 0.14
    -5 2 2 1.55 0.14
    -5 2 2 1.71 0.28
    -5 2 2 0.68 0.63
    -5 2 2 1.93 0.43
    -5 2 2 1.91 0.32
    -5 2 2 1.68 0.16
    -5 2 2 1.73 0.63
    4 -2 -2 5.12 0.46
    4 -2 -2 4.99 0.5
    4 -2 -2 4.71 0.39
    4 -2 -2 5 0.72
    -4 2 2 4.43 0.54
    -4 2 2 4.28 0.31
    -4 2 2 4.72 0.48
    -4 2 2 4.4 0.74
    -4 2 2 3.96 0.69
    -4 2 2 3.95 0.4
    3 -2 -2 56.28 3.38
    3 -2 -2 52.45 3.07
    3 -2 -2 51.68 2.99
    3 -2 -2 53.1 3.48
    3 -2 -2 54.89 3.57
    -3 2 2 50.35 3.55
    -3 2 2 54.25 3.49
    -3 2 2 52.02 3.08
    -3 2 2 52.48 2.98
    -3 2 2 53.35 3.39
    2 -2 -2 251.68 14.12
    2 -2 -2 260.67 14.36
    2 -2 -2 249.59 13.65
    2 -2 -2 257.38 16.41
    2 -2 -2 236.97 15.71
    -2 2 2 250.22 15.72
    -2 2 2 261.05 14.36
    -2 2 2 244.8 14.11
    -2 2 2 234.6 15.73
    -2 2 2 253.97 16.41
    -2 2 2 253.19 13.65
    1 -2 -2 15.31 0.82
    1 -2 -2 16.78 0.95
    1 -2 -2 14.87 1.14
    1 -2 -2 14.9 1.08
    1 -2 -2 14.02 0.86
    1 -2 -2 13.06 1.04
    -1 2 2 13 0.85
    -1 2 2 13.05 1.05
    -1 2 2 15.78 0.93
    -1 2 2 15.59 1.07
    -1 2 2 12.16 1.12
    -1 2 2 15.05 0.82
    0 -2 -2 0.51 0.31
    0 -2 -2 1.47 0.24
    0 -2 -2 0.68 0.14
    0 2 2 0.66 0.15
    0 2 2 0.64 0.21
    0 2 2 0.53 0.31
    0 2 2 0.54 0.13
    0 2 2 0.77 0.38
    -1 -2 -2 43.44 2.3
    -1 -2 -2 38.34 2.34
    -1 -2 -2 37.85 2.21
    -1 -2 -2 37.51 2.6
    -1 -2 -2 43.56 2.67
    1 2 2 39.91 2.3
    1 2 2 43.51 2.66
    1 2 2 33.4 2.6
    1 2 2 42.94 2.33
    1 2 2 40.43 2.53
    -2 -2 -2 -0.07 0.15
    -2 -2 -2 -0.05 0.18
    -2 -2 -2 0.18 0.15
    -2 -2 -2 0.34 0.18
    -2 -2 -2 0.07 0.29
    2 2 2 0.09 0.15
    2 2 2 -0.07 0.16
    2 2 2 -0.14 0.28
    2 2 2 0.2 0.11
    2 2 2 -0.02 0.17
    -3 -2 -2 51.76 3.31
    -3 -2 -2 55.09 3.03
    -3 -2 -2 53.37 2.98
    -3 -2 -2 50.79 3.37
    3 2 2 52.18 3.03
    3 2 2 47.56 3.36
    3 2 2 53.62 3.07
    3 2 2 55.42 3.51
    3 2 2 55.8 3.31
    -4 -2 -2 20.49 1.29
    -4 -2 -2 17.64 1.11
    -4 -2 -2 17.89 1.15
    -4 -2 -2 17.8 1.25
    4 2 2 17.67 1.34
    4 2 2 16.42 1.2
    4 2 2 18.15 1.15
    -5 -2 -2 132.87 7.51
    -5 -2 -2 134.4 8.31
    -5 -2 -2 133.3 7.32
    5 2 2 139.35 8.27
    5 2 2 128.99 7.64
    5 2 2 128.94 8.74
    -6 -2 -2 37.98 2.37
    -6 -2 -2 43.39 2.61
    -6 -2 -2 40.8 2.39
    6 2 2 39.81 2.48
    6 2 2 42.25 2.89
    -7 -2 -2 1.96 0.27
    -7 -2 -2 1.27 0.31
    7 2 2 1.31 0.53
    7 2 2 1.28 0.4
    -8 -2 -2 2.18 0.37
    -8 -2 -2 1.81 0.3
    8 2 2 1.59 0.62
    8 2 2 2.42 0.48
    -9 -2 -2 26.78 1.62
    -9 -2 -2 28.05 1.68
    9 2 2 26.65 1.81
    9 2 2 24.21 2.15
    -10 -2 -2 16.35 1.12
    -10 -2 -2 16.16 1.06
    10 2 2 16.22 1.29
    10 2 2 13.19 1.61
    -11 -2 -2 0.49 0.32
    11 2 2 0.61 0.78
    11 2 2 0.38 0.49
    -14 3 2 0.12 0.57
    -14 3 2 0.65 0.5
    -13 3 2 0.58 0.52
    -13 3 2 0.27 0.43
    12 -3 -2 8.79 1.18
    -12 3 2 8.58 0.87
    11 -3 -2 3.49 0.87
    -11 3 2 3.19 0.32
    -11 3 2 3.76 0.51
    10 -3 -2 12.7 1.27
    10 -3 -2 11.76 0.8
    -10 3 2 9.73 0.69
    -10 3 2 11.72 0.92
    9 -3 -2 58.61 3.58
    9 -3 -2 51.42 3.25
    -9 3 2 51.33 3.06
    -9 3 2 48.54 3.32
    -9 3 2 51.12 2.82
    -9 3 2 48.85 2.82
    8 -3 -2 14.08 1.4
    8 -3 -2 12.96 0.91
    -8 3 2 11.21 0.92
    -8 3 2 11.88 0.73
    -8 3 2 12 0.99
    -8 3 2 12.59 0.73
    7 -3 -2 198.47 12.34
    7 -3 -2 210.85 12.53
    -7 3 2 200.84 10.72
    -7 3 2 193.19 10.73
    -7 3 2 189.29 11.32
    -7 3 2 197.2 12.38
    6 -3 -2 39.11 2.43
    6 -3 -2 45.08 2.89
    6 -3 -2 42.55 2.64
    -6 3 2 40.71 2.44
    -6 3 2 39.27 2.85
    -6 3 2 41.13 2.68
    -6 3 2 39.14 2.23
    5 -3 -2 0.14 0.09
    5 -3 -2 0.26 0.25
    5 -3 -2 0.13 0.17
    5 -3 -2 -0.41 0.27
    5 -3 -2 -0.44 0.63
    -5 3 2 0.09 0.26
    -5 3 2 -0.21 0.07
    -5 3 2 -0.48 0.3
    -5 3 2 -0.18 0.34
    4 -3 -2 0.66 0.65
    4 -3 -2 0.99 0.29
    4 -3 -2 1.14 0.16
    4 -3 -2 1.15 0.34
    -4 3 2 1.25 0.31
    -4 3 2 0.86 0.39
    -4 3 2 1.17 0.36
    -4 3 2 1.84 0.64
    -4 3 2 1.31 0.64
    -4 3 2 0.85 0.12
    3 -3 -2 38.64 2.15
    3 -3 -2 38.67 2.22
    3 -3 -2 35.52 2.67
    3 -3 -2 39.76 2.72
    3 -3 -2 37.21 2.55
    3 -3 -2 41.97 2.34
    -3 3 2 40.68 2.14
    -3 3 2 37.78 2.22
    -3 3 2 39.84 2.7
    -3 3 2 41.66 2.33
    -3 3 2 37.14 2.57
    -3 3 2 41.37 2.72
    2 -3 -2 -0.22 0.34
    2 -3 -2 -0.02 0.34
    2 -3 -2 -0.2 0.27
    2 -3 -2 -0.02 0.14
    2 -3 -2 -0.33 0.57
    -2 3 2 -0.1 0.11
    -2 3 2 -0.15 0.35
    -2 3 2 0.15 0.28
    -2 3 2 0.26 0.34
    -2 3 2 0.02 0.54
    1 -3 -2 12.33 0.77
    1 -3 -2 14.39 0.89
    1 -3 -2 11.94 1
    1 -3 -2 13.56 1.03
    1 -3 -2 12.65 1.14
    1 -3 -2 11.92 0.74
    -1 3 2 12.43 0.77
    -1 3 2 12.69 0.73
    -1 3 2 10.31 1.09
    -1 3 2 12.15 0.98
    -1 3 2 12.98 0.88
    -1 3 2 9.94 1.03
    0 -3 -2 0.14 0.14
    0 -3 -2 -0.29 0.34
    0 -3 -2 0.51 0.44
    0 -3 -2 0.27 0.26
    0 -3 -2 0.06 0.15
    0 -3 -2 0.21 0.25
    0 3 2 -0.28 0.34
    0 3 2 0.69 0.23
    0 3 2 0.01 0.43
    0 3 2 0.08 0.15
    0 3 2 0.16 0.13
    0 3 2 0.11 0.24
    -1 -3 -2 23.45 1.52
    -1 -3 -2 27.13 1.78
    -1 -3 -2 25.36 1.59
    -1 -3 -2 26.12 1.47
    -1 -3 -2 25.29 1.79
    1 3 2 21.03 1.76
    1 3 2 25.99 1.55
    1 3 2 23.84 1.67
    1 3 2 27.18 1.53
    1 3 2 21.51 1.77
    1 3 2 27.73 1.77
    1 3 2 27.24 1.46
    -2 -3 -2 0.11 0.35
    -2 -3 -2 0.12 0.17
    -2 -3 -2 0.13 0.21
    2 3 2 0.24 0.18
    2 3 2 0.16 0.18
    2 3 2 0.31 0.33
    2 3 2 -0.09 0.14
    2 3 2 0.18 0.15
    2 3 2 0.28 0.19
    2 3 2 0.38 0.35
    -3 -3 -2 4.8 0.45
    -3 -3 -2 5.85 0.45
    -3 -3 -2 3.92 0.53
    3 3 2 3.97 0.44
    3 3 2 4.45 0.43
    3 3 2 4.37 0.49
    3 3 2 5.17 0.52
    -4 -3 -2 29 1.6
    -4 -3 -2 24.19 1.78
    -4 -3 -2 24.61 1.56
    4 3 2 24.3 1.73
    4 3 2 26.69 1.81
    4 3 2 27.53 1.59
    -5 -3 -2 27.58 1.67
    -5 -3 -2 28.46 1.71
    -5 -3 -2 26.36 1.89
    5 3 2 27.91 1.72
    5 3 2 28.14 1.98
    5 3 2 28.43 1.81
    -6 -3 -2 33.83 2.23
    -6 -3 -2 33.31 2.01
    -6 -3 -2 32.85 2.02
    6 3 2 33.75 2.08
    6 3 2 33.08 2.42
    6 3 2 35.07 2.15
    -7 -3 -2 0.72 0.3
    -7 -3 -2 0.29 0.29
    -7 -3 -2 0.61 0.24
    7 3 2 0.59 0.34
    7 3 2 0.52 0.45
    -8 -3 -2 28.72 1.68
    -8 -3 -2 28.76 1.72
    8 3 2 25.56 1.79
    8 3 2 25.46 2.13
    -9 -3 -2 11.53 0.85
    -9 -3 -2 12.58 0.96
    9 3 2 12.54 1.04
    9 3 2 10.28 1.29
    -10 -3 -2 0.31 0.32
    -10 -3 -2 -0.01 0.24
    10 3 2 0.33 0.72
    10 3 2 -0.44 0.44
    -11 -3 -2 0.39 0.34
    -11 -3 -2 0.15 0.25
    11 3 2 0.01 0.52
    -14 4 2 2.66 0.62
    -14 4 2 2.76 0.72
    13 -4 -2 7.56 1.19
    -13 4 2 7.13 0.78
    -13 4 2 6.64 0.98
    12 -4 -2 13.64 1.49
    -12 4 2 13.44 1.35
    -12 4 2 12.22 1.11
    11 -4 -2 14.99 1.56
    11 -4 -2 15.01 1.04
    -11 4 2 14.35 0.91
    -11 4 2 15.22 1.18
    -11 4 2 14.85 1.39
    10 -4 -2 12.66 1.31
    10 -4 -2 10.26 0.78
    -10 4 2 10.78 0.89
    -10 4 2 9.04 0.63
    9 -4 -2 0.86 0.27
    9 -4 -2 3.32 0.84
    -9 4 2 0.32 0.14
    -9 4 2 0.84 0.48
    -9 4 2 0.59 0.16
    -9 4 2 0.82 0.36
    8 -4 -2 31.57 2.03
    8 -4 -2 34.17 2.41
    -8 4 2 29.67 1.7
    -8 4 2 29.44 1.91
    -8 4 2 31.11 1.69
    -8 4 2 27.87 2.28
    7 -4 -2 72.69 4.42
    7 -4 -2 62.05 3.56
    7 -4 -2 69.34 4.16
    -7 4 2 62.9 4.44
    -7 4 2 62.68 3.82
    -7 4 2 63.14 3.55
    6 -4 -2 49.53 2.86
    6 -4 -2 58.03 3.65
    6 -4 -2 57.78 3.39
    -6 4 2 52.32 3.11
    -6 4 2 52.47 3.42
    -6 4 2 51.3 3.61
    -6 4 2 48.6 2.86
    5 -4 -2 -0.3 0.13
    5 -4 -2 -0.48 0.34
    5 -4 -2 -0.4 0.09
    5 -4 -2 -0.22 0.29
    5 -4 -2 -0.56 0.68
    -5 4 2 -0.49 0.37
    -5 4 2 -0.35 0.39
    -5 4 2 -0.29 0.31
    -5 4 2 -0.34 0.09
    -5 4 2 -0.29 0.14
    4 -4 -2 39.23 2.51
    4 -4 -2 37.3 2.15
    4 -4 -2 40.27 2.72
    4 -4 -2 41.14 2.3
    4 -4 -2 38.79 2.08
    -4 4 2 34.1 2.52
    -4 4 2 39.34 2.08
    -4 4 2 34.73 2.27
    -4 4 2 37.29 2.66
    -4 4 2 36.33 2.14
    3 -4 -2 120.29 6.28
    3 -4 -2 119.73 7.63
    3 -4 -2 121.02 7.39
    3 -4 -2 124.05 6.66
    3 -4 -2 117 7.3
    3 -4 -2 115.88 6.48
    -3 4 2 109.16 7.37
    -3 4 2 120.89 6.27
    -3 4 2 112.98 6.65
    -3 4 2 114.26 7.62
    -3 4 2 110.28 6.48
    -3 4 2 100.2 7.29
    2 -4 -2 3.09 0.3
    2 -4 -2 3.16 0.48
    2 -4 -2 2.72 0.27
    2 -4 -2 3.24 0.7
    2 -4 -2 3.12 0.51
    2 -4 -2 2.86 0.41
    -2 4 2 3.3 0.28
    -2 4 2 2.64 0.49
    -2 4 2 2.8 0.26
    -2 4 2 2.41 0.46
    -2 4 2 3.01 0.41
    -2 4 2 2.97 0.67
    1 -4 -2 19.19 1.32
    1 -4 -2 19.95 1.52
    1 -4 -2 20.74 1.18
    1 -4 -2 21.29 1.22
    1 -4 -2 20.48 1.61
    1 -4 -2 18.91 1.48
    -1 4 2 17.79 1.6
    -1 4 2 20.99 1.16
    -1 4 2 21.72 1.5
    -1 4 2 16.29 1.48
    -1 4 2 22.56 1.33
    -1 4 2 21.16 1.22
    0 -4 -2 18.64 1.05
    0 -4 -2 16.96 1.39
    0 -4 -2 16.47 1.21
    0 -4 -2 16.06 1.36
    0 -4 -2 19.03 1.09
    0 -4 -2 17.89 1.34
    0 4 2 14.54 1.39
    0 4 2 18.17 1.3
    0 4 2 19.5 1.04
    0 4 2 19.09 1.1
    0 4 2 18.23 1.16
    0 4 2 14.77 1.34
    -1 -4 -2 1.33 0.45
    -1 -4 -2 1.67 0.24
    -1 -4 -2 1.69 0.24
    -1 -4 -2 1.4 0.33
    -1 -4 -2 1.01 0.44
    1 4 2 1.74 0.5
    1 4 2 1.74 0.29
    1 4 2 1.58 0.28
    1 4 2 1.35 0.21
    1 4 2 0.87 0.4
    -2 -4 -2 19.09 1.31
    -2 -4 -2 17.8 1.11
    -2 -4 -2 18.7 1.38
    2 4 2 19.95 1.27
    2 4 2 15.05 1.36
    2 4 2 17.85 1.19
    2 4 2 19.19 1.12
    2 4 2 13.41 1.31
    -3 -4 -2 19.7 1.15
    -3 -4 -2 15.58 1.36
    -3 -4 -2 19.17 1.32
    3 4 2 18.21 1.16
    3 4 2 18.75 1.29
    3 4 2 17.73 1.09
    3 4 2 17.58 1.14
    3 4 2 16.13 1.35
    -4 -4 -2 15.94 1
    -4 -4 -2 13.95 1.21
    4 4 2 16.11 1.13
    4 4 2 13.26 1.12
    4 4 2 16.19 1
    -5 -4 -2 46.19 2.63
    -5 -4 -2 41.99 2.96
    -5 -4 -2 42.69 2.61
    5 4 2 45.63 2.66
    5 4 2 46.39 2.88
    5 4 2 45.17 3.05
    -6 -4 -2 29.47 2.01
    -6 -4 -2 30.17 1.78
    -6 -4 -2 29.86 1.81
    6 4 2 28.24 2.09
    6 4 2 28.95 1.89
    6 4 2 27.83 1.81
    -7 -4 -2 16.16 1.03
    -7 -4 -2 13.33 1.07
    -7 -4 -2 15.95 1.17
    7 4 2 13.87 1.32
    7 4 2 14.49 1.09
    -8 -4 -2 8.21 0.67
    -8 -4 -2 6.43 0.68
    8 4 2 7.23 0.73
    8 4 2 8.27 0.92
    -9 -4 -2 23.67 1.47
    -9 -4 -2 21.7 1.53
    9 4 2 22.64 1.6
    9 4 2 23.12 1.95
    -10 -4 -2 1.3 0.42
    -10 -4 -2 1.49 0.33
    10 4 2 3.25 0.78
    10 4 2 1.07 0.51
    -11 -4 -2 1.66 0.45
    -11 -4 -2 0.66 0.31
    11 4 2 0.52 0.54
    13 -5 -2 1.6 0.97
    -13 5 2 0.18 0.56
    -13 5 2 0.22 0.5
    12 -5 -2 6.6 1.15
    -12 5 2 4.13 0.63
    -12 5 2 4.39 0.79
    11 -5 -2 9.32 0.71
    11 -5 -2 9.91 1.27
    -11 5 2 7.18 0.78
    -11 5 2 7.27 0.98
    -11 5 2 7.68 0.58
    10 -5 -2 2.15 0.9
    10 -5 -2 2.03 0.35
    -10 5 2 1.6 0.58
    -10 5 2 1.24 0.42
    -10 5 2 2.13 0.25
    9 -5 -2 17.26 1.73
    9 -5 -2 16.52 1.2
    -9 5 2 15.96 0.94
    -9 5 2 16.58 1.2
    -9 5 2 16.47 0.96
    -9 5 2 15.14 1.46
    8 -5 -2 35.41 2.04
    8 -5 -2 40.73 2.84
    8 -5 -2 39.5 2.43
    -8 5 2 35.52 2.02
    -8 5 2 34.53 2.66
    -8 5 2 34.92 2.26
    7 -5 -2 27.97 2.37
    7 -5 -2 29.55 1.69
    7 -5 -2 33.22 2.07
    -7 5 2 30.04 2.28
    -7 5 2 31.04 1.92
    -7 5 2 29.91 1.7
    6 -5 -2 11.45 0.94
    6 -5 -2 10.18 0.62
    6 -5 -2 9.3 1.23
    -6 5 2 11.28 0.89
    -6 5 2 10.31 1.05
    -6 5 2 10.16 0.65
    5 -5 -2 5.8 0.98
    5 -5 -2 7.16 0.41
    5 -5 -2 5.37 0.65
    5 -5 -2 5.7 0.39
    -5 5 2 5.06 0.7
    -5 5 2 5.03 0.39
    -5 5 2 5.52 0.58
    -5 5 2 5.98 0.43
    4 -5 -2 68.09 4.77
    4 -5 -2 71.99 3.92
    4 -5 -2 74.83 4.63
    4 -5 -2 74.18 4.04
    -4 5 2 70.5 4.21
    -4 5 2 70.66 4.04
    -4 5 2 68.44 4.83
    -4 5 2 73.61 3.92
    3 -5 -2 174.06 9.89
    3 -5 -2 184.91 9.59
    3 -5 -2 184.89 10.13
    3 -5 -2 160.82 11.09
    3 -5 -2 179.12 11.18
    -3 5 2 181.63 9.58
    -3 5 2 171.55 9.89
    -3 5 2 173.23 11.58
    -3 5 2 178.82 10.12
    2 -5 -2 10.83 0.72
    2 -5 -2 9.96 1
    2 -5 -2 11.5 1.25
    2 -5 -2 10.95 0.92
    -2 5 2 11.8 0.73
    -2 5 2 11.77 1.03
    -2 5 2 12.5 0.71
    -2 5 2 11.45 0.92
    -2 5 2 9.02 1.08
    1 -5 -2 141.25 9.56
    1 -5 -2 150.79 9.57
    1 -5 -2 150.18 9.94
    1 -5 -2 159.19 8.25
    1 -5 -2 156.79 8.52
    -1 5 2 153.82 8.23
    -1 5 2 138.91 9.56
    -1 5 2 156.18 9.93
    -1 5 2 149.68 8.52
    -1 5 2 156.29 8.7
    0 -5 -2 0.08 0.33
    0 -5 -2 0.11 0.2
    0 -5 -2 0.22 0.2
    0 -5 -2 -0.51 0.54
    0 -5 -2 -0.17 0.43
    0 5 2 -0.21 0.28
    0 5 2 0 0.16
    0 5 2 0 0.29
    0 5 2 -0.38 0.56
    -1 -5 -2 11.73 0.78
    -1 -5 -2 10.92 0.97
    -1 -5 -2 10.4 1.05
    -1 -5 -2 11.16 1.08
    1 5 2 11.05 0.82
    1 5 2 7.74 0.98
    1 5 2 12.13 0.73
    1 5 2 13.29 0.92
    -2 -5 -2 66.44 4.59
    -2 -5 -2 70.7 4.05
    2 5 2 76.17 4.67
    2 5 2 59.85 4.52
    2 5 2 74.85 4.11
    2 5 2 75.01 3.91
    -3 -5 -2 1.49 0.28
    -3 -5 -2 1.22 0.48
    3 5 2 1.41 0.28
    3 5 2 1.28 0.27
    3 5 2 1.52 0.36
    3 5 2 0.62 0.22
    3 5 2 1.43 0.21
    -4 -5 -2 6.73 0.61
    -4 -5 -2 6.65 0.77
    4 5 2 6.67 0.58
    4 5 2 7.3 0.56
    4 5 2 8.41 0.67
    -5 -5 -2 9.38 0.98
    -5 -5 -2 10.52 0.75
    5 5 2 9.35 0.85
    5 5 2 9.28 0.75
    -6 -5 -2 17.15 1.14
    -6 -5 -2 16.23 1.36
    -6 -5 -2 17.2 1.21
    6 5 2 17.44 1.17
    6 5 2 17.16 1.35
    -7 -5 -2 20.32 1.46
    -7 -5 -2 19.61 1.33
    -7 -5 -2 19.8 1.26
    7 5 2 16.73 1.52
    7 5 2 17.56 1.29
    -8 -5 -2 4.41 0.5
    -8 -5 -2 4.45 0.59
    8 5 2 4.09 0.57
    8 5 2 4.81 0.72
    -9 -5 -2 0.34 0.37
    -9 -5 -2 0.42 0.3
    9 5 2 0.27 0.55
    9 5 2 -0.82 0.38
    -10 -5 -2 6.71 0.75
    -10 -5 -2 7.22 0.68
    10 5 2 5.36 0.76
    13 -6 -2 9.05 1.38
    -13 6 2 8.32 1.09
    -13 6 2 7.23 0.85
    12 -6 -2 38.59 2.81
    -12 6 2 32.55 2.23
    -12 6 2 31.78 2.62
    11 -6 -2 14.56 1.08
    11 -6 -2 13.09 1.63
    -11 6 2 12.59 1.42
    -11 6 2 13.86 1.15
    10 -6 -2 11.4 1.41
    10 -6 -2 11.46 0.93
    -10 6 2 10.42 0.98
    -10 6 2 10.59 0.7
    -10 6 2 9.96 1.16
    9 -6 -2 13.64 1.51
    9 -6 -2 11.2 0.76
    9 -6 -2 12.24 0.99
    -9 6 2 12.15 1.03
    -9 6 2 9.45 1.2
    -9 6 2 12.14 0.74
    8 -6 -2 -0.19 0.14
    8 -6 -2 -0.01 0.37
    8 -6 -2 -0.17 0.84
    -8 6 2 -0.24 0.36
    -8 6 2 0.04 0.5
    -8 6 2 -0.18 0.18
    7 -6 -2 42.37 2.66
    7 -6 -2 41.36 2.98
    7 -6 -2 37.92 2.18
    -7 6 2 38.53 2.44
    -7 6 2 39.99 2.2
    -7 6 2 37.48 2.86
    6 -6 -2 4.19 0.32
    6 -6 -2 3.74 0.58
    6 -6 -2 5.04 0.99
    6 -6 -2 4.14 0.32
    -6 6 2 3.65 0.33
    -6 6 2 3.58 0.3
    -6 6 2 3.6 0.51
    -6 6 2 4.11 0.66
    5 -6 -2 96.76 6.38
    5 -6 -2 97.25 5.45
    5 -6 -2 97.74 6.21
    5 -6 -2 103.62 5.29
    -5 6 2 93.31 6.51
    -5 6 2 94.37 5.65
    -5 6 2 99.96 5.3
    -5 6 2 92.12 5.45
    4 -6 -2 181.14 12.05
    4 -6 -2 205.14 12.19
    4 -6 -2 192.84 10.74
    4 -6 -2 204.82 10.41
    -4 6 2 197.42 10.4
    -4 6 2 192.13 11
    -4 6 2 172.28 12.57
    -4 6 2 187.92 10.74
    3 -6 -2 2.46 0.28
    3 -6 -2 1.68 0.86
    3 -6 -2 2.78 0.58
    3 -6 -2 3.11 0.33
    -3 6 2 2.03 0.53
    -3 6 2 2.45 0.27
    -3 6 2 3.16 0.47
    2 -6 -2 295.47 17.99
    2 -6 -2 264.97 17.94
    2 -6 -2 286.26 16.06
    -2 6 2 277 18.69
    -2 6 2 307.63 15.55
    -2 6 2 288.33 16.37
    1 -6 -2 146.78 7.88
    1 -6 -2 137.79 8.9
    1 -6 -2 124.38 8.86
    -1 6 2 137.28 9.19
    -1 6 2 145.62 8.06
    -1 6 2 145.11 7.62
    0 -6 -2 3.17 0.35
    0 -6 -2 3.31 0.72
    0 -6 -2 3.16 0.63
    0 6 2 2.9 0.31
    0 6 2 2.35 0.43
    0 6 2 2.29 0.67
    0 6 2 2.53 0.45
    -1 -6 -2 12.24 1.26
    -1 -6 -2 15.77 0.99
    -1 -6 -2 15.45 1.32
    1 6 2 17.28 1.18
    1 6 2 14.52 1.05
    1 6 2 12.58 1.35
    1 6 2 16.07 0.94
    -2 -6 -2 3.75 0.63
    -2 -6 -2 3.51 0.39
    -2 -6 -2 3.13 0.58
    2 6 2 3.55 0.42
    2 6 2 3.25 0.34
    2 6 2 2.22 0.58
    2 6 2 3.13 0.4
    -3 -6 -2 0.95 0.51
    -3 -6 -2 1.02 0.27
    3 6 2 0.66 0.26
    3 6 2 0.59 0.26
    3 6 2 0.44 0.35
    3 6 2 0.45 0.22
    3 6 2 0.27 0.22
    -4 -6 -2 13.72 0.91
    -4 -6 -2 10.42 1.16
    4 6 2 12.17 0.84
    4 6 2 13.65 0.99
    4 6 2 11.98 0.89
    -5 -6 -2 6.82 0.6
    -5 -6 -2 6.03 0.79
    5 6 2 6.25 0.6
    5 6 2 6.12 0.66
    5 6 2 5.47 0.54
    -6 -6 -2 60.98 3.59
    -6 -6 -2 60.22 4.06
    6 6 2 60.17 4.13
    6 6 2 63.17 3.63
    -7 -6 -2 4.24 0.57
    -7 -6 -2 2.75 0.63
    -7 -6 -2 3.7 0.48
    7 6 2 4.1 0.61
    7 6 2 3.81 0.51
    -8 -6 -2 -0.21 0.37
    -8 -6 -2 0.46 0.33
    8 6 2 0.48 0.48
    8 6 2 -0.37 0.36
    -9 -6 -2 0.6 0.33
    -9 -6 -2 0.36 0.4
    9 6 2 -0.02 0.41
    -10 -6 -2 4.8 0.6
    -10 -6 -2 5.26 0.68
    10 6 2 4.82 0.7
    13 -7 -2 0.53 0.94
    -13 7 2 0.5 0.65
    -13 7 2 0.22 0.52
    12 -7 -2 15.02 1.67
    -12 7 2 11.73 1.38
    -12 7 2 12.47 1.17
    11 -7 -2 0.99 0.98
    11 -7 -2 1.66 0.41
    -11 7 2 0.81 0.48
    -11 7 2 -0.18 0.58
    10 -7 -2 0.8 0.4
    10 -7 -2 0.21 0.92
    -10 7 2 -0.03 0.53
    -10 7 2 0.4 0.46
    -10 7 2 0.9 0.23
    9 -7 -2 0.27 0.36
    9 -7 -2 -0.09 0.92
    -9 7 2 0.08 0.52
    -9 7 2 0.32 0.42
    -9 7 2 0.17 0.21
    8 -7 -2 75.11 4.51
    8 -7 -2 67.81 3.8
    8 -7 -2 74.38 4.84
    -8 7 2 68.71 3.81
    -8 7 2 67.31 4.14
    -8 7 2 63.59 4.8
    7 -7 -2 0.32 0.13
    7 -7 -2 0.64 0.87
    7 -7 -2 0.56 0.45
    -7 7 2 0.03 0.5
    -7 7 2 0.57 0.41
    -7 7 2 0.17 0.2
    6 -7 -2 23.52 2.04
    6 -7 -2 23.51 1.27
    6 -7 -2 21.68 1.29
    6 -7 -2 24.47 1.69
    -6 7 2 20.66 1.28
    -6 7 2 20.59 1.79
    -6 7 2 21.61 1.28
    -6 7 2 22.05 1.52
    5 -7 -2 4.12 0.33
    5 -7 -2 2.98 0.62
    5 -7 -2 2.96 0.93
    5 -7 -2 4.04 0.38
    -5 7 2 4.45 0.56
    -5 7 2 3.36 0.34
    -5 7 2 3.1 0.63
    -5 7 2 3.56 0.33
    4 -7 -2 81.47 5.63
    4 -7 -2 86.86 4.66
    4 -7 -2 86.82 5.5
    4 -7 -2 85.16 4.78
    -4 7 2 83.37 5.72
    -4 7 2 83.9 4.98
    -4 7 2 80.83 4.78
    -4 7 2 87.64 4.64
    3 -7 -2 5.73 0.48
    3 -7 -2 5.29 0.99
    3 -7 -2 6.44 0.57
    3 -7 -2 4.17 0.73
    -3 7 2 5.78 0.73
    -3 7 2 5.78 0.65
    -3 7 2 6.08 0.49
    2 -7 -2 144.01 10.56
    2 -7 -2 176.4 9.41
    2 -7 -2 166.89 10.64
    -2 7 2 158.31 10.98
    -2 7 2 175.64 9.63
    -2 7 2 179.31 9.1
    1 -7 -2 75.57 4.13
    1 -7 -2 69.81 4.74
    1 -7 -2 69.3 4.78
    -1 7 2 72.25 4.85
    -1 7 2 75.16 3.98
    -1 7 2 68.46 4.25
    0 -7 -2 48.41 3.49
    0 -7 -2 45.52 3.47
    0 -7 -2 53.22 3
    0 7 2 52.65 3.1
    0 7 2 53.19 3.52
    0 7 2 54.41 2.89
    -1 -7 -2 1.13 0.63
    -1 -7 -2 1.78 0.58
    -1 -7 -2 2.22 0.33
    1 7 2 1.95 0.29
    1 7 2 1.93 0.39
    1 7 2 1.83 0.38
    1 7 2 1.11 0.59
    -2 -7 -2 10.24 1.16
    -2 -7 -2 10.8 1.08
    -2 -7 -2 12.78 0.85
    2 7 2 12.63 0.95
    2 7 2 11.5 0.76
    2 7 2 10.76 0.88
    2 7 2 10.06 1.13
    -3 -7 -2 6.31 0.62
    -3 -7 -2 5.57 0.84
    3 7 2 7.56 0.66
    3 7 2 6.94 0.66
    3 7 2 7.32 0.57
    3 7 2 5.97 0.6
    -4 -7 -2 14.29 0.96
    -4 -7 -2 12.98 1.27
    4 7 2 11.91 0.92
    4 7 2 13.28 0.87
    4 7 2 12.74 1.02
    -5 -7 -2 16.27 1.51
    -5 -7 -2 16.91 1.18
    5 7 2 16.95 1.12
    5 7 2 18.41 1.31
    5 7 2 16.9 1.16
    -6 -7 -2 49.87 2.93
    -6 -7 -2 46.7 3.36
    6 7 2 48.89 3.35
    6 7 2 49.92 2.95
    -7 -7 -2 0.82 0.59
    -7 -7 -2 0.87 0.36
    -7 -7 -2 0.87 0.42
    7 7 2 0.7 0.36
    7 7 2 1.12 0.43
    -8 -7 -2 13.06 1
    -8 -7 -2 14.13 1.13
    8 7 2 12.29 1.27
    8 7 2 11.75 1.03
    -9 -7 -2 1.72 0.43
    -9 -7 -2 0.59 0.46
    9 7 2 1.26 0.49
    13 -8 -2 7.18 1.41
    -13 8 2 4.88 0.8
    -13 8 2 6.15 1.01
    12 -8 -2 1.18 1.01
    -12 8 2 0.58 0.6
    -12 8 2 0.73 0.55
    11 -8 -2 0.39 0.97
    11 -8 -2 0.84 0.41
    -11 8 2 0.32 0.5
    -11 8 2 -0.17 0.61
    10 -8 -2 100.31 6.15
    10 -8 -2 98.82 6.56
    -10 8 2 88.07 6.57
    -10 8 2 95.6 5.69
    9 -8 -2 55.76 3.47
    9 -8 -2 55.29 3.9
    -9 8 2 45.74 3.71
    -9 8 2 50.8 3.2
    -9 8 2 51.78 2.89
    8 -8 -2 2.59 0.26
    8 -8 -2 3.36 0.59
    8 -8 -2 2.54 1.02
    -8 8 2 2.44 0.31
    -8 8 2 1.19 0.62
    -8 8 2 3.01 0.55
    7 -8 -2 33.94 1.81
    7 -8 -2 34.05 2.29
    7 -8 -2 30.49 1.83
    7 -8 -2 28.85 2.6
    -7 8 2 28.85 2.44
    -7 8 2 30.19 2.08
    -7 8 2 33.81 1.83
    6 -8 -2 48.81 3.19
    6 -8 -2 50.78 3.49
    6 -8 -2 49.39 2.61
    6 -8 -2 47.27 2.67
    -6 8 2 45.46 2.89
    -6 8 2 45.84 2.61
    -6 8 2 44.67 2.67
    -6 8 2 42.98 3.33
    5 -8 -2 2.67 0.27
    5 -8 -2 2.72 0.96
    5 -8 -2 2.66 0.31
    5 -8 -2 2.43 0.62
    -5 8 2 2.48 0.26
    -5 8 2 2.22 0.3
    -5 8 2 1.95 0.59
    -5 8 2 1.9 0.5
    4 -8 -2 5.26 0.45
    4 -8 -2 5.35 0.79
    4 -8 -2 6.66 1.09
    -4 8 2 5.71 0.66
    -4 8 2 4.6 0.74
    -4 8 2 6.58 0.48
    3 -8 -2 2.23 0.3
    3 -8 -2 3.1 0.92
    3 -8 -2 1.81 0.6
    -3 8 2 2.6 0.51
    -3 8 2 2.31 0.57
    -3 8 2 2.79 0.31
    2 -8 -2 70.98 5.07
    2 -8 -2 78.92 5.2
    2 -8 -2 81.57 4.43
    -2 8 2 80.21 4.27
    -2 8 2 76.88 5.24
    -2 8 2 74.26 4.58
    1 -8 -2 57.49 4.26
    1 -8 -2 63.63 3.69
    1 -8 -2 63.01 4.34
    -1 8 2 61.22 4.35
    -1 8 2 68.43 3.56
    -1 8 2 68.78 3.85
    0 -8 -2 47.23 2.71
    0 -8 -2 44.14 3.23
    0 -8 -2 45.39 3.21
    0 8 2 46.77 2.82
    0 8 2 44.9 3.18
    0 8 2 47.34 2.61
    -1 -8 -2 1.78 0.71
    -1 -8 -2 1.92 0.33
    -1 -8 -2 0.94 0.62
    1 8 2 1.63 0.4
    1 8 2 2.05 0.42
    1 8 2 2.58 0.31
    -2 -8 -2 67.75 4.63
    -2 -8 -2 68.29 4.53
    -2 -8 -2 64.98 4.02
    2 8 2 73.33 3.87
    2 8 2 74.56 4.63
    2 8 2 62.06 4.53
    2 8 2 72.77 4.1
    -3 -8 -2 39.57 2.94
    -3 -8 -2 41.42 2.48
    3 8 2 44.1 2.81
    3 8 2 41.75 2.5
    3 8 2 35.6 2.77
    3 8 2 42.29 2.37
    -4 -8 -2 2.98 0.72
    -4 -8 -2 1.91 0.38
    4 8 2 2.17 0.39
    4 8 2 1.81 0.33
    4 8 2 2.21 0.29
    4 8 2 2.63 0.39
    -5 -8 -2 1.97 0.4
    -5 -8 -2 0.87 0.61
    5 8 2 1.95 0.36
    5 8 2 1.81 0.39
    5 8 2 1.44 0.37
    -6 -8 -2 1.15 0.39
    -6 -8 -2 2.02 0.67
    6 8 2 1.37 0.34
    6 8 2 1.59 0.39
    6 8 2 1.88 0.41
    -7 -8 -2 3.9 0.6
    -7 -8 -2 3.74 0.82
    -7 -8 -2 3.35 0.53
    7 8 2 3.53 0.53
    7 8 2 4.31 0.63
    -8 -8 -2 2.45 0.48
    -8 -8 -2 2.1 0.55
    8 8 2 2.38 0.54
    -9 -8 -2 0.15 0.47
    -9 -8 -2 -0.01 0.37
    9 8 2 -0.19 0.42
    13 -9 -2 6.98 1.5
    -13 9 2 6.42 1.11
    -13 9 2 6.98 0.9
    12 -9 -2 -0.07 1.09
    -12 9 2 0.52 0.66
    -12 9 2 0.24 0.53
    11 -9 -2 3.18 1.21
    11 -9 -2 4.13 0.62
    -11 9 2 4.74 0.72
    -11 9 2 1.67 0.79
    10 -9 -2 1.76 0.51
    10 -9 -2 1.56 1.12
    -10 9 2 1.93 0.59
    -10 9 2 1.15 0.71
    9 -9 -2 7.34 0.84
    9 -9 -2 8.32 1.36
    -9 9 2 5.55 0.77
    -9 9 2 5.26 0.95
    -9 9 2 6.62 0.56
    8 -9 -2 18.05 1.97
    8 -9 -2 21.27 1.56
    -8 9 2 18.05 1.13
    -8 9 2 16.35 1.69
    -8 9 2 18.25 1.42
    7 -9 -2 1.74 0.26
    7 -9 -2 1.73 0.52
    7 -9 -2 1.27 0.58
    7 -9 -2 1.85 1.02
    7 -9 -2 1.55 0.21
    -7 9 2 0.86 0.49
    -7 9 2 1.02 0.58
    -7 9 2 1.64 0.29
    6 -9 -2 111.74 7.84
    6 -9 -2 118.3 6.69
    6 -9 -2 128.46 7.67
    -6 9 2 110.48 7.99
    -6 9 2 123.58 6.51
    -6 9 2 118.45 6.96
    5 -9 -2 1.21 0.6
    5 -9 -2 0.69 0.2
    5 -9 -2 -0.37 0.88
    -5 9 2 1.13 0.55
    -5 9 2 1.04 0.26
    -5 9 2 0.95 0.47
    4 -9 -2 15.34 0.96
    4 -9 -2 15.29 1.62
    4 -9 -2 13.51 1.38
    -4 9 2 15.22 1.2
    -4 9 2 14.58 0.95
    -4 9 2 14.41 1.37
    3 -9 -2 4.84 0.45
    3 -9 -2 4.11 0.78
    3 -9 -2 4.75 1.05
    -3 9 2 4.93 0.73
    -3 9 2 4.89 0.65
    -3 9 2 5.1 0.47
    2 -9 -2 9.94 1.36
    2 -9 -2 11.41 0.83
    2 -9 -2 10.5 1.2
    -2 9 2 13.88 0.81
    -2 9 2 11.59 1.03
    -2 9 2 12.04 1.16
    1 -9 -2 20.62 1.97
    1 -9 -2 23.86 1.44
    1 -9 -2 20.54 1.85
    -1 9 2 22.71 1.59
    -1 9 2 24.13 1.38
    -1 9 2 22.26 1.77
    0 -9 -2 11.89 0.85
    0 -9 -2 11.12 1.22
    0 -9 -2 9.65 1.24
    0 9 2 10.93 1
    0 9 2 11.54 1.07
    0 9 2 12.47 0.8
    -1 -9 -2 8.57 1.11
    -1 -9 -2 9.25 1.1
    -1 -9 -2 9.32 0.74
    1 9 2 10.2 0.91
    1 9 2 8.5 0.68
    1 9 2 9.57 0.86
    -2 -9 -2 32.98 2.73
    -2 -9 -2 37.06 2.67
    -2 -9 -2 37.16 2.28
    2 9 2 37.45 2.18
    2 9 2 39.44 2.62
    2 9 2 39.24 2.35
    -3 -9 -2 0.07 0.3
    -3 -9 -2 -0.3 0.58
    3 9 2 -0.42 0.3
    3 9 2 0 0.34
    3 9 2 0.08 0.27
    -4 -9 -2 22.72 1.88
    -4 -9 -2 19.4 1.43
    4 9 2 22.97 1.46
    4 9 2 22.16 1.47
    4 9 2 22.08 1.38
    4 9 2 22.22 1.6
    -5 -9 -2 0.82 0.65
    -5 -9 -2 0.35 0.34
    5 9 2 0 0.29
    5 9 2 -0.05 0.29
    5 9 2 -0.38 0.31
    -6 -9 -2 0.79 0.38
    -6 -9 -2 1.42 0.7
    6 9 2 0.67 0.37
    6 9 2 0.92 0.39
    6 9 2 0.79 0.34
    -7 -9 -2 13.56 1.55
    -7 -9 -2 16.7 1.21
    7 9 2 15.91 1.2
    -8 -9 -2 0.22 0.39
    -8 -9 -2 -0.02 0.48
    8 9 2 -0.1 0.43
    12 -10 -2 2.48 1.31
    -12 10 2 4.82 0.77
    -12 10 2 5.53 1.01
    11 -10 -2 11.87 1.79
    11 -10 -2 11.48 1.14
    -11 10 2 12.96 1.19
    -11 10 2 9.69 1.33
    10 -10 -2 36.07 2.41
    10 -10 -2 37.07 3
    -10 10 2 31.96 2.25
    -10 10 2 28.18 2.63
    9 -10 -2 9.08 1.49
    9 -10 -2 10.68 1.05
    -9 10 2 7.38 1.1
    -9 10 2 8.77 0.94
    8 -10 -2 5.3 0.78
    8 -10 -2 4.4 1.2
    -8 10 2 3.92 0.42
    -8 10 2 4.09 0.82
    -8 10 2 3.78 0.69
    7 -10 -2 29.26 2.54
    7 -10 -2 26.75 2.13
    7 -10 -2 28.73 1.65
    -7 10 2 29.01 1.65
    -7 10 2 30.57 1.98
    -7 10 2 23.49 2.25
    6 -10 -2 2.78 1.08
    6 -10 -2 1 0.61
    6 -10 -2 1.53 0.25
    -6 10 2 1.93 0.65
    -6 10 2 1.79 0.54
    -6 10 2 1.46 0.3
    5 -10 -2 66.36 4.7
    5 -10 -2 67.9 3.8
    5 -10 -2 69.26 4.5
    -5 10 2 68.2 3.7
    -5 10 2 61.28 4.61
    -5 10 2 63.91 4.01
    4 -10 -2 -0.19 0.2
    4 -10 -2 -0.3 0.91
    4 -10 -2 -0.61 0.55
    -4 10 2 -0.34 0.46
    -4 10 2 -0.68 0.46
    -4 10 2 0.18 0.25
    3 -10 -2 11.38 1.44
    3 -10 -2 10.23 1.2
    3 -10 -2 11.85 0.82
    -3 10 2 10.42 1.17
    -3 10 2 11.1 1.06
    -3 10 2 11.96 0.8
    2 -10 -2 42.89 2.49
    2 -10 -2 39.98 3.02
    2 -10 -2 38.18 3.12
    -2 10 2 43.54 2.67
    -2 10 2 44.36 2.4
    -2 10 2 40.24 3.01
    1 -10 -2 31.47 2.48
    1 -10 -2 31.64 1.89
    1 -10 -2 28.61 2.36
    -1 10 2 30.58 1.8
    -1 10 2 31.82 2.31
    -1 10 2 29.55 2.03
    0 -10 -2 1.32 0.86
    0 -10 -2 1.67 0.71
    0 -10 -2 3.26 0.42
    0 10 2 3.32 0.57
    0 10 2 2.89 0.37
    0 10 2 2.99 0.54
    -1 -10 -2 25.52 2.28
    -1 -10 -2 29.89 1.84
    -1 -10 -2 27.91 2.28
    1 10 2 30.23 1.75
    1 10 2 29.88 1.93
    1 10 2 30.38 2.14
    -2 -10 -2 0.76 0.7
    -2 -10 -2 0.01 0.32
    -2 -10 -2 -1.34 0.56
    2 10 2 0.05 0.27
    2 10 2 -0.2 0.36
    2 10 2 0.45 0.4
    -3 -10 -2 34.33 2.1
    -3 -10 -2 28.23 2.53
    3 10 2 35.45 2
    3 10 2 34.94 2.36
    3 10 2 32.08 2.11
    -4 -10 -2 0.92 0.39
    -4 -10 -2 1.77 0.77
    4 10 2 0.8 0.36
    4 10 2 0.87 0.41
    4 10 2 1.44 0.35
    -5 -10 -2 3.26 0.85
    -5 -10 -2 4.18 0.56
    5 10 2 3.37 0.48
    5 10 2 3.7 0.53
    5 10 2 3.67 0.51
    -6 -10 -2 20.07 1.81
    -6 -10 -2 19.57 1.35
    6 10 2 18.25 1.32
    6 10 2 18.08 1.45
    6 10 2 17.21 1.26
    -7 -10 -2 0.37 0.44
    7 10 2 0.36 0.43
    12 -11 -2 0.08 1.2
    -12 11 2 0.16 0.7
    -12 11 2 0.64 0.66
    11 -11 -2 31.04 2.23
    11 -11 -2 33.08 2.95
    -11 11 2 29.77 2.14
    -11 11 2 26.44 2.48
    10 -11 -2 16.84 1.97
    10 -11 -2 12.71 1.28
    -10 11 2 12.6 1.24
    -10 11 2 12.5 1.5
    9 -11 -2 8.2 0.97
    9 -11 -2 9.46 1.54
    -9 11 2 5.64 0.85
    -9 11 2 5.51 1.02
    8 -11 -2 43.85 2.88
    8 -11 -2 40.24 3.28
    -8 11 2 39.56 2.27
    -8 11 2 35.67 2.99
    -8 11 2 38.54 2.59
    7 -11 -2 0.19 0.18
    7 -11 -2 0.31 0.58
    7 -11 -2 1.25 1.04
    -7 11 2 0.64 0.59
    -7 11 2 0 0.26
    -7 11 2 -0.4 0.5
    6 -11 -2 32 2.73
    6 -11 -2 29.22 2.35
    6 -11 -2 30.3 1.81
    -6 11 2 30.81 2.09
    -6 11 2 31.44 1.79
    -6 11 2 28.4 2.4
    5 -11 -2 8.68 1.11
    5 -11 -2 7.2 1.41
    5 -11 -2 8.62 0.64
    -5 11 2 9.11 0.69
    -5 11 2 6.87 1
    -5 11 2 7.26 0.87
    4 -11 -2 7.97 1.07
    4 -11 -2 7.96 0.63
    4 -11 -2 9.98 1.42
    -4 11 2 6.33 0.84
    -4 11 2 7.82 0.63
    -4 11 2 6.83 0.96
    3 -11 -2 0.31 0.92
    3 -11 -2 0.21 0.26
    3 -11 -2 1.41 0.68
    -3 11 2 0.59 0.28
    -3 11 2 -0.29 0.5
    -3 11 2 0.4 0.54
    2 -11 -2 0.39 0.63
    2 -11 -2 1.29 0.92
    2 -11 -2 1.45 0.33
    -2 11 2 1.28 0.51
    -2 11 2 1.06 0.3
    -2 11 2 0.58 0.51
    1 -11 -2 89.86 6.02
    1 -11 -2 92.96 5.19
    1 -11 -2 87.49 6.05
    -1 11 2 86.82 5.36
    -1 11 2 90.86 5
    -1 11 2 91.48 6.1
    0 -11 -2 18.18 1.9
    0 -11 -2 20.08 1.85
    0 -11 -2 20.43 1.37
    0 11 2 21.39 1.52
    0 11 2 21.48 1.66
    0 11 2 20.8 1.3
    -1 -11 -2 -0.45 0.84
    -1 -11 -2 -0.04 0.65
    -1 -11 -2 0.03 0.31
    1 11 2 0.06 0.42
    1 11 2 -0.23 0.27
    1 11 2 -0.24 0.43
    -2 -11 -2 2.17 0.43
    -2 -11 -2 3.67 0.87
    -2 -11 -2 2.42 0.84
    2 11 2 2.55 0.53
    2 11 2 2.57 0.51
    2 11 2 2.44 0.4
    -3 -11 -2 -0.1 0.66
    -3 -11 -2 0.03 0.34
    3 11 2 0.17 0.31
    3 11 2 0.11 0.42
    3 11 2 0.09 0.36
    -4 -11 -2 6.85 0.69
    -4 -11 -2 5.26 0.99
    4 11 2 5.32 0.58
    4 11 2 5.48 0.65
    4 11 2 5.91 0.65
    -5 -11 -2 10.91 1.46
    -5 -11 -2 14.25 1.11
    5 11 2 14.49 1.04
    5 11 2 14.19 1.16
    5 11 2 14.75 1.1
    -6 -11 -2 3.29 0.95
    -6 -11 -2 3.72 0.59
    6 11 2 4.03 0.54
    6 11 2 3.36 0.57
    11 -12 -2 15.8 1.42
    11 -12 -2 14.64 2.06
    -11 12 2 14.13 1.44
    -11 12 2 14.42 1.64
    10 -12 -2 0.65 1.19
    10 -12 -2 0.35 0.6
    -10 12 2 0.87 0.65
    -10 12 2 0.69 0.73
    9 -12 -2 16.07 2.11
    9 -12 -2 18.57 1.61
    -9 12 2 15.31 1.45
    -9 12 2 17.5 1.74
    8 -12 -2 20.31 1.65
    8 -12 -2 16.46 2.07
    -8 12 2 16.87 1.46
    -8 12 2 14.93 1.69
    7 -12 -2 5.77 0.92
    7 -12 -2 4.85 0.45
    7 -12 -2 4.55 1.27
    -7 12 2 4.72 0.48
    -7 12 2 2.81 0.68
    -7 12 2 2.62 0.81
    6 -12 -2 16.51 1.04
    6 -12 -2 14.72 1.53
    6 -12 -2 14.77 1.89
    -6 12 2 17.57 1.06
    -6 12 2 14.13 1.35
    -6 12 2 15.72 1.57
    5 -12 -2 44.4 3.41
    5 -12 -2 44.79 2.5
    5 -12 -2 43.73 3.13
    -5 12 2 38.86 2.72
    -5 12 2 37.9 3.13
    -5 12 2 42.53 2.43
    4 -12 -2 0.33 0.26
    4 -12 -2 0.18 1.02
    4 -12 -2 1.4 0.71
    -4 12 2 1.01 0.58
    -4 12 2 0.68 0.3
    -4 12 2 0.88 0.64
    3 -12 -2 1.38 0.34
    3 -12 -2 2.21 0.77
    3 -12 -2 1.73 1.06
    -3 12 2 -0.07 0.54
    -3 12 2 0.79 0.55
    -3 12 2 1.38 0.34
    2 -12 -2 3.59 1.15
    2 -12 -2 4.56 0.48
    2 -12 -2 2.41 0.81
    -2 12 2 2 0.62
    -2 12 2 3.12 0.68
    -2 12 2 3.47 0.43
    1 -12 -2 74.36 4.97
    1 -12 -2 70.27 4.12
    1 -12 -2 65.23 4.83
    -1 12 2 71.29 3.97
    -1 12 2 71.63 4.86
    -1 12 2 70.47 4.3
    0 -12 -2 3.6 1.08
    0 -12 -2 5.03 0.97
    0 -12 -2 4.61 0.54
    0 12 2 3.96 0.67
    0 12 2 4.5 0.5
    0 12 2 5.16 0.71
    -1 -12 -2 1.77 0.81
    -1 -12 -2 1.72 0.42
    -1 -12 -2 4.82 0.99
    1 12 2 2.47 0.54
    1 12 2 1.69 0.54
    1 12 2 2.05 0.37
    -2 -12 -2 7.93 1.15
    -2 -12 -2 6.88 0.71
    -2 -12 -2 6.83 1.13
    2 12 2 8.55 0.69
    2 12 2 6.81 0.8
    2 12 2 6.88 0.78
    -3 -12 -2 11.31 1.43
    -3 -12 -2 11.78 0.98
    3 12 2 12.87 0.92
    3 12 2 10.81 1.06
    3 12 2 12.25 1.05
    -4 -12 -2 3.02 0.52
    -4 -12 -2 2.98 0.93
    4 12 2 1.93 0.43
    4 12 2 2.26 0.52
    4 12 2 3.32 0.51
    -5 -12 -2 2.94 0.97
    -5 -12 -2 6.25 0.71
    5 12 2 5.69 0.63
    5 12 2 5.66 0.67
    10 -13 -2 2.9 1.38
    10 -13 -2 4.77 0.89
    -10 13 2 3.88 0.82
    -10 13 2 3.96 0.94
    9 -13 -2 17.78 2.23
    9 -13 -2 21.52 1.77
    -9 13 2 17.9 1.85
    -9 13 2 17.75 1.58
    8 -13 -2 20.16 1.69
    8 -13 -2 18.66 2.16
    -8 13 2 15.69 1.47
    -8 13 2 14.95 1.71
    7 -13 -2 11.34 1.34
    7 -13 -2 10.22 1.66
    7 -13 -2 12.41 0.79
    -7 13 2 9.08 1.27
    -7 13 2 10.58 0.82
    -7 13 2 8.91 1.06
    6 -13 -2 8.98 1.57
    6 -13 -2 9.57 0.7
    6 -13 -2 8.64 1.2
    -6 13 2 8.23 1
    -6 13 2 9.51 0.74
    -6 13 2 6.99 1.12
    5 -13 -2 11.78 1.41
    5 -13 -2 13.52 0.91
    5 -13 -2 12.18 1.73
    -5 13 2 12.48 1.41
    -5 13 2 10.19 1.15
    -5 13 2 13.59 0.91
    4 -13 -2 5.44 1.36
    4 -13 -2 7.37 0.63
    4 -13 -2 5.55 1.04
    -4 13 2 5.98 0.85
    -4 13 2 6.84 0.63
    -4 13 2 4.99 0.92
    3 -13 -2 17.72 1.87
    3 -13 -2 21.72 2.2
    3 -13 -2 19.78 1.32
    -3 13 2 18.66 1.56
    -3 13 2 22.89 1.3
    -3 13 2 17.08 1.73
    2 -13 -2 1.11 0.75
    2 -13 -2 0.43 0.32
    2 -13 -2 0.54 0.97
    -2 13 2 -0.57 0.49
    -2 13 2 -0.9 0.5
    -2 13 2 0.31 0.3
    1 -13 -2 1.67 0.4
    1 -13 -2 1.71 1.08
    1 -13 -2 1.98 0.8
    -1 13 2 1.43 0.58
    -1 13 2 2.51 0.63
    -1 13 2 1.93 0.37
    0 -13 -2 10.87 1.54
    0 -13 -2 11.73 1.46
    0 -13 -2 11.59 0.95
    0 13 2 12.34 1.19
    0 13 2 11.99 0.88
    0 13 2 11.34 1.13
    -1 -13 -2 9.92 1.4
    -1 -13 -2 11.44 0.95
    -1 -13 -2 11.22 1.48
    1 13 2 10.07 1.05
    1 13 2 12.66 0.9
    1 13 2 11.93 1.16
    -2 -13 -2 0.1 0.38
    -2 -13 -2 0.42 0.76
    2 13 2 -1.08 0.42
    2 13 2 0 0.34
    2 13 2 -0.08 0.51
    -3 -13 -2 2.62 0.93
    -3 -13 -2 3.44 0.53
    3 13 2 1.99 0.55
    3 13 2 2.72 0.48
    3 13 2 1.78 0.54
    -4 -13 -2 4.84 1.13
    -4 -13 -2 7.19 0.78
    4 13 2 6.8 0.69
    4 13 2 6.57 0.76
    9 -14 -2 5.95 1.04
    9 -14 -2 5.51 1.52
    -9 14 2 4.09 0.98
    -9 14 2 5.13 0.91
    8 -14 -2 6.01 1.52
    8 -14 -2 6.61 1.1
    -8 14 2 4.3 0.88
    -8 14 2 6.29 1.07
    7 -14 -2 1.31 0.79
    7 -14 -2 0.92 1.18
    -7 14 2 0.4 0.68
    -7 14 2 0.1 0.64
    6 -14 -2 3.39 0.4
    6 -14 -2 2.48 0.88
    6 -14 -2 3.35 1.31
    -6 14 2 2.37 0.75
    -6 14 2 2.33 0.41
    -6 14 2 1.42 0.73
    5 -14 -2 28.67 2.65
    5 -14 -2 24.53 2.26
    5 -14 -2 28.77 1.71
    -5 14 2 28.52 1.66
    -5 14 2 26.92 2.01
    -5 14 2 23.38 2.23
    4 -14 -2 2.26 0.86
    4 -14 -2 2.33 0.42
    4 -14 -2 2.62 1.22
    -4 14 2 1.87 0.39
    -4 14 2 1.77 0.66
    -4 14 2 2.14 0.73
    3 -14 -2 3.69 1.19
    3 -14 -2 2.22 0.42
    3 -14 -2 1.22 0.81
    -3 14 2 3.02 0.79
    -3 14 2 2.07 0.67
    -3 14 2 3.35 0.44
    2 -14 -2 10.71 1.68
    2 -14 -2 12.31 0.96
    2 -14 -2 11.63 1.48
    -2 14 2 12.78 1.24
    -2 14 2 10.62 1.27
    -2 14 2 13.82 0.92
    1 -14 -2 9.14 1.31
    1 -14 -2 9.47 0.82
    1 -14 -2 6.76 1.42
    -1 14 2 10.14 0.75
    -1 14 2 7.48 0.96
    -1 14 2 7.97 1.06
    0 -14 -2 8.03 0.81
    0 -14 -2 9.2 1.32
    0 -14 -2 8.82 1.47
    0 14 2 8 0.95
    0 14 2 8.48 0.73
    0 14 2 7.98 0.97
    -1 -14 -2 8.37 1.32
    -1 -14 -2 9.25 1.43
    -1 -14 -2 8.79 0.85
    1 14 2 8.64 0.78
    1 14 2 8.09 0.96
    1 14 2 8.18 0.93
    -2 -14 -2 0.79 0.43
    -2 -14 -2 0.94 0.88
    2 14 2 -0.46 0.49
    2 14 2 1.13 0.54
    2 14 2 -0.23 0.36
    -3 -14 -2 3.99 1.07
    -3 -14 -2 4.66 0.64
    3 14 2 4.8 0.58
    3 14 2 3.01 0.66
    8 -15 -2 7.51 1.18
    8 -15 -2 5.79 1.53
    -8 15 2 5.59 1.08
    -8 15 2 7.81 1.02
    7 -15 -2 5 1.07
    7 -15 -2 6.71 1.55
    -7 15 2 6.66 0.95
    -7 15 2 5.14 1.05
    6 -15 -2 1.27 1.28
    6 -15 -2 2.1 0.37
    6 -15 -2 2.31 0.92
    -6 15 2 1.9 0.79
    -6 15 2 2.65 0.75
    5 -15 -2 2.93 0.44
    5 -15 -2 3.22 0.95
    5 -15 -2 1.8 1.3
    -5 15 2 2.71 0.81
    -5 15 2 2.5 0.74
    -5 15 2 3.14 0.45
    4 -15 -2 3.08 0.46
    4 -15 -2 1.47 1.24
    4 -15 -2 2.58 0.97
    -4 15 2 3.61 0.86
    -4 15 2 3.1 0.75
    -4 15 2 2.2 0.43
    3 -15 -2 13.9 1.91
    3 -15 -2 13.68 1.63
    3 -15 -2 15.98 1.1
    -3 15 2 14.22 1.39
    -3 15 2 12.1 1.48
    -3 15 2 14.28 1.03
    2 -15 -2 6.23 0.64
    2 -15 -2 4.61 1.42
    2 -15 -2 5.75 1.15
    -2 15 2 5.04 0.87
    -2 15 2 4.56 0.56
    -2 15 2 3.84 0.82
    1 -15 -2 9.42 0.88
    1 -15 -2 8.13 1.33
    1 -15 -2 10.16 1.64
    -1 15 2 9.8 0.8
    -1 15 2 7.43 1.06
    -1 15 2 9.05 1.05
    0 -15 -2 7.18 1.35
    0 -15 -2 8.81 1.58
    0 -15 -2 8.9 0.88
    0 15 2 7.88 0.98
    0 15 2 9.44 1.07
    0 15 2 10.94 0.84
    -1 -15 -2 1.04 0.45
    -1 -15 -2 -0.17 0.85
    1 15 2 0.59 0.57
    1 15 2 0.16 0.56
    1 15 2 0.09 0.37
    5 -16 -2 2.96 0.46
    5 -16 -2 1.67 1.36
    5 -16 -2 3.02 1.01
    -5 16 2 3.79 0.81
    -5 16 2 2.71 0.83
    -5 16 2 2.61 0.46
    4 -16 -2 5.27 1.13
    4 -16 -2 5.49 1.55
    4 -16 -2 5.77 0.61
    -4 16 2 4.29 0.56
    -4 16 2 4.93 0.89
    -4 16 2 4.83 0.96
    3 -16 -2 16.67 1.9
    3 -16 -2 18.16 1.27
    3 -16 -2 16.99 2.18
    -3 16 2 17.87 1.19
    -3 16 2 16.71 1.52
    -3 16 2 15.85 1.69
    2 -16 -2 0.25 0.38
    2 -16 -2 -0.55 0.79
    2 -16 -2 -0.93 1.22
    -2 16 2 0.09 0.37
    -2 16 2 0.48 0.62
    -2 16 2 -1.05 0.58
    1 -16 -2 9.07 1.67
    1 17 -3 17 1.55
    1 17 -3 19.65 1.32
    -1 -17 3 15.34 2.05
    -1 -17 3 17.07 1.31
    -1 -17 3 17.73 1.92
    0 17 -3 1.79 0.5
    0 17 -3 1.51 0.66
    0 17 -3 0.98 0.7
    0 -17 3 1.25 0.42
    0 -17 3 1.5 0.88
    0 -17 3 2.11 1.31
    -1 17 -3 -1.23 0.39
    -1 17 -3 -0.66 0.6
    -1 17 -3 0.21 0.62
    1 -17 3 1.95 0.87
    1 -17 3 0.54 1.17
    1 -17 3 -0.05 0.35
    -2 17 -3 -0.82 0.42
    -2 17 -3 -0.92 0.6
    -2 17 -3 -0.62 0.64
    2 -17 3 -0.29 0.32
    2 -17 3 1.23 0.8
    2 -17 3 0.68 1.27
    -3 17 -3 17.82 1.82
    -3 17 -3 17.6 1.63
    -3 17 -3 19.86 1.38
    3 -17 3 20.35 2
    3 -17 3 20.34 2.33
    3 -17 3 19.09 1.31
    -4 17 -3 10.34 1.17
    -4 17 -3 8.42 1.29
    -4 17 -3 11.38 0.97
    4 -17 3 10.7 1.74
    4 -17 3 10.66 0.85
    4 -17 3 8.94 1.38
    3 16 -3 1.34 0.64
    3 16 -3 2.65 0.49
    -3 -16 3 2.41 0.5
    -3 -16 3 0.75 0.83
    2 16 -3 13.96 1.31
    2 16 -3 13.96 1.09
    -2 -16 3 10.04 1.51
    -2 -16 3 14.81 1.83
    -2 -16 3 14.74 1.12
    1 16 -3 2.76 0.52
    1 16 -3 2.08 0.65
    1 16 -3 1.74 0.7
    -1 -16 3 0.69 1.2
    -1 -16 3 2.86 0.95
    -1 -16 3 2.64 0.49
    0 16 -3 -0.17 0.55
    0 16 -3 0.17 0.41
    0 16 -3 -0.73 0.61
    0 -16 3 0.84 0.79
    0 -16 3 -0.39 0.32
    0 -16 3 -0.76 1.05
    -1 16 -3 3.58 0.82
    -1 16 -3 3.5 0.59
    -1 16 -3 3.67 0.79
    1 -16 3 3.84 0.53
    1 -16 3 5.2 1.03
    1 -16 3 4.93 1.34
    -2 16 -3 13.45 1.34
    -2 16 -3 15.53 1.09
    -2 16 -3 12.17 1.43
    2 -16 3 13.12 1.01
    2 -16 3 11.53 1.8
    2 -16 3 13.04 1.58
    -3 16 -3 24.9 1.46
    -3 16 -3 19.91 1.86
    -3 16 -3 19.3 1.67
    3 -16 3 20.7 2.33
    3 -16 3 16.86 1.95
    3 -16 3 20.17 1.37
    -4 16 -3 5.54 1.02
    -4 16 -3 4.25 0.84
    -4 16 -3 5.74 0.67
    4 -16 3 5.35 0.55
    4 -16 3 6.37 1.1
    4 -16 3 6.07 1.47
    -5 16 -3 0.55 0.44
    -5 16 -3 0.17 0.63
    -5 16 -3 -0.5 0.7
    5 -16 3 0.69 0.79
    5 -16 3 0.45 1.14
    -6 16 -3 1.96 0.52
    -6 16 -3 2.42 0.72
    -6 16 -3 2.99 0.85
    6 -16 3 2.33 0.88
    6 -16 3 2.87 1.24
    5 15 -3 1.44 0.56
    5 15 -3 0.62 0.41
    -5 -15 3 1.37 0.47
    -5 -15 3 1.14 0.93
    4 15 -3 2.17 0.48
    4 15 -3 2.34 0.63
    -4 -15 3 2.97 0.97
    -4 -15 3 1.11 0.44
    3 15 -3 0.5 0.57
    3 15 -3 1.41 0.44
    -3 -15 3 1.23 0.84
    -3 -15 3 1.15 0.44
    -3 -15 3 1.97 1.16
    2 15 -3 13.73 0.99
    2 15 -3 12.46 1.18
    2 15 -3 10.63 1.12
    -2 -15 3 10.12 1.56
    -2 -15 3 10.53 0.95
    -2 -15 3 10.97 1.43
    1 15 -3 22.87 1.48
    1 15 -3 20.35 1.66
    1 15 -3 20.75 1.76
    -1 -15 3 20.14 2.19
    -1 -15 3 18.59 1.98
    -1 -15 3 23.82 1.49
    0 15 -3 -0.24 0.35
    0 15 -3 0.05 0.57
    0 15 -3 -0.48 0.46
    0 -15 3 0.02 1.09
    0 -15 3 0.8 0.73
    0 -15 3 -0.1 0.31
    -1 15 -3 8.12 1.04
    -1 15 -3 7.3 0.77
    -1 15 -3 8.32 0.98
    1 -15 3 7.85 1.45
    1 -15 3 8.66 0.74
    1 -15 3 7.54 1.18
    -2 15 -3 32.7 1.95
    -2 15 -3 30.97 2.17
    -2 15 -3 30.8 2.45
    2 -15 3 31.3 1.93
    2 -15 3 29.09 2.8
    2 -15 3 28.25 2.5
    -3 15 -3 23.21 1.47
    -3 15 -3 21.12 1.88
    -3 15 -3 20.15 1.67
    3 -15 3 20.65 2.29
    3 -15 3 19.86 1.96
    3 -15 3 22.07 1.4
    -4 15 -3 4.57 0.89
    -4 15 -3 3.99 0.79
    -4 15 -3 3.86 0.59
    4 -15 3 4.6 0.96
    4 -15 3 4.4 0.47
    4 -15 3 3.72 1.25
    -5 15 -3 1.49 0.47
    -5 15 -3 1.29 0.65
    -5 15 -3 1.98 0.74
    5 -15 3 0.57 1.12
    5 -15 3 1.78 0.77
    5 -15 3 1.73 0.33
    -6 15 -3 -0.21 0.58
    -6 15 -3 0.37 0.43
    -6 15 -3 0.07 0.66
    6 -15 3 0.93 1.1
    6 -15 3 -0.23 0.61
    -7 15 -3 8.32 1.05
    -7 15 -3 8.13 1.23
    -7 15 -3 9.73 0.9
    7 -15 3 9.73 1.67
    7 -15 3 10.77 1.28
    -8 15 -3 1.14 0.5
    -8 15 -3 2.59 0.74
    -8 15 -3 2.05 0.84
    8 -15 3 2.56 1.3
    8 -15 3 3.32 0.83
    6 14 -3 17.86 1.37
    6 14 -3 18.77 1.29
    -6 -14 3 18.18 1.37
    -6 -14 3 18.14 1.94
    5 14 -3 0 0.47
    5 14 -3 -0.35 0.36
    -5 -14 3 0.01 0.38
    -5 -14 3 0.73 0.79
    4 14 -3 0.9 0.54
    4 14 -3 1.69 0.43
    -4 -14 3 1.21 0.44
    -4 -14 3 3.05 0.87
    3 14 -3 24.9 1.49
    3 14 -3 22.93 1.69
    3 14 -3 22.71 1.65
    -3 -14 3 21.51 2.18
    -3 -14 3 19.83 2.02
    -3 -14 3 20.41 1.5
    2 14 -3 4.01 0.71
    2 14 -3 4.27 0.58
    2 14 -3 4.08 0.65
    -2 -14 3 4.85 0.56
    -2 -14 3 4.78 0.98
    -2 -14 3 4.78 1.15
    1 14 -3 -0.21 0.36
    1 14 -3 -0.02 0.52
    1 14 -3 0.13 0.54
    -1 -14 3 0.25 0.67
    -1 -14 3 0.36 0.33
    -1 -14 3 -0.36 0.92
    0 14 -3 1.1 0.54
    0 14 -3 1.43 0.59
    0 14 -3 1.36 0.42
    0 -14 3 1.6 1.01
    0 -14 3 0.97 0.33
    0 -14 3 1.28 0.75
    -1 14 -3 2.35 0.47
    -1 14 -3 1.43 0.61
    -1 14 -3 0.34 0.55
    1 -14 3 3.91 1.15
    1 -14 3 1.6 0.35
    1 -14 3 2.02 0.79
    -2 14 -3 19.72 1.28
    -2 14 -3 17.63 1.62
    -2 14 -3 16.95 1.45
    2 -14 3 15.19 1.7
    2 -14 3 18.68 1.21
    2 -14 3 19.73 2.04
    -3 14 -3 0.29 0.6
    -3 14 -3 1.21 0.61
    -3 14 -3 -0.36 0.39
    3 -14 3 0.19 0.26
    3 -14 3 1.34 1.09
    3 -14 3 1.19 0.71
    -4 14 -3 0.79 0.65
    -4 14 -3 0.52 0.4
    -4 14 -3 0.69 0.6
    4 -14 3 0.28 0.28
    4 -14 3 0.97 0.69
    4 -14 3 -0.81 0.93
    -5 14 -3 0.37 0.57
    -5 14 -3 0.48 0.39
    -5 14 -3 -0.32 0.61
    5 -14 3 0.35 0.62
    5 -14 3 0.35 0.24
    5 -14 3 -0.15 1
    -6 14 -3 6.41 0.66
    -6 14 -3 4.9 0.81
    -6 14 -3 3.82 0.85
    6 -14 3 5 1.32
    6 -14 3 3.76 0.88
    -7 14 -3 0.92 0.6
    -7 14 -3 0.33 0.4
    -7 14 -3 0.36 0.67
    7 -14 3 1.76 1.15
    7 -14 3 0.92 0.66
    -8 14 -3 0.54 0.61
    -8 14 -3 0.93 0.44
    -8 14 -3 0.79 0.71
    8 -14 3 1.39 0.72
    8 -14 3 1.52 1.19
    -9 14 -3 3.72 0.79
    -9 14 -3 3.3 0.91
    9 -14 3 4.67 0.93
    9 -14 3 4.05 1.41
    7 13 -3 0.76 0.41
    7 13 -3 1.16 0.43
    -7 -13 3 0.13 0.42
    -7 -13 3 1.69 0.86
    6 13 -3 0.39 0.37
    6 13 -3 0.17 0.4
    -6 -13 3 0.5 0.8
    -6 -13 3 1.53 0.45
    5 13 -3 4.17 0.54
    5 13 -3 4.22 0.63
    -5 -13 3 4.55 0.59
    -5 -13 3 4.05 0.98
    4 13 -3 25.17 1.7
    4 13 -3 25.77 1.58
    -4 -13 3 23.13 1.6
    -4 -13 3 22.35 2.1
    -4 -13 3 22.89 2.13
    3 13 -3 2.38 0.47
    3 13 -3 1.86 0.43
    3 13 -3 1.37 0.54
    -3 -13 3 1.59 0.44
    -3 -13 3 1.69 0.8
    -3 -13 3 0.86 0.94
    2 13 -3 13.48 0.95
    2 13 -3 11.7 1.07
    2 13 -3 10.48 1.07
    -2 -13 3 9.47 1.29
    -2 -13 3 11 1.45
    -2 -13 3 11.17 0.9
    1 13 -3 23.11 1.66
    1 13 -3 25.35 1.49
    1 13 -3 20.61 1.77
    -1 -13 3 20.73 1.92
    -1 -13 3 21.53 2.12
    -1 -13 3 22.24 1.47
    0 13 -3 10.73 0.85
    0 13 -3 11.06 1.09
    0 13 -3 9.77 0.99
    0 -13 3 9.01 1.41
    0 -13 3 7.87 1.16
    0 -13 3 9.34 0.78
    -1 13 -3 1.02 0.55
    -1 13 -3 0.31 0.53
    -1 13 -3 0.73 0.38
    1 -13 3 0.52 0.68
    1 -13 3 0.82 0.98
    1 -13 3 1.04 0.31
    -2 13 -3 10.02 1.21
    -2 13 -3 13.92 1.15
    -2 13 -3 12.24 0.94
    2 -13 3 11.2 1.32
    2 -13 3 11.66 0.86
    2 -13 3 11.87 1.57
    -3 13 -3 33.31 2.35
    -3 13 -3 36.41 2.71
    -3 13 -3 37.25 2.16
    3 -13 3 34.13 2.93
    3 -13 3 32.28 2.68
    3 -13 3 37.36 2.14
    -4 13 -3 -1.89 0.57
    -4 13 -3 0.84 0.4
    -4 13 -3 1.17 0.57
    4 -13 3 0.91 0.26
    4 -13 3 0.38 0.65
    4 -13 3 0.86 1
    -5 13 -3 0.74 0.41
    -5 13 -3 -0.7 0.61
    -5 13 -3 0.38 0.52
    5 -13 3 0.8 0.25
    5 -13 3 0.06 0.6
    5 -13 3 3.13 1.1
    -6 13 -3 2.01 0.71
    -6 13 -3 1.01 0.59
    -6 13 -3 2.3 0.44
    6 -13 3 2.21 0.68
    6 -13 3 1.81 1.14
    -7 13 -3 8.82 1.17
    -7 13 -3 9.6 0.86
    -7 13 -3 9.66 1.03
    7 -13 3 10.66 1.19
    7 -13 3 8.46 1.55
    -8 13 -3 17.52 1.84
    -8 13 -3 20.29 1.63
    -8 13 -3 19.98 1.37
    8 -13 3 23.12 2.35
    8 -13 3 21.36 1.76
    -9 13 -3 2.37 0.81
    -9 13 -3 2.09 0.46
    -9 13 -3 2.41 0.7
    9 -13 3 1.68 1.25
    9 -13 3 2.93 0.74
    8 12 -3 3.31 0.49
    8 12 -3 3.91 0.55
    -8 -12 3 5 1.05
    -8 -12 3 3.16 0.6
    7 12 -3 5.64 0.63
    7 12 -3 5.07 0.61
    -7 -12 3 4.31 1.01
    -7 -12 3 6.44 0.7
    6 12 -3 0.13 0.34
    6 12 -3 0.68 0.39
    -6 -12 3 1.22 0.79
    -6 -12 3 1.66 0.42
    5 12 -3 3.84 0.59
    5 12 -3 4.48 0.55
    -5 -12 3 4.32 0.57
    -5 -12 3 4.82 0.96
    4 12 -3 32.04 1.9
    4 12 -3 32.7 2.14
    4 12 -3 32.21 2.03
    -4 -12 3 30.73 2.44
    -4 -12 3 29.29 1.95
    -4 -12 3 25.15 2.37
    3 12 -3 4.57 0.54
    3 12 -3 4.41 0.65
    3 12 -3 4.62 0.56
    -3 -12 3 3.23 0.98
    -3 -12 3 4.92 0.93
    -3 -12 3 4.04 0.51
    2 12 -3 31.81 1.82
    2 12 -3 27.61 2.12
    2 12 -3 29.93 1.98
    -2 -12 3 29.69 1.84
    -2 -12 3 25.8 2.29
    -2 -12 3 28.92 2.43
    1 12 -3 43.03 2.46
    1 12 -3 44.19 2.66
    1 12 -3 39.59 2.94
    -1 -12 3 38.3 2.99
    -1 -12 3 41.49 2.5
    -1 -12 3 42.05 3.17
    0 12 -3 13.25 1.27
    0 12 -3 14.41 1.17
    0 12 -3 14.25 1.02
    0 -12 3 14.68 0.98
    0 -12 3 10.83 1.32
    0 -12 3 12.73 1.55
    -1 12 -3 26.37 1.85
    -1 12 -3 27.19 1.69
    -1 12 -3 26.63 2.1
    1 -12 3 28.57 1.67
    1 -12 3 24.64 2.14
    1 -12 3 26.07 2.32
    -2 12 -3 1.32 0.4
    -2 12 -3 1.05 0.55
    -2 12 -3 0.89 0.49
    2 -12 3 2.4 0.97
    2 -12 3 0.98 0.65
    2 -12 3 1 0.28
    -3 12 -3 1.85 0.43
    -3 12 -3 1.21 0.61
    -3 12 -3 1.98 0.58
    3 -12 3 2.73 0.34
    3 -12 3 2.47 0.73
    3 -12 3 2.68 1.01
    -4 12 -3 0.95 0.7
    -4 12 -3 3.58 0.68
    -4 12 -3 3.95 0.51
    4 -12 3 3.12 0.76
    4 -12 3 4.64 1.14
    4 -12 3 4.07 0.39
    -5 12 -3 -0.15 0.31
    -5 12 -3 -0.09 0.47
    -5 12 -3 -0.71 0.53
    5 -12 3 -0.4 0.18
    5 -12 3 0.48 0.97
    5 -12 3 0.36 0.57
    -6 12 -3 2.44 0.7
    -6 12 -3 1.95 0.58
    -6 12 -3 2.6 0.45
    6 -12 3 2.02 0.67
    6 -12 3 2.21 1.07
    6 -12 3 2.32 0.28
    -7 12 -3 0.42 0.35
    -7 12 -3 0.12 0.54
    -7 12 -3 -0.22 0.55
    7 -12 3 0.01 1
    7 -12 3 -0.1 0.53
    -8 12 -3 15.7 1.08
    -8 12 -3 13.29 1.3
    8 -12 3 15.07 1.39
    8 -12 3 14.52 1.91
    -9 12 -3 1.1 0.4
    -9 12 -3 1.3 0.62
    9 -12 3 2.61 1.22
    9 -12 3 0.69 0.58
    10 -12 3 0.61 1.22
    9 11 -3 6.87 0.69
    9 11 -3 7.29 0.7
    -9 -11 3 5.56 1.12
    -9 -11 3 7.51 0.8
    8 11 -3 5.44 0.61
    8 11 -3 6.11 0.61
    -8 -11 3 6.29 0.71
    -8 -11 3 4.86 1.01
    7 11 -3 10.71 0.89
    7 11 -3 11.76 0.91
    -7 -11 3 12.43 0.97
    -7 -11 3 10.66 1.34
    6 11 -3 2.88 0.47
    6 11 -3 1.31 0.4
    -6 -11 3 2.04 0.79
    -6 -11 3 1.92 0.43
    5 11 -3 34.74 2.37
    5 11 -3 36.99 2.23
    5 11 -3 36.63 2.13
    -5 -11 3 34.86 2.2
    -5 -11 3 35.59 2.62
    -5 -11 3 31.95 2.65
    4 11 -3 13.48 1
    4 11 -3 14.24 1.09
    4 11 -3 13.87 1.04
    -4 -11 3 13.78 1.02
    -4 -11 3 12.23 1.39
    -4 -11 3 11.99 1.37
    3 11 -3 9.19 0.89
    3 11 -3 9.41 0.77
    3 11 -3 8.09 0.8
    -3 -11 3 8.52 1.07
    -3 -11 3 7.47 0.72
    -3 -11 3 8.04 1.16
    2 11 -3 26.1 1.9
    2 11 -3 27.83 1.78
    2 11 -3 25.22 1.6
    -2 -11 3 26.26 1.64
    -2 -11 3 25.17 2.07
    -2 -11 3 23.91 2.18
    1 11 -3 4.68 0.53
    1 11 -3 3.71 0.63
    1 11 -3 5.07 0.66
    -1 -11 3 4.52 0.98
    -1 -11 3 3.51 0.76
    -1 -11 3 4.14 0.47
    0 11 -3 4.37 0.49
    0 11 -3 3.4 0.62
    0 11 -3 4.6 0.64
    0 -11 3 2.41 0.72
    0 -11 3 3.31 0.42
    0 -11 3 3.41 0.93
    -1 11 -3 29.77 2
    -1 11 -3 28.28 2.25
    -1 11 -3 31.59 1.84
    1 -11 3 29.19 2.43
    1 -11 3 31.37 1.83
    1 -11 3 27.54 2.26
    -2 11 -3 3.16 0.46
    -2 11 -3 2.47 0.55
    -2 11 -3 2.63 0.62
    2 -11 3 2.86 0.92
    2 -11 3 2.63 0.34
    2 -11 3 1.67 0.65
    -3 11 -3 -0.03 0.43
    -3 11 -3 0.06 0.32
    -3 11 -3 -0.24 0.49
    3 -11 3 -0.14 0.2
    3 -11 3 0.96 0.59
    3 -11 3 1.41 0.87
    -4 11 -3 18.22 1.19
    -4 11 -3 18.11 1.38
    -4 11 -3 16.55 1.59
    4 -11 3 18.97 1.13
    4 -11 3 17.62 1.89
    4 -11 3 16.17 1.57
    -5 11 -3 42.95 2.75
    -5 11 -3 44.22 2.51
    5 -11 3 41.74 3.04
    5 -11 3 40.39 3.29
    5 -11 3 43.34 2.48
    -6 11 -3 0.43 0.5
    -6 11 -3 1.37 0.36
    6 -11 3 1.03 0.2
    6 -11 3 2.47 0.64
    6 -11 3 1.41 1
    -7 11 -3 20.48 1.52
    -7 11 -3 19.16 1.28
    7 -11 3 18.41 2.11
    7 -11 3 20.34 1.65
    7 -11 3 19.32 2.08
    -8 11 -3 12.52 1.22
    -8 11 -3 13.55 0.99
    8 -11 3 12.46 1.79
    8 -11 3 14.62 1.29
    8 -11 3 16.12 1.84
    -9 11 -3 0.42 0.54
    -9 11 -3 1.31 0.39
    9 -11 3 0.91 1.12
    9 -11 3 1.44 1.11
    9 -11 3 0.86 0.53
    -10 11 -3 -0.25 0.51
    -10 11 -3 -0.47 0.32
    10 -11 3 0.19 1.13
    10 -11 3 0.13 1
    -11 11 -3 0.28 0.61
    10 10 -3 5.52 0.62
    10 10 -3 6.29 0.64
    -10 -10 3 4.49 0.65
    9 10 -3 5.91 0.63
    9 10 -3 5.05 0.58
    -9 -10 3 5.67 1.03
    -9 -10 3 5.58 0.69
    8 10 -3 3.86 0.5
    8 10 -3 4.19 0.48
    -8 -10 3 3.31 0.53
    -8 -10 3 4.25 0.88
    7 10 -3 2.93 0.44
    7 10 -3 3.02 0.42
    -7 -10 3 2.67 0.47
    -7 -10 3 3.16 0.84
    6 10 -3 14 1
    6 10 -3 12.53 0.96
    -6 -10 3 13.17 1.41
    -6 -10 3 13.84 1.26
    -6 -10 3 12.91 1.01
    5 10 -3 58.19 3.28
    5 10 -3 57 3.76
    5 10 -3 58.17 3.42
    -5 -10 3 59.51 3.4
    -5 -10 3 51.91 3.91
    -5 -10 3 57.31 3.85
    4 10 -3 25.03 1.7
    4 10 -3 24.44 1.63
    4 10 -3 22.53 1.91
    4 10 -3 25.24 1.53
    -4 -10 3 25.82 1.59
    -4 -10 3 22.76 1.97
    -4 -10 3 24.55 2
    3 10 -3 9.07 1.12
    3 10 -3 11.39 0.97
    3 10 -3 12.49 0.94
    3 10 -3 12.77 0.88
    -3 -10 3 10.92 1.22
    -3 -10 3 11.21 0.86
    -3 -10 3 8.46 1.2
    2 10 -3 18.13 1.12
    2 10 -3 15.24 1.29
    2 10 -3 16.66 1.24
    -2 -10 3 16.77 1.11
    -2 -10 3 15.33 1.56
    -2 -10 3 15.04 1.47
    1 10 -3 39.21 2.15
    1 10 -3 36.44 2.31
    1 10 -3 35.29 2.56
    -1 -10 3 32.42 2.59
    -1 -10 3 36.51 2.17
    -1 -10 3 35.45 2.71
    0 10 -3 14.36 1.1
    0 10 -3 11.26 1.16
    0 10 -3 14.66 0.95
    0 -10 3 12.6 0.89
    0 -10 3 11.77 1.27
    0 -10 3 10.56 1.33
    -1 10 -3 16.35 1.06
    -1 10 -3 15.41 1.2
    -1 10 -3 14.14 1.38
    1 -10 3 14.61 1.41
    1 -10 3 15.95 1.01
    1 -10 3 12.6 1.53
    -2 10 -3 0.88 0.46
    -2 10 -3 1.9 0.39
    -2 10 -3 0.51 0.53
    2 -10 3 -0.14 0.78
    2 -10 3 1.5 0.26
    2 -10 3 0.74 0.55
    -3 10 -3 17.2 1.16
    -3 10 -3 16.29 1.34
    3 -10 3 19.94 1.81
    3 -10 3 18.56 1.12
    3 -10 3 17.84 1.53
    -4 10 -3 7.97 0.71
    -4 10 -3 7.82 0.82
    4 -10 3 8.11 1.22
    4 -10 3 7.69 0.97
    4 -10 3 7.46 1.27
    4 -10 3 8.51 0.6
    -5 10 -3 10.01 0.76
    -5 10 -3 7.9 0.87
    5 -10 3 10.32 0.66
    5 -10 3 10.18 1.37
    5 -10 3 10.85 0.88
    5 -10 3 8.29 1.34
    5 -10 3 8.6 1.04
    -6 10 -3 7.39 0.72
    -6 10 -3 10.22 0.97
    6 -10 3 9.62 0.6
    6 -10 3 9.96 1.39
    6 -10 3 7.58 1.33
    6 -10 3 9.59 1.02
    -7 10 -3 -0.04 0.28
    -7 10 -3 -0.18 0.44
    7 -10 3 0.01 0.89
    7 -10 3 0.57 0.93
    7 -10 3 0.76 0.51
    -8 10 -3 1 0.33
    -8 10 -3 0.6 0.51
    8 -10 3 0.03 0.94
    8 -10 3 1.55 1.07
    8 -10 3 0.28 0.48
    -9 10 -3 0.9 0.36
    -9 10 -3 0.88 0.54
    9 -10 3 2.17 1.15
    9 -10 3 0.75 1.01
    -10 10 -3 0.03 0.54
    -10 10 -3 0.59 0.33
    10 -10 3 -0.79 0.96
    10 -10 3 0 1.05
    -11 10 -3 0.37 0.58
    11 -10 3 1.03 1.07
    11 -10 3 1.26 1.1
    10 9 -3 2.71 0.45
    10 9 -3 2.5 0.45
    -10 -9 3 1.75 0.45
    9 9 -3 2.08 0.4
    9 9 -3 2.57 0.41
    -9 -9 3 1.81 0.77
    -9 -9 3 1.47 0.43
    8 9 -3 12.85 0.94
    8 9 -3 12.76 0.94
    -8 -9 3 13.17 1.41
    -8 -9 3 13.48 1.02
    7 9 -3 17.57 1.15
    7 9 -3 16.86 1.14
    -7 -9 3 16.06 1.56
    -7 -9 3 17.46 1.21
    6 9 -3 1.46 0.34
    6 9 -3 1.37 0.36
    -6 -9 3 1.54 0.37
    -6 -9 3 0.9 0.57
    -6 -9 3 0.98 0.61
    5 9 -3 20.82 1.33
    5 9 -3 21.64 1.4
    5 9 -3 21.67 1.39
    -5 -9 3 18.53 1.71
    -5 -9 3 19.82 1.37
    -5 -9 3 22.3 1.71
    4 9 -3 -0.08 0.21
    4 9 -3 0.01 0.44
    4 9 -3 0.05 0.33
    4 9 -3 -0.01 0.25
    4 9 -3 0.36 0.29
    -4 -9 3 -0.59 0.47
    -4 -9 3 0.26 0.61
    -4 -9 3 0.01 0.25
    3 9 -3 43.35 2.54
    3 9 -3 44.96 2.96
    3 9 -3 46.35 2.7
    3 9 -3 39.22 3.11
    -3 -9 3 45.95 2.61
    -3 -9 3 40.35 3.03
    -3 -9 3 46.09 3.09
    2 9 -3 22.59 1.85
    2 9 -3 24.66 1.45
    2 9 -3 22.45 1.56
    2 9 -3 23.96 1.69
    -2 -9 3 21.07 1.87
    -2 -9 3 21.15 1.78
    -2 -9 3 23.45 1.45
    1 9 -3 13.23 1.18
    1 9 -3 15.93 1.13
    1 9 -3 14.05 0.98
    -1 -9 3 14.31 1.45
    -1 -9 3 12.32 1.26
    -1 -9 3 14.16 0.96
    0 9 -3 35.46 1.93
    0 9 -3 33.12 2.07
    0 9 -3 29.64 2.31
    0 -9 3 33.71 1.93
    0 -9 3 26.58 2.26
    0 -9 3 32.84 2.48
    -1 9 -3 18.7 1.4
    -1 9 -3 18.31 1.61
    -1 9 -3 21.98 1.29
    1 -9 3 21.16 1.26
    1 -9 3 20.63 1.82
    1 -9 3 18.23 1.61
    -2 9 -3 13.02 1.02
    -2 9 -3 12.6 0.89
    2 -9 3 10.25 1.16
    2 -9 3 10.7 1.33
    2 -9 3 12.82 0.82
    -3 9 -3 4.91 0.49
    -3 9 -3 4.66 0.61
    3 -9 3 4.3 1
    3 -9 3 4.68 0.72
    3 -9 3 4.48 0.4
    3 -9 3 6.03 1.03
    -4 9 -3 63.45 4.01
    -4 9 -3 68.69 3.76
    4 -9 3 59.42 4.78
    4 -9 3 67.86 4.64
    4 -9 3 65.85 4.43
    4 -9 3 75.69 3.94
    4 -9 3 66.18 3.81
    -5 9 -3 97.5 5.73
    -5 9 -3 92.98 5.37
    5 -9 3 110.01 5.55
    5 -9 3 87.73 6.73
    5 -9 3 94.33 6.48
    5 -9 3 96.51 6.28
    5 -9 3 97.37 5.47
    -6 9 -3 9.01 0.66
    -6 9 -3 7.14 0.8
    6 -9 3 7.81 0.53
    6 -9 3 5.96 1.21
    6 -9 3 10.58 0.97
    6 -9 3 7.01 1.22
    -7 9 -3 19.17 1.23
    -7 9 -3 19.9 1.43
    7 -9 3 15.74 1.92
    7 -9 3 21.56 1.99
    7 -9 3 20.09 1.53
    -8 9 -3 1.01 0.47
    -8 9 -3 0.61 0.3
    8 -9 3 1.5 0.96
    8 -9 3 0.78 0.97
    8 -9 3 0.64 0.44
    -9 9 -3 2.3 0.57
    -9 9 -3 1.8 0.38
    9 -9 3 3.83 1.12
    9 -9 3 1.98 1.03
    -10 9 -3 0.18 0.5
    -10 9 -3 -0.3 0.32
    10 -9 3 0.15 0.98
    10 -9 3 -1.21 0.95
    -11 9 -3 4.43 0.75
    -11 9 -3 3.9 0.51
    11 -9 3 4.13 1.24
    11 -9 3 5.68 1.29
    11 8 -3 0.33 0.32
    11 8 -3 0.86 0.4
    -11 -8 3 0.46 0.35
    10 8 -3 24.82 1.46
    10 8 -3 21.23 1.5
    -10 -8 3 21.32 1.94
    -10 -8 3 21.92 1.52
    9 8 -3 12.43 0.88
    9 8 -3 10.96 0.89
    -9 -8 3 12.09 0.94
    -9 -8 3 10.66 1.21
    8 8 -3 14.03 1.03
    8 8 -3 15.76 1.03
    -8 -8 3 14.63 1.09
    -8 -8 3 16 1.43
    7 8 -3 10.11 0.71
    7 8 -3 8.6 0.68
    -7 -8 3 7.83 0.74
    -7 -8 3 7.09 0.97
    6 8 -3 0.77 0.28
    6 8 -3 0.88 0.28
    -6 -8 3 1.76 0.51
    -6 -8 3 0.62 0.3
    -6 -8 3 0.35 0.5
    5 8 -3 33.89 1.96
    5 8 -3 32.11 2.02
    5 8 -3 34.5 2.12
    -5 -8 3 31.42 2.36
    -5 -8 3 32.66 2.33
    -5 -8 3 33.39 2.03
    4 8 -3 13.63 0.97
    4 8 -3 15.38 1.02
    4 8 -3 14.67 0.95
    4 8 -3 11.21 1.13
    4 8 -3 12.94 1
    -4 -8 3 12.79 1.23
    -4 -8 3 14.16 1.31
    -4 -8 3 13.97 0.96
    3 8 -3 16.21 1.15
    3 8 -3 15.32 1.17
    3 8 -3 15.83 1.05
    3 8 -3 18.34 1.24
    3 8 -3 14.93 1.37
    -3 -8 3 15.28 1.06
    -3 -8 3 15.36 1.34
    -3 -8 3 16.2 1.45
    2 8 -3 70.44 4.95
    2 8 -3 74.98 4.31
    2 8 -3 75.3 4.09
    2 8 -3 71.98 4.85
    -2 -8 3 76.51 4.2
    -2 -8 3 71.43 4.81
    -2 -8 3 69.79 4.75
    1 8 -3 2.76 0.69
    1 8 -3 2.55 0.48
    1 8 -3 2.42 0.39
    1 8 -3 2.21 0.45
    -1 -8 3 2.29 0.73
    -1 -8 3 2.46 0.54
    -1 -8 3 2.52 0.32
    0 8 -3 5.19 0.59
    0 8 -3 5.47 0.52
    0 8 -3 6.29 0.66
    0 -8 3 4.24 0.66
    0 -8 3 5.33 0.91
    -1 8 -3 73.2 4
    -1 8 -3 72.57 4.24
    1 -8 3 68.51 4.66
    1 -8 3 71.08 4.78
    -2 8 -3 5.36 0.49
    -2 8 -3 4.35 0.57
    2 -8 3 3.99 0.91
    2 -8 3 5.53 0.95
    2 -8 3 4.85 0.7
    2 -8 3 5.35 0.68
    -3 8 -3 54.98 2.91
    -3 8 -3 49.13 3.1
    3 -8 3 53.47 3.79
    3 -8 3 49.86 3.43
    3 -8 3 48.74 3.57
    -4 8 -3 25.17 1.53
    -4 8 -3 26.71 1.72
    4 -8 3 24.73 2.16
    4 -8 3 29.13 1.63
    4 -8 3 21.02 2.16
    4 -8 3 25.35 1.91
    -5 8 -3 4.69 0.45
    -5 8 -3 4.23 0.59
    5 -8 3 5.92 0.46
    5 -8 3 3.66 0.98
    5 -8 3 5.57 1.03
    5 -8 3 3.97 0.66
    -6 8 -3 10.08 0.71
    -6 8 -3 8.7 0.88
    6 -8 3 9.68 0.99
    6 -8 3 7.22 1.26
    6 -8 3 10.79 1.34
    6 -8 3 9.99 0.6
    -7 8 -3 30.53 1.71
    -7 8 -3 28.59 1.9
    7 -8 3 28.54 2.02
    7 -8 3 27.98 2.45
    7 -8 3 25.35 2.48
    -8 8 -3 7.03 0.61
    -8 8 -3 6.28 0.74
    8 -8 3 6.01 1.21
    8 -8 3 8.74 1.28
    8 -8 3 6.98 0.76
    -9 8 -3 1.77 0.52
    -9 8 -3 1.16 0.32
    9 -8 3 -0.03 0.89
    9 -8 3 2.1 0.99
    -10 8 -3 2.53 0.6
    -10 8 -3 1.5 0.4
    10 -8 3 4.75 1.11
    10 -8 3 1.82 1.08
    -11 8 -3 9.26 1.03
    -11 8 -3 11.63 0.86
    11 -8 3 10.89 1.69
    11 -8 3 11.97 1.58
    12 7 -3 4.61 0.63
    -12 -7 3 3.64 0.55
    -12 -7 3 3.91 0.61
    11 7 -3 31.74 2.1
    -11 -7 3 33.75 2.08
    10 7 -3 2.44 0.42
    10 7 -3 2.25 0.38
    -10 -7 3 1.31 0.66
    -10 -7 3 2.34 0.42
    9 7 -3 23.09 1.56
    9 7 -3 24.61 1.5
    -9 -7 3 25.6 1.94
    -9 -7 3 25.2 1.6
    8 7 -3 3.61 0.42
    8 7 -3 4.07 0.42
    -8 -7 3 3.5 0.47
    -8 -7 3 3.07 0.71
    7 7 -3 21.79 1.26
    7 7 -3 19.85 1.27
    -7 -7 3 18.9 1.31
    -7 -7 3 19.46 1.59
    6 7 -3 0.6 0.27
    6 7 -3 0.65 0.25
    -6 -7 3 0.56 0.28
    -6 -7 3 1.25 0.43
    -6 -7 3 0.4 0.45
    5 7 -3 58.86 3.59
    5 7 -3 56.23 3.22
    5 7 -3 58.36 3.35
    -5 -7 3 56.38 3.33
    -5 -7 3 57.41 3.73
    -5 -7 3 55.08 3.77
    4 7 -3 18.42 1.24
    4 7 -3 17.82 1.19
    4 7 -3 21.19 1.29
    -4 -7 3 17.91 1.21
    -4 -7 3 19.6 1.51
    -4 -7 3 18.44 1.46
    3 7 -3 59.48 4.14
    3 7 -3 60.61 3.46
    3 7 -3 58.53 3.63
    3 7 -3 63.01 4.07
    3 7 -3 71.61 3.95
    -3 -7 3 60.53 4.03
    -3 -7 3 58.11 4.06
    -3 -7 3 60.99 3.57
    2 7 -3 101.52 6.76
    2 7 -3 114.97 6.47
    2 7 -3 98.47 5.62
    2 7 -3 100.26 5.9
    2 7 -3 100.04 6.68
    -2 -7 3 95.04 6.51
    -2 -7 3 102.32 6.48
    1 7 -3 17.94 1.12
    1 7 -3 18.98 1.53
    1 7 -3 18.05 1.34
    1 7 -3 14.96 1.21
    -1 -7 3 17.98 1.37
    -1 -7 3 15.5 1.55
    0 7 -3 102.66 5.41
    0 7 -3 91.5 5.77
    0 7 -3 102.91 6.59
    0 7 -3 99.13 5.69
    0 -7 3 88.98 6.22
    0 -7 3 101.37 6.34
    -1 7 -3 35.72 2.3
    -1 7 -3 30.11 2.12
    -1 7 -3 35.4 2
    1 -7 3 33.35 2.62
    1 -7 3 40.61 2.26
    1 -7 3 31.13 2.36
    1 -7 3 37.86 2.56
    -2 7 -3 1.29 0.56
    -2 7 -3 1.94 0.31
    -2 7 -3 2.08 0.43
    2 -7 3 1.76 0.73
    2 -7 3 3.12 0.52
    2 -7 3 2.1 0.5
    2 -7 3 2.23 0.75
    -3 7 -3 1.64 0.52
    -3 7 -3 1.9 0.3
    -3 7 -3 1.53 0.4
    3 -7 3 1.75 0.76
    3 -7 3 1.04 0.46
    3 -7 3 1.92 0.39
    3 -7 3 2.13 0.78
    -4 7 -3 0.31 0.23
    -4 7 -3 0.57 0.35
    -4 7 -3 0.34 0.41
    4 -7 3 0.14 0.73
    4 -7 3 0.97 0.45
    4 -7 3 0.76 0.72
    4 -7 3 1 0.26
    -5 7 -3 18.82 1.17
    -5 7 -3 19.27 1.32
    -5 7 -3 19.27 1.34
    5 -7 3 17.5 1.81
    5 -7 3 18.8 1.78
    5 -7 3 19.19 1.48
    5 -7 3 19.9 1.14
    -6 7 -3 32.4 2.05
    -6 7 -3 31.79 1.86
    6 -7 3 32.16 2.21
    6 -7 3 34.13 2.58
    6 -7 3 30.41 2.61
    -7 7 -3 -0.04 0.22
    -7 7 -3 0.16 0.38
    -7 7 -3 -0.26 0.25
    7 -7 3 -0.02 0.8
    7 -7 3 -0.8 0.72
    7 -7 3 0.24 0.34
    -8 7 -3 9.45 0.89
    -8 7 -3 8.6 0.68
    8 -7 3 6.89 1.24
    8 -7 3 11.5 1.36
    8 -7 3 8.6 0.78
    -9 7 -3 0.69 0.44
    -9 7 -3 0.16 0.26
    9 -7 3 -0.97 0.82
    9 -7 3 0.08 0.88
    -10 7 -3 32.09 2.13
    -10 7 -3 32.42 1.88
    10 -7 3 27.1 2.78
    10 -7 3 31.9 2.67
    -11 7 -3 23.8 1.72
    -11 7 -3 24.69 1.46
    11 -7 3 21.08 2.21
    11 -7 3 18.58 2.31
    -12 7 -3 2.25 0.63
    12 -7 3 1.56 1.03
    12 -7 3 1.46 1.08
    12 6 -3 5.68 0.7
    -12 -6 3 6.32 0.64
    -12 -6 3 4.78 0.67
    11 6 -3 6.97 0.69
    -11 -6 3 6.13 0.66
    10 6 -3 4.54 0.56
    10 6 -3 5.8 0.54
    -10 -6 3 6.1 0.59
    -10 -6 3 5.93 0.78
    9 6 -3 17.47 1.12
    9 6 -3 15.99 1.16
    -9 -6 3 19.29 1.47
    -9 -6 3 17.2 1.18
    8 6 -3 169.85 9.26
    8 6 -3 167.53 9.69
    -8 -6 3 164.21 9.59
    -8 -6 3 176 10.7
    7 6 -3 8.65 0.66
    7 6 -3 8.78 0.65
    -7 -6 3 9.2 0.9
    -7 -6 3 8.24 0.69
    6 6 -3 158.23 8.99
    6 6 -3 160.1 9.39
    -6 -6 3 172.32 10.37
    -6 -6 3 168.54 9.32
    5 6 -3 0.41 0.22
    5 6 -3 -0.17 0.22
    5 6 -3 0.09 0.13
    -5 -6 3 0.26 0.23
    -5 -6 3 0.66 0.4
    -5 -6 3 0.15 0.33
    4 6 -3 29.77 1.78
    4 6 -3 33.4 1.95
    4 6 -3 28.79 1.84
    -4 -6 3 31.91 2.07
    -4 -6 3 28.1 2.09
    -4 -6 3 28.9 1.82
    3 6 -3 39.09 2.45
    3 6 -3 47.47 2.64
    3 6 -3 40.87 2.7
    3 6 -3 37.1 2.76
    3 6 -3 37.62 2.33
    -3 -6 3 39.35 2.75
    -3 -6 3 44.88 2.72
    -3 -6 3 40.01 2.48
    2 6 -3 19.73 1.69
    2 6 -3 19.31 1.65
    2 6 -3 21.46 1.54
    2 6 -3 22.33 1.34
    2 6 -3 23.97 1.43
    2 6 -3 25.33 1.58
    -2 -6 3 20.58 1.55
    -2 -6 3 22.82 1.46
    -2 -6 3 20.44 1.66
    1 6 -3 8.34 0.68
    1 6 -3 10.29 0.8
    1 6 -3 9.56 1.03
    1 6 -3 10.58 1.04
    1 6 -3 10.25 1.02
    -1 -6 3 10.56 0.85
    -1 -6 3 9.34 0.86
    -1 -6 3 8.65 0.94
    0 6 -3 35.66 2.29
    0 6 -3 37.51 2.46
    0 6 -3 33.46 2.14
    0 6 -3 34.95 2.55
    0 6 -3 34.94 2.01
    0 -6 3 34.36 2.5
    0 -6 3 29.92 2.54
    0 -6 3 39.26 2.17
    0 -6 3 33.99 2.34
    -1 6 -3 2.02 0.3
    -1 6 -3 1.68 0.54
    -1 6 -3 2.13 0.39
    -1 6 -3 2.41 0.65
    1 -6 3 2.18 0.49
    1 -6 3 1.6 0.66
    1 -6 3 2.47 0.44
    1 -6 3 2.05 0.69
    -2 6 -3 4.34 0.41
    -2 6 -3 3.04 0.44
    -2 6 -3 3.4 0.56
    -2 6 -3 3.45 0.35
    2 -6 3 2.29 0.76
    2 -6 3 2.58 0.75
    2 -6 3 3.04 0.5
    2 -6 3 3.07 0.46
    -3 6 -3 0.33 0.24
    -3 6 -3 0.41 0.22
    -3 6 -3 -0.38 0.37
    -3 6 -3 0.39 0.32
    3 -6 3 -0.55 0.65
    3 -6 3 0.32 0.38
    3 -6 3 0.75 0.65
    3 -6 3 -0.2 0.26
    -4 6 -3 0.55 0.35
    -4 6 -3 0.94 0.25
    -4 6 -3 0.89 0.23
    -4 6 -3 0.38 0.34
    4 -6 3 1.08 0.71
    4 -6 3 0.8 0.67
    4 -6 3 0.37 0.38
    4 -6 3 1.06 0.19
    -5 6 -3 23.11 1.46
    -5 6 -3 22.97 1.38
    -5 6 -3 22.85 1.55
    5 -6 3 24.38 1.36
    5 -6 3 21.62 1.99
    5 -6 3 26.51 2
    5 -6 3 23.07 1.66
    -6 6 -3 33.2 1.87
    -6 6 -3 32.28 2.05
    6 -6 3 32.21 2.18
    6 -6 3 36.31 2.57
    6 -6 3 28.78 2.56
    -7 6 -3 19.53 1.18
    -7 6 -3 16.03 1.07
    -7 6 -3 17.56 1.26
    7 -6 3 16.46 1.23
    7 -6 3 14.83 1.74
    7 -6 3 16.06 1.69
    -8 6 -3 4.2 0.41
    -8 6 -3 2.99 0.52
    8 -6 3 3.88 0.99
    8 -6 3 3.41 0.39
    8 -6 3 3.38 0.98
    -9 6 -3 3.55 0.41
    -9 6 -3 4.02 0.58
    9 -6 3 3.36 1.03
    9 -6 3 3.8 1.01
    -10 6 -3 43.26 2.8
    -10 6 -3 45.31 2.55
    10 -6 3 46.34 3.37
    10 -6 3 40.94 3.53
    -11 6 -3 2.56 0.41
    -11 6 -3 2.36 0.55
    11 -6 3 2.74 0.98
    11 -6 3 1.43 0.99
    -12 6 -3 0.61 0.55
    -12 6 -3 1.6 0.38
    12 -6 3 2.63 1.09
    12 5 -3 20.81 1.55
    -12 -5 3 21.02 1.48
    -12 -5 3 21.25 1.4
    11 5 -3 27.06 1.73
    -11 -5 3 24.88 1.64
    -11 -5 3 25.6 1.69
    10 5 -3 10.77 0.88
    10 5 -3 10.38 0.78
    -10 -5 3 12.51 1.08
    -10 -5 3 10.65 0.83
    9 5 -3 3.03 0.41
    9 5 -3 2.84 0.36
    -9 -5 3 2.79 0.4
    -9 -5 3 3.85 0.54
    8 5 -3 0.32 0.25
    8 5 -3 0.55 0.23
    -8 -5 3 0.76 0.36
    -8 -5 3 0.34 0.24
    7 5 -3 12.99 0.86
    7 5 -3 12.69 0.9
    -7 -5 3 14.21 1.08
    -7 -5 3 14.3 0.93
    6 5 -3 21.43 1.35
    6 5 -3 22.61 1.38
    -6 -5 3 26.11 1.61
    -6 -5 3 21.4 1.41
    5 5 -3 2.65 0.25
    5 5 -3 2.52 0.28
    5 5 -3 1.74 0.31
    -5 -5 3 2.58 0.39
    -5 -5 3 2.46 0.33
    -5 -5 3 1.93 0.37
    -5 -5 3 2.73 0.39
    4 5 -3 77.61 4.66
    4 5 -3 70.71 4.3
    4 5 -3 68.74 4.13
    -4 -5 3 82.75 4.75
    -4 -5 3 73.25 4.34
    -4 -5 3 74.68 4.73
    3 5 -3 48.08 3.67
    3 5 -3 68.44 3.75
    3 5 -3 53.47 3.31
    3 5 -3 59.59 3.47
    -3 -5 3 66.71 3.81
    -3 -5 3 61.01 3.49
    -3 -5 3 52.96 3.81
    2 5 -3 263.85 15.23
    2 5 -3 303.66 16.63
    2 5 -3 262.33 17.37
    2 5 -3 258.62 17.35
    2 5 -3 246.54 15.17
    2 5 -3 262.48 14.54
    -2 -5 3 276.82 16.66
    -2 -5 3 291.16 15.18
    -2 -5 3 269.78 15.24
    -2 -5 3 242.65 16.65
    -2 -5 3 266.84 14.54
    1 5 -3 181.16 9.88
    1 5 -3 174.61 11.29
    1 5 -3 191.63 10.81
    1 5 -3 164.75 9.87
    1 5 -3 195.51 10.78
    1 5 -3 161.67 9.41
    -1 -5 3 147.92 10.81
    -1 -5 3 173.52 10.79
    -1 -5 3 178.68 9.88
    -1 -5 3 173.16 9.42
    -1 -5 3 182.46 9.85
    -1 -5 3 150.11 11.29
    0 5 -3 28.72 1.65
    0 5 -3 29.45 2.03
    0 5 -3 29.31 2.09
    0 5 -3 29.05 1.87
    0 5 -3 24.39 1.74
    0 5 -3 33.38 1.88
    0 -5 3 28.74 1.77
    0 -5 3 25.66 2.03
    0 -5 3 29.96 1.66
    0 -5 3 30.49 1.88
    0 -5 3 24.62 2.08
    0 -5 3 27.65 1.89
    -1 5 -3 31.96 2.08
    -1 5 -3 34.21 1.95
    -1 5 -3 36.64 2.14
    -1 5 -3 35.53 2.51
    -1 5 -3 34.64 2.42
    1 -5 3 37.38 2.11
    1 -5 3 33.62 1.95
    1 -5 3 30.69 2.5
    1 -5 3 32.67 2.43
    1 -5 3 38.86 2.12
    1 -5 3 32.91 2.26
    -2 5 -3 -0.06 0.19
    -2 5 -3 0.49 0.35
    -2 5 -3 0.28 0.21
    -2 5 -3 -0.03 0.28
    2 -5 3 1.12 0.59
    2 -5 3 0.03 0.19
    2 -5 3 -0.53 0.53
    2 -5 3 0.18 0.31
    2 -5 3 0.01 0.27
    -3 5 -3 2.51 0.39
    -3 5 -3 2.64 0.38
    -3 5 -3 1.83 0.27
    -3 5 -3 3.07 0.32
    3 -5 3 1.8 0.65
    3 -5 3 1.61 0.69
    3 -5 3 2.34 0.29
    3 -5 3 2.28 0.43
    -4 5 -3 9.08 0.74
    -4 5 -3 8.46 0.61
    -4 5 -3 10.62 0.68
    -4 5 -3 7.97 0.67
    4 -5 3 7.45 0.8
    4 -5 3 8.61 0.56
    4 -5 3 7.67 1.04
    4 -5 3 5.12 0.95
    -5 5 -3 33.66 1.92
    -5 5 -3 34.25 1.97
    -5 5 -3 34.37 2.09
    5 -5 3 34.78 2.51
    5 -5 3 29.72 2.54
    5 -5 3 33.72 2.23
    5 -5 3 34.02 1.91
    -6 5 -3 4.85 0.47
    -6 5 -3 5.49 0.47
    -6 5 -3 4.55 0.55
    -6 5 -3 6.22 0.46
    6 -5 3 5.68 0.96
    6 -5 3 5.28 0.91
    6 -5 3 5.3 0.36
    6 -5 3 5.52 0.57
    -7 5 -3 -0.17 0.13
    -7 5 -3 -0.21 0.3
    -7 5 -3 -0.06 0.2
    7 -5 3 -0.1 0.22
    7 -5 3 0.19 0.67
    7 -5 3 0.01 0.75
    -8 5 -3 3.76 0.4
    -8 5 -3 3.73 0.54
    8 -5 3 5.81 1
    8 -5 3 5.13 0.98
    -9 5 -3 17.08 1.3
    -9 5 -3 18.61 1.13
    9 -5 3 17.1 1.87
    9 -5 3 16.58 1.78
    -10 5 -3 38.06 2.16
    -10 5 -3 37.44 2.38
    10 -5 3 31.95 3.02
    10 -5 3 38.35 2.88
    -11 5 -3 0.55 0.46
    -11 5 -3 -0.17 0.26
    11 -5 3 -0.19 0.87
    11 -5 3 0.56 0.86
    -12 5 -3 4.39 0.53
    -12 5 -3 7.11 0.8
    12 -5 3 5.29 1.3
    -13 -4 3 0.36 0.36
    12 4 -3 21.46 1.57
    -12 -4 3 21.79 1.47
    -12 -4 3 21.99 1.43
    11 4 -3 14.05 1.16
    -11 -4 3 16.4 1.15
    -11 -4 3 15.83 1.07
    10 4 -3 24.07 1.61
    10 4 -3 22.23 1.92
    -10 -4 3 24.63 1.75
    -10 -4 3 26.35 1.55
    9 4 -3 15.94 1.05
    9 4 -3 17.71 1.17
    9 4 -3 16.37 1.44
    -9 -4 3 17.41 1.13
    -9 -4 3 18.2 1.28
    8 4 -3 2.22 0.33
    8 4 -3 2.57 0.52
    8 4 -3 2.26 0.29
    -8 -4 3 2.63 0.33
    -8 -4 3 1.81 0.26
    -8 -4 3 2.49 0.36
    7 4 -3 2.4 0.31
    7 4 -3 2.78 0.31
    -7 -4 3 3.1 0.37
    -7 -4 3 2.69 0.34
    6 4 -3 20.73 1.28
    6 4 -3 21.68 1.31
    -6 -4 3 20.2 1.37
    -6 -4 3 20.69 1.34
    -6 -4 3 23.68 1.48
    -6 -4 3 22.37 1.41
    -6 -4 3 22.59 1.5
    5 4 -3 19.57 1.22
    5 4 -3 20.39 1.37
    5 4 -3 19.67 1.34
    5 4 -3 20.02 1.23
    -5 -4 3 22.44 1.4
    -5 -4 3 22.13 1.35
    -5 -4 3 19.62 1.3
    4 4 -3 23.29 1.5
    4 4 -3 22.09 1.39
    4 4 -3 21.55 1.37
    4 4 -3 18.56 1.75
    4 4 -3 24.6 1.54
    -4 -4 3 22.89 1.45
    -4 -4 3 22.7 1.4
    -4 -4 3 25.3 1.54
    -4 -4 3 25.96 1.56
    3 4 -3 206.87 12.92
    3 4 -3 210.87 12.35
    3 4 -3 242.8 14.1
    3 4 -3 239.11 14.14
    3 4 -3 218.42 12.93
    -3 -4 3 221.9 14.12
    -3 -4 3 235.85 14.15
    -3 -4 3 235.47 12.92
    -3 -4 3 229.63 12.37
    -3 -4 3 232.99 12.95
    2 4 -3 964.78 54.46
    2 4 -3 900.84 56.92
    2 4 -3 835.49 47.59
    2 4 -3 841.14 49.28
    2 4 -3 834.17 49.89
    2 4 -3 1000 54.56
    -2 -4 3 887.59 49.27
    -2 -4 3 814.02 54.47
    -2 -4 3 912.38 47.6
    -2 -4 3 774.14 56.94
    -2 -4 3 878.7 49.89
    -2 -4 3 925.21 54.56
    1 4 -3 175.56 10.38
    1 4 -3 175.1 10.32
    1 4 -3 157.19 9.89
    1 4 -3 203.38 11.35
    1 4 -3 210.06 11.34
    1 4 -3 189.11 11.85
    -1 -4 3 189.23 10.32
    -1 -4 3 177.03 9.9
    -1 -4 3 196.73 10.39
    -1 -4 3 185.15 11.34
    -1 -4 3 162.38 11.86
    -1 -4 3 164.74 11.35
    0 4 -3 7.23 0.67
    0 4 -3 7.61 0.53
    0 4 -3 8.58 0.58
    0 4 -3 7.78 0.81
    0 4 -3 5.74 0.61
    0 4 -3 7.46 0.82
    0 -4 3 7.86 0.54
    0 -4 3 5.7 0.71
    0 -4 3 4.56 0.71
    0 -4 3 7.26 0.73
    0 -4 3 6.45 0.63
    -1 4 -3 169.09 10.78
    -1 4 -3 161.09 9.4
    -1 4 -3 161.85 9.28
    -1 4 -3 162.35 8.95
    -1 4 -3 183 10.33
    1 -4 3 166.49 10.26
    1 -4 3 184.7 9.41
    1 -4 3 145.85 10.78
    1 -4 3 149.38 10.32
    1 -4 3 155.98 8.94
    1 -4 3 171.3 9.27
    -2 4 -3 0.61 0.27
    -2 4 -3 0.65 0.18
    -2 4 -3 0.97 0.2
    -2 4 -3 0.42 0.27
    -2 4 -3 0.49 0.48
    -2 4 -3 1.32 0.47
    2 -4 3 0.5 0.51
    2 -4 3 0.42 0.25
    2 -4 3 0.3 0.28
    2 -4 3 1.09 0.54
    2 -4 3 0.68 0.23
    2 -4 3 0.78 0.2
    -3 4 -3 15.09 0.95
    -3 4 -3 14.56 0.9
    -3 4 -3 14.34 1.01
    3 -4 3 16.77 0.92
    3 -4 3 13.14 1.35
    3 -4 3 15.82 0.9
    3 -4 3 13.63 1.35
    3 -4 3 12.79 1.06
    -4 4 -3 -0.14 0.2
    -4 4 -3 0.04 0.14
    -4 4 -3 -0.16 0.26
    -4 4 -3 -0.1 0.18
    4 -4 3 -0.52 0.51
    4 -4 3 0.6 0.29
    4 -4 3 -0.1 0.11
    4 -4 3 -0.08 0.62
    -5 4 -3 12.65 0.76
    -5 4 -3 10.86 0.73
    -5 4 -3 10.07 0.86
    -5 4 -3 11.41 0.74
    5 -4 3 10.42 0.67
    5 -4 3 10.2 1.15
    5 -4 3 10.81 1.25
    5 -4 3 11.06 0.84
    -6 4 -3 0.44 0.21
    -6 4 -3 0.87 0.33
    -6 4 -3 0.72 0.2
    6 -4 3 0.57 0.69
    6 -4 3 0.58 0.12
    6 -4 3 0.18 0.58
    -7 4 -3 -0.25 0.31
    -7 4 -3 0.56 0.22
    -7 4 -3 0.74 0.19
    7 -4 3 0.51 0.12
    7 -4 3 0.7 0.72
    7 -4 3 0.29 0.66
    -8 4 -3 6.73 0.48
    -8 4 -3 6.67 0.54
    -8 4 -3 4.82 0.6
    8 -4 3 5.06 1.03
    8 -4 3 6.08 1
    -9 4 -3 4.33 0.58
    -9 4 -3 4.01 0.42
    9 -4 3 4.14 0.97
    9 -4 3 4.41 0.92
    -10 4 -3 0.47 0.28
    -10 4 -3 0.23 0.41
    10 -4 3 1.58 0.83
    10 -4 3 0.26 0.78
    -11 4 -3 0.31 0.44
    -11 4 -3 0.08 0.27
    11 -4 3 0.23 0.81
    -12 4 -3 15.66 1.3
    -12 4 -3 16.16 1.08
    12 -4 3 12.78 1.79
    -13 -3 3 2.42 0.43
    12 3 -3 8.43 0.86
    -12 -3 3 9.16 0.73
    -12 -3 3 9.48 0.83
    11 3 -3 2.55 0.51
    -11 -3 3 3.23 0.39
    -11 -3 3 2.76 0.41
    10 3 -3 20.16 1.4
    10 3 -3 18.08 1.72
    -10 -3 3 20.02 1.34
    -10 -3 3 21.82 1.32
    -10 -3 3 21.64 1.46
    9 3 -3 1.94 0.27
    9 3 -3 2.03 0.38
    9 3 -3 1.73 0.6
    -9 -3 3 1.9 0.29
    -9 -3 3 2.34 0.34
    -9 -3 3 2.51 0.31
    8 3 -3 -0.08 0.47
    8 3 -3 0.67 0.27
    8 3 -3 0.68 0.19
    -8 -3 3 0.88 0.45
    -8 -3 3 0.58 0.22
    -8 -3 3 0.32 0.18
    -8 -3 3 0.39 0.19
    -8 -3 3 0.28 0.15
    7 3 -3 1.3 0.46
    7 3 -3 1.21 0.21
    7 3 -3 1.64 0.27
    -7 -3 3 0.87 0.2
    -7 -3 3 0.78 0.17
    -7 -3 3 0.95 0.23
    -7 -3 3 1.02 0.21
    -7 -3 3 0.72 0.22
    -7 -3 3 1.6 0.45
    6 3 -3 11.19 0.75
    6 3 -3 12.34 0.79
    -6 -3 3 11.78 0.81
    -6 -3 3 10.88 0.81
    -6 -3 3 13.26 1
    -6 -3 3 12.55 0.86
    -6 -3 3 11.48 0.8
    -6 -3 3 12.58 0.86
    5 3 -3 1.96 0.68
    5 3 -3 0.7 0.2
    5 3 -3 0.76 0.16
    -5 -3 3 0.84 0.15
    -5 -3 3 1.09 0.21
    -5 -3 3 0.81 0.51
    -5 -3 3 0.48 0.25
    -5 -3 3 1.21 0.2
    -5 -3 3 0.42 0.23
    4 3 -3 275.05 16.25
    4 3 -3 279.95 16.22
    4 3 -3 265.38 15.53
    4 3 -3 279.27 17.75
    -4 -3 3 298.08 17.74
    -4 -3 3 299.83 15.55
    -4 -3 3 307.19 17.8
    -4 -3 3 298.19 16.19
    -4 -3 3 277.02 16.27
    3 3 -3 137.59 8.09
    3 3 -3 152.82 9.26
    3 3 -3 141.63 8.49
    3 3 -3 151.88 9.22
    3 3 -3 138.67 8.45
    -3 -3 3 149.55 9.25
    -3 -3 3 154.07 8.47
    -3 -3 3 151.02 8.1
    -3 -3 3 152.99 8.47
    -3 -3 3 155.97 9.23
    2 3 -3 23.44 1.33
    2 3 -3 21.05 1.33
    2 3 -3 15.81 1.39
    2 3 -3 20.56 1.24
    2 3 -3 21.07 1.35
    2 3 -3 18.95 1.19
    -2 -3 3 20.36 1.2
    -2 -3 3 19.54 1.35
    -2 -3 3 21.46 1.25
    -2 -3 3 19.48 1.42
    -2 -3 3 16.65 1.39
    -2 -3 3 19.46 1.33
    1 3 -3 2.8 0.31
    1 3 -3 4.09 0.37
    1 3 -3 4.32 0.38
    1 3 -3 3.56 0.34
    1 3 -3 3.42 0.48
    1 3 -3 3.55 0.37
    -1 -3 3 2.59 0.42
    -1 -3 3 3.74 0.42
    -1 -3 3 3.6 0.35
    -1 -3 3 3.61 0.32
    -1 -3 3 3.93 0.35
    -1 -3 3 3.58 0.47
    0 3 -3 1.78 0.23
    0 3 -3 2.06 0.34
    0 3 -3 1.84 0.22
    0 3 -3 1.83 0.35
    0 3 -3 1.27 0.27
    0 -3 3 1.83 0.32
    0 -3 3 1.92 0.28
    0 -3 3 1.99 0.23
    0 -3 3 1.45 0.22
    0 -3 3 1.65 0.41
    0 -3 3 2.08 0.41
    -1 3 -3 53.76 3.15
    -1 3 -3 65.54 3.6
    -1 3 -3 62.61 3.69
    -1 3 -3 62.91 3.86
    -1 3 -3 53.44 3.28
    -1 3 -3 51.8 3.32
    1 -3 3 55.62 3.27
    1 -3 3 51.09 3.7
    1 -3 3 61.27 3.34
    1 -3 3 58.64 3.6
    1 -3 3 52.1 3.86
    1 -3 3 58.44 3.16
    -2 3 -3 -0.1 0.32
    -2 3 -3 0.82 0.38
    -2 3 -3 0.16 0.16
    -2 3 -3 0.37 0.14
    -2 3 -3 0.53 0.25
    -2 3 -3 0.47 0.38
    -2 3 -3 -0.07 0.2
    2 -3 3 0.62 0.44
    2 -3 3 0.02 0.45
    2 -3 3 0.54 0.17
    2 -3 3 0.29 0.16
    2 -3 3 0.38 0.16
    -3 3 -3 6.46 0.49
    -3 3 -3 7 0.51
    -3 3 -3 6.28 0.72
    -3 3 -3 6.96 0.62
    -3 3 -3 7.95 0.5
    3 -3 3 6.61 0.52
    3 -3 3 5.99 0.57
    3 -3 3 5.87 0.78
    3 -3 3 6.49 0.47
    3 -3 3 6.48 0.8
    -4 3 -3 2.48 0.27
    -4 3 -3 2.95 0.38
    -4 3 -3 2.16 0.57
    -4 3 -3 2.56 0.29
    4 -3 3 2.49 0.32
    4 -3 3 2.29 0.68
    4 -3 3 1.48 0.62
    4 -3 3 3.26 0.26
    -5 3 -3 14.64 1.08
    -5 3 -3 16.88 0.95
    -5 3 -3 16.18 0.96
    5 -3 3 13.17 1.39
    5 -3 3 14.85 0.92
    5 -3 3 16.57 1.45
    -6 3 -3 0.15 0.19
    -6 3 -3 0.18 0.15
    -6 3 -3 0.36 0.31
    6 -3 3 -0.43 0.54
    6 -3 3 -0.41 0.61
    6 -3 3 0.13 0.13
    -7 3 -3 18.28 1.11
    -7 3 -3 17.97 1.09
    -7 3 -3 17.08 1.25
    7 -3 3 18.04 1.68
    7 -3 3 17.65 1.07
    7 -3 3 20.1 1.65
    -8 3 -3 10.35 0.66
    -8 3 -3 9.46 0.85
    -8 3 -3 9.65 0.71
    8 -3 3 8.52 1.21
    8 -3 3 9.66 1.14
    -9 3 -3 9.62 0.68
    -9 3 -3 8.83 0.62
    -9 3 -3 8.09 0.8
    9 -3 3 7.92 1.09
    9 -3 3 8.29 1.22
    -10 3 -3 -0.22 0.38
    -10 3 -3 0.2 0.24
    10 -3 3 -0.67 0.68
    10 -3 3 1.05 0.74
    -11 3 -3 5.46 0.55
    -11 3 -3 5.32 0.69
    11 -3 3 6.5 1.2
    -12 3 -3 2.29 0.57
    -12 3 -3 3.12 0.44
    12 -3 3 2.04 1.03
    -13 -2 3 1.51 0.42
    -13 -2 3 0.9 0.33
    -12 -2 3 2.4 0.34
    -12 -2 3 2.67 0.39
    -11 -2 3 5.07 0.5
    -11 -2 3 4.94 0.49
    10 2 -3 11.66 1
    10 2 -3 12.82 1.36
    -10 -2 3 11.98 0.92
    -10 -2 3 13.47 0.93
    -10 -2 3 13.87 0.96
    -10 -2 3 13.88 0.89
    9 2 -3 4.3 0.74
    9 2 -3 4.69 0.51
    -9 -2 3 3.83 0.4
    -9 -2 3 5.93 0.61
    -9 -2 3 5.6 0.69
    -9 -2 3 4.34 0.44
    -9 -2 3 4.42 0.45
    -9 -2 3 4.49 0.45
    8 2 -3 10.34 0.67
    8 2 -3 10.1 1.12
    8 2 -3 11.09 0.82
    -8 -2 3 9.61 0.71
    -8 -2 3 9.76 0.78
    -8 -2 3 12.8 1.09
    -8 -2 3 10.59 0.76
    -8 -2 3 11.91 0.88
    -8 -2 3 10.15 0.76
    7 2 -3 17.15 1.02
    7 2 -3 18.07 1.12
    -7 -2 3 18.63 1.27
    -7 -2 3 16.02 1.07
    -7 -2 3 17.19 1.17
    -7 -2 3 17.97 1.16
    -7 -2 3 16.09 1.06
    -7 -2 3 17.16 1.15
    -7 -2 3 18.4 1.37
    6 2 -3 60.01 3.51
    6 2 -3 66.14 3.91
    6 2 -3 65.98 3.69
    -6 -2 3 61.67 4.01
    -6 -2 3 61.4 3.8
    -6 -2 3 63.55 3.67
    -6 -2 3 68.3 4.23
    -6 -2 3 64.61 4.03
    -6 -2 3 60.1 3.54
    -6 -2 3 67.92 4.11
    -6 -2 3 64.86 4.03
    5 2 -3 0.67 0.17
    5 2 -3 0.15 0.55
    5 2 -3 0.3 0.16
    -5 -2 3 0.03 0.42
    -5 -2 3 0.85 0.25
    -5 -2 3 -0.02 0.14
    -5 -2 3 0.33 0.16
    -5 -2 3 0.6 0.21
    -5 -2 3 0.48 0.15
    -5 -2 3 0.18 0.35
    -5 -2 3 0.57 0.21
    -5 -2 3 0.39 0.17
    4 2 -3 1.01 0.51
    4 2 -3 1.33 0.15
    4 2 -3 1.28 0.21
    -4 -2 3 0.47 0.17
    -4 -2 3 1.35 0.21
    -4 -2 3 1.23 0.24
    -4 -2 3 1.52 0.21
    -4 -2 3 1.57 0.46
    -4 -2 3 1.57 0.19
    3 2 -3 514.42 30.81
    3 2 -3 532.04 29.75
    3 2 -3 533.62 34.04
    3 2 -3 522.34 31.15
    -3 -2 3 586.41 29.75
    -3 -2 3 585.49 30.81
    -3 -2 3 561.17 31.16
    -3 -2 3 522.16 34.1
    -3 -2 3 600.93 34.1
    -3 -2 3 546.42 34.03
    2 2 -3 29.4 1.79
    2 2 -3 30.46 1.96
    2 2 -3 30.1 2.02
    2 2 -3 28.57 1.73
    2 2 -3 28.69 1.86
    -2 -2 3 30.63 2.02
    -2 -2 3 30.36 1.78
    -2 -2 3 31.91 1.97
    -2 -2 3 33.93 1.88
    -2 -2 3 30.44 1.95
    -2 -2 3 31.07 1.73
    -2 -2 3 29.89 1.96
    1 2 -3 649.48 37.36
    1 2 -3 556.27 31.22
    1 2 -3 552.42 32.73
    1 2 -3 529.8 32.29
    1 2 -3 627.35 35.74
    -1 -2 3 587.7 35.74
    -1 -2 3 580.46 35.8
    -1 -2 3 620.58 35.8
    -1 -2 3 569.03 31.22
    -1 -2 3 514.84 32.29
    -1 -2 3 577.88 32.73
    -1 -2 3 569.22 37.37
    0 2 -3 -0.13 0.22
    0 2 -3 0.58 0.21
    0 2 -3 0.07 0.19
    0 2 -3 0.21 0.16
    0 2 -3 0.39 0.25
    0 2 -3 0.6 0.23
    0 -2 3 0.26 0.16
    0 -2 3 0.21 0.21
    0 -2 3 0.51 0.25
    0 -2 3 0.26 0.14
    0 -2 3 0.3 0.27
    0 -2 3 0.54 0.16
    -1 2 -3 75.84 4.27
    -1 2 -3 73.13 4.18
    -1 2 -3 73.08 4.04
    -1 2 -3 86.05 4.88
    1 -2 3 72.73 4.6
    1 -2 3 68.19 4.04
    1 -2 3 70.08 4.17
    1 -2 3 78.92 4.61
    1 -2 3 69.43 4.66
    1 -2 3 71.69 4.88
    -2 2 -3 0.06 0.28
    -2 2 -3 -0.04 0.16
    -2 2 -3 1.04 0.3
    -2 2 -3 0.04 0.15
    -2 2 -3 0.43 0.31
    2 -2 3 0.04 0.34
    2 -2 3 0.1 0.13
    2 -2 3 -0.38 0.28
    2 -2 3 0.16 0.12
    2 -2 3 0.27 0.11
    2 -2 3 0.02 0.37
    2 -2 3 0.1 0.16
    -3 2 -3 12.21 0.96
    -3 2 -3 11.72 0.7
    -3 2 -3 11.42 0.7
    3 -2 3 10.59 0.71
    3 -2 3 11.1 0.67
    3 -2 3 11.4 1.1
    3 -2 3 9.75 1.01
    3 -2 3 10.68 0.73
    3 -2 3 10.67 0.74
    3 -2 3 8.17 0.81
    -4 2 -3 306.5 16.52
    -4 2 -3 318.7 16.03
    4 -2 3 292.32 16.51
    4 -2 3 260.03 16.84
    4 -2 3 307.53 18.44
    4 -2 3 287.36 19.27
    -5 2 -3 13.8 1.05
    -5 2 -3 10.7 0.68
    -5 2 -3 11.28 0.72
    5 -2 3 10.28 0.68
    5 -2 3 8.64 0.88
    5 -2 3 10.64 1.13
    5 -2 3 9.44 1.11
    -6 2 -3 1.1 0.19
    -6 2 -3 1.68 0.27
    6 -2 3 1.3 0.62
    6 -2 3 1.16 0.18
    6 -2 3 0.8 0.41
    6 -2 3 1.65 0.58
    -7 2 -3 27.73 1.65
    -7 2 -3 28.2 1.64
    7 -2 3 28.52 1.65
    7 -2 3 26.89 2.23
    7 -2 3 28.39 2.12
    -8 2 -3 3.49 0.41
    -8 2 -3 4.08 0.38
    8 -2 3 4.44 0.87
    8 -2 3 5.5 0.84
    -9 2 -3 4.18 0.4
    -9 2 -3 4.85 0.61
    -9 2 -3 3.9 0.43
    9 -2 3 3.75 0.93
    9 -2 3 4.8 0.85
    -10 2 -3 1.46 0.46
    -10 2 -3 1.99 0.35
    10 -2 3 2.03 0.81
    -11 2 -3 0.88 0.46
    -11 2 -3 1.09 0.32
    11 -2 3 1.66 0.89
    -12 2 -3 3.44 0.44
    -12 2 -3 1.86 0.55
    12 -2 3 1.59 0.95
    -13 -1 3 5.48 0.55
    -13 -1 3 5.79 0.63
    -12 -1 3 3.69 0.42
    -12 -1 3 3.47 0.46
    -11 -1 3 0.17 0.21
    -11 -1 3 0.13 0.26
    -11 -1 3 0.08 0.25
    -11 -1 3 0.15 0.19
    -10 -1 3 6.62 0.61
    -10 -1 3 5.72 0.51
    -10 -1 3 6.23 0.55
    -10 -1 3 7.35 0.55
    -9 -1 3 10.94 0.95
    -9 -1 3 13.42 0.91
    -9 -1 3 11.9 0.85
    -9 -1 3 17.34 1.32
    -9 -1 3 12.97 0.83
    -9 -1 3 13.65 0.96
    8 1 -3 4.79 0.51
    -8 -1 3 5.74 0.52
    -8 -1 3 6.35 0.76
    -8 -1 3 5.02 0.5
    -8 -1 3 4.31 0.42
    -8 -1 3 6.71 0.64
    -8 -1 3 5.06 0.45
    -8 -1 3 5.21 0.43
    7 1 -3 21.65 1.35
    7 1 -3 20.81 1.21
    -7 -1 3 21.8 1.39
    -7 -1 3 23.21 1.61
    -7 -1 3 20.1 1.43
    -7 -1 3 21.36 1.42
    -7 -1 3 22.04 1.42
    -7 -1 3 18.55 1.24
    -7 -1 3 20.67 1.27
    -7 -1 3 23.52 1.6
    6 1 -3 45.69 3.15
    6 1 -3 47.34 2.83
    6 1 -3 50.1 3
    -6 -1 3 50.62 3.25
    -6 -1 3 54 2.96
    -6 -1 3 54.99 3.5
    -6 -1 3 50.65 2.86
    -6 -1 3 51.46 3.27
    -6 -1 3 53.36 3.06
    -6 -1 3 56.03 3.45
    -6 -1 3 56.04 3.37
    -6 -1 3 48.21 3.26
    5 1 -3 2.5 0.3
    5 1 -3 2.6 0.57
    5 1 -3 2.78 0.3
    5 1 -3 2.67 0.26
    -5 -1 3 3.53 0.32
    -5 -1 3 3.42 0.25
    -5 -1 3 2.51 0.34
    -5 -1 3 3.2 0.46
    -5 -1 3 3.48 0.43
    -5 -1 3 2.82 0.31
    -5 -1 3 3.42 0.48
    4 1 -3 190.57 10.69
    4 1 -3 180.42 11.7
    4 1 -3 179.02 10.64
    4 1 -3 180.25 10.2
    -4 -1 3 184.54 12.27
    -4 -1 3 214.94 11.75
    -4 -1 3 190.05 10.21
    -4 -1 3 185.92 12.23
    -4 -1 3 186.58 10.68
    -4 -1 3 181.13 11.69
    -4 -1 3 194.49 10.61
    -4 -1 3 191.48 11.71
    3 1 -3 36.15 2.46
    3 1 -3 39.77 2.57
    3 1 -3 38.29 2.14
    3 1 -3 37.95 2.45
    3 1 -3 37.96 2.29
    -3 -1 3 38.39 2.45
    -3 -1 3 39.84 2.14
    -3 -1 3 40.01 2.46
    -3 -1 3 37.81 2.55
    -3 -1 3 40.97 2.28
    2 1 -3 147.99 9.63
    2 1 -3 154.09 8.4
    2 1 -3 150.23 8.72
    2 1 -3 150.11 10.05
    2 1 -3 150.71 9.64
    -2 -1 3 172.79 8.41
    -2 -1 3 167.27 8.72
    -2 -1 3 151.44 9.64
    -2 -1 3 156.18 10.05
    -2 -1 3 150.77 9.62
    1 1 -3 43.04 2.36
    1 1 -3 36.1 2.46
    1 1 -3 46.56 2.81
    1 1 -3 43.04 2.7
    1 1 -3 42.53 2.7
    1 1 -3 44.29 2.47
    -1 -1 3 43.69 2.71
    -1 -1 3 43.67 2.46
    -1 -1 3 40.98 2.35
    -1 -1 3 47.75 2.81
    -1 -1 3 44.58 2.7
    -1 -1 3 38.97 2.47
    0 1 -3 44.28 2.5
    0 1 -3 41.66 2.46
    0 1 -3 47.58 2.84
    0 1 -3 47.87 2.72
    0 1 -3 40.56 2.7
    0 -1 3 44.21 2.71
    0 -1 3 43.42 2.37
    0 -1 3 37.84 2.5
    0 -1 3 41.49 2.46
    0 -1 3 41.88 2.84
    0 -1 3 38.92 2.71
    -1 1 -3 0.15 0.21
    -1 1 -3 0.25 0.13
    -1 1 -3 0.17 0.17
    -1 1 -3 0.02 0.15
    -1 1 -3 0.42 0.23
    -1 1 -3 0.27 0.19
    1 -1 3 -0.24 0.22
    1 -1 3 0.38 0.16
    1 -1 3 0.16 0.24
    1 -1 3 0.1 0.17
    1 -1 3 0.12 0.15
    1 -1 3 -0.25 0.24
    -2 1 -3 -0.11 0.13
    -2 1 -3 -0.02 0.1
    -2 1 -3 0.11 0.24
    -2 1 -3 0.08 0.19
    -2 1 -3 0.18 0.16
    -2 1 -3 0.06 0.22
    2 -1 3 0.03 0.12
    2 -1 3 0.07 0.15
    2 -1 3 0.07 0.25
    2 -1 3 0.35 0.3
    2 -1 3 -0.1 0.17
    2 -1 3 0.31 0.29
    -3 1 -3 519.01 27.77
    -3 1 -3 518.6 28.67
    3 -1 3 509.47 28.66
    3 -1 3 484.99 31.82
    3 -1 3 528.27 27.79
    3 -1 3 507.6 33.29
    3 -1 3 503.07 31.78
    3 -1 3 535.14 29.15
    -4 1 -3 112.92 6.11
    -4 1 -3 114.1 5.95
    4 -1 3 106.86 6.11
    4 -1 3 102.95 6.87
    4 -1 3 108.17 6.28
    4 -1 3 105.11 7.19
    -5 1 -3 10.94 0.73
    -5 1 -3 13.29 0.89
    -5 1 -3 10.35 0.68
    5 -1 3 9.49 1.08
    5 -1 3 10.13 1.06
    5 -1 3 10.1 0.69
    5 -1 3 9.56 0.86
    -6 1 -3 6.04 0.45
    -6 1 -3 6.53 0.53
    -6 1 -3 7.55 0.66
    6 -1 3 4.97 0.45
    6 -1 3 5.09 0.78
    6 -1 3 4.74 0.61
    -7 1 -3 9.62 0.82
    -7 1 -3 8.96 0.65
    -7 1 -3 8.39 0.58
    7 -1 3 8.14 0.92
    7 -1 3 7.83 1.02
    7 -1 3 6.89 0.78
    -8 1 -3 0.38 0.24
    -8 1 -3 0.15 0.19
    8 -1 3 0.14 0.44
    8 -1 3 -0.04 0.57
    8 -1 3 1.13 0.67
    -9 1 -3 -0.11 0.18
    -9 1 -3 0 0.23
    9 -1 3 0.05 0.45
    9 -1 3 -0.22 0.63
    9 -1 3 -0.68 0.58
    -10 1 -3 0.29 0.33
    10 -1 3 -0.17 0.7
    -11 1 -3 0.1 0.26
    -11 1 -3 -0.27 0.42
    11 -1 3 0.42 0.79
    -12 1 -3 -0.65 0.43
    -12 1 -3 -0.08 0.3
    12 -1 3 0.43 0.92
    -13 0 3 1.2 0.4
    -12 0 3 0.29 0.21
    -12 0 3 0.1 0.29
    -11 0 3 0.27 0.17
    -11 0 3 0.52 0.28
    -11 0 3 0.1 0.2
    -11 0 3 0.32 0.19
    -11 0 3 0.67 0.29
    -10 0 3 0.36 0.26
    -10 0 3 0.27 0.18
    -10 0 3 0.63 0.2
    -10 0 3 0.61 0.19
    -9 0 3 117 6.75
    -9 0 3 119.91 7.32
    -9 0 3 124.23 7.36
    -9 0 3 117.85 6.7
    -9 0 3 110.58 6.41
    -9 0 3 113.85 6.61
    -8 0 3 49.13 3.06
    -8 0 3 46.22 2.73
    -8 0 3 49.49 2.81
    -8 0 3 50.22 2.83
    -8 0 3 43.11 2.65
    -8 0 3 48.74 2.66
    7 0 -3 11.56 0.86
    7 0 -3 13.18 1.13
    -7 0 3 12.93 0.89
    -7 0 3 11.9 0.89
    -7 0 3 13.27 1.14
    -7 0 3 12.94 1.19
    -7 0 3 12.48 0.81
    -7 0 3 12.18 0.76
    -7 0 3 12.55 0.79
    -7 0 3 12.89 1.02
    -7 0 3 11.09 0.75
    6 0 -3 20.96 1.42
    6 0 -3 23.24 1.62
    6 0 -3 21.21 1.53
    -6 0 3 20.98 1.24
    -6 0 3 23 1.68
    -6 0 3 21.43 1.31
    -6 0 3 22.66 1.45
    -6 0 3 21.3 1.56
    -6 0 3 22.28 1.65
    -6 0 3 19.68 1.35
    -6 0 3 23.28 1.3
    5 0 -3 22.86 1.54
    5 0 -3 22.69 1.54
    5 0 -3 23.04 1.31
    -5 0 3 22.48 1.41
    -5 0 3 25.65 1.72
    -5 0 3 24.36 1.68
    -5 0 3 23.17 1.77
    -5 0 3 23.52 1.33
    -5 0 3 25.49 1.4
    -5 0 3 24.65 1.57
    -5 0 3 22.86 1.44
    4 0 -3 4.16 0.41
    4 0 -3 4.14 0.3
    4 0 -3 5.13 0.47
    -4 0 3 5.09 0.53
    -4 0 3 4.19 0.36
    -4 0 3 5.48 0.63
    -4 0 3 4.79 0.45
    -4 0 3 4.79 0.49
    -4 0 3 5.39 0.33
    -4 0 3 4.67 0.45
    -4 0 3 3.99 0.36
    3 0 -3 10.17 0.66
    3 0 -3 11.14 0.8
    3 0 -3 9.94 0.76
    3 0 -3 11.54 0.89
    -3 0 3 11.62 0.65
    -3 0 3 11.98 1.01
    -3 0 3 10.36 0.86
    -3 0 3 10.52 0.76
    -3 0 3 11.9 0.82
    -3 0 3 10.42 0.83
    2 0 -3 73.27 4.09
    2 0 -3 66.75 4.52
    2 0 -3 70.63 4.72
    2 0 -3 65.77 4.1
    2 0 -3 75.97 3.92
    2 0 -3 70.1 4.52
    -2 0 3 75.89 4.53
    -2 0 3 73.89 4.52
    -2 0 3 75.16 3.92
    -2 0 3 71.05 4.08
    -2 0 3 74.31 4.72
    -2 0 3 73.66 4.1
    1 0 -3 82.04 5.3
    1 0 -3 79.31 5.08
    1 0 -3 83.6 4.62
    1 0 -3 79.08 4.42
    1 0 -3 82.15 5.08
    1 0 -3 83.62 4.59
    -1 0 3 73.04 4.57
    -1 0 3 83.69 4.63
    -1 0 3 75.69 4.42
    -1 0 3 89.17 5.3
    -1 0 3 82.11 5.07
    -1 0 3 81.17 5.09
    0 0 -3 0.59 0.19
    0 0 -3 0.37 0.16
    0 0 -3 0.53 0.16
    0 0 -3 0.45 0.14
    0 0 -3 0.68 0.18
    0 0 -3 0.63 0.15
    0 0 3 0.73 0.21
    0 0 3 0.64 0.18
    0 0 3 0.55 0.16
    0 0 3 0.59 0.16
    0 0 3 0.47 0.14
    0 0 3 0.34 0.16
    -1 0 -3 0.9 0.18
    -1 0 -3 0.88 0.19
    -1 0 -3 1.01 0.19
    -1 0 -3 1.1 0.21
    -1 0 -3 0.93 0.17
    -1 0 -3 1.18 0.19
    1 0 3 0.52 0.23
    1 0 3 0.77 0.16
    1 0 3 1.13 0.19
    1 0 3 0.75 0.18
    1 0 3 0.54 0.2
    -2 0 -3 106.95 6.39
    -2 0 -3 122.32 6.5
    -2 0 -3 109.16 7.07
    -2 0 -3 118.09 6.22
    -2 0 -3 128.68 7.08
    2 0 3 116.79 7.09
    2 0 3 109.71 7.43
    2 0 3 103.37 7.09
    2 0 3 114.03 6.52
    2 0 3 104.57 6.39
    2 0 3 118.67 6.23
    -3 0 -3 197.32 10.75
    -3 0 -3 195.42 11.89
    -3 0 -3 193.99 10.44
    3 0 3 180.23 11.91
    3 0 3 190.03 11.94
    3 0 3 195.15 10.95
    3 0 3 195.77 12.51
    3 0 3 185.8 10.74
    -4 0 -3 2.03 0.24
    -4 0 -3 2.25 0.27
    -4 0 -3 2.07 0.29
    4 0 3 1.84 0.24
    4 0 3 1.6 0.35
    4 0 3 1.67 0.45
    4 0 3 1.6 0.47
    -5 0 -3 0.05 0.2
    -5 0 -3 0.08 0.21
    -5 0 -3 0.1 0.16
    5 0 3 -0.08 0.32
    5 0 3 -0.15 0.4
    5 0 3 0.4 0.45
    -6 0 -3 10.03 0.72
    -6 0 -3 10.79 0.76
    -6 0 -3 9.48 0.66
    6 0 3 9.31 0.86
    6 0 3 8.91 1.04
    6 0 3 8.91 1
    -7 0 -3 6.12 0.48
    -7 0 -3 6.27 0.55
    -7 0 -3 6.26 0.59
    7 0 3 5.68 0.74
    7 0 3 5.78 0.65
    7 0 3 4.84 0.83
    -8 0 -3 4.15 0.41
    -8 0 -3 4.34 0.47
    8 0 3 3.21 0.65
    8 0 3 4.47 0.83
    8 0 3 4.05 0.63
    -9 0 -3 5.62 0.54
    -9 0 -3 5.73 0.48
    9 0 3 4.18 0.92
    9 0 3 4.44 0.71
    -10 0 -3 2.89 0.35
    -10 0 -3 2.83 0.41
    10 0 3 2.62 0.9
    10 0 3 1.85 0.59
    -11 0 -3 1.06 0.32
    11 0 3 0.33 0.79
    -13 1 3 5.98 0.68
    -13 1 3 7.15 0.92
    -12 1 3 2.92 0.62
    -12 1 3 2.92 0.32
    -12 1 3 2.97 0.46
    11 -1 -3 7.48 0.89
    -11 1 3 4.38 0.4
    -11 1 3 5.15 0.71
    -11 1 3 5.46 0.53
    -11 1 3 4.72 0.46
    -11 1 3 4.57 0.43
    10 -1 -3 50.75 2.97
    -10 1 3 38.38 2.41
    -10 1 3 42.76 2.55
    -10 1 3 43.64 2.69
    -10 1 3 38.95 2.36
    9 -1 -3 37.39 2.42
    -9 1 3 38.52 2.29
    -9 1 3 35.39 2.11
    -9 1 3 42.96 2.49
    -9 1 3 35.6 2.23
    -9 1 3 36.8 2.13
    -9 1 3 41.08 2.7
    -9 1 3 36.13 2.17
    8 -1 -3 5.27 0.47
    8 -1 -3 7.87 0.83
    -8 1 3 5.21 0.5
    -8 1 3 4.64 0.61
    -8 1 3 5.28 0.49
    -8 1 3 4.54 0.41
    -8 1 3 5.77 0.55
    -8 1 3 5.29 0.38
    -8 1 3 4.39 0.38
    7 -1 -3 7.19 0.81
    7 -1 -3 4.51 0.49
    7 -1 -3 5 0.66
    -7 1 3 6.22 0.49
    -7 1 3 5.19 0.54
    -7 1 3 4.65 0.38
    -7 1 3 5.55 0.4
    -7 1 3 5.89 0.5
    -7 1 3 5.78 0.48
    -7 1 3 5.06 0.61
    6 -1 -3 1.51 0.26
    6 -1 -3 1.65 0.59
    6 -1 -3 0.94 0.43
    -6 1 3 2.19 0.58
    -6 1 3 1.55 0.15
    -6 1 3 1.39 0.23
    -6 1 3 0.75 0.22
    -6 1 3 1.71 0.24
    -6 1 3 1.8 0.38
    -6 1 3 1.77 0.29
    -6 1 3 1.06 0.57
    -6 1 3 1.58 0.17
    5 -1 -3 25.26 1.62
    5 -1 -3 23.82 1.52
    5 -1 -3 26.8 1.81
    -5 1 3 26.45 1.64
    -5 1 3 24.65 1.45
    -5 1 3 24.73 1.77
    -5 1 3 23.33 1.9
    -5 1 3 25.13 1.48
    -5 1 3 21.59 1.35
    -5 1 3 25.12 1.47
    -5 1 3 27.27 1.85
    4 -1 -3 12.81 0.88
    4 -1 -3 11.91 0.78
    4 -1 -3 13.45 1.08
    4 -1 -3 12.13 1.03
    4 -1 -3 11.8 0.81
    -4 1 3 11.68 0.77
    -4 1 3 13.31 1.14
    -4 1 3 11.88 0.99
    -4 1 3 12.44 0.91
    3 -1 -3 153.84 8.67
    3 -1 -3 156.15 9.51
    3 -1 -3 149.8 8.56
    3 -1 -3 152.53 9.95
    3 -1 -3 157.31 9.56
    -3 1 3 145.89 9.94
    -3 1 3 156.88 9.52
    -3 1 3 153.68 8.55
    -3 1 3 148.92 9.55
    -3 1 3 150.96 8.67
    2 -1 -3 3.24 0.43
    2 -1 -3 3.19 0.27
    2 -1 -3 3.52 0.39
    2 -1 -3 2.84 0.34
    2 -1 -3 3.43 0.42
    -2 1 3 3.44 0.35
    -2 1 3 3.9 0.49
    -2 1 3 2.39 0.38
    -2 1 3 3.33 0.53
    -2 1 3 3.22 0.33
    -2 1 3 2.77 0.4
    -2 1 3 3.05 0.28
    1 -1 -3 129.24 8.03
    1 -1 -3 127.16 6.98
    1 -1 -3 123.66 8.38
    1 -1 -3 133.08 7.22
    1 -1 -3 122.24 7.32
    -1 1 3 134.85 8.38
    -1 1 3 132.13 7.22
    -1 1 3 121.19 8.01
    -1 1 3 128.56 6.99
    -1 1 3 135.23 7.32
    0 -1 -3 0.82 0.18
    0 -1 -3 1 0.22
    0 -1 -3 0.98 0.17
    0 -1 -3 1.08 0.23
    0 -1 -3 1.1 0.18
    0 1 3 0.79 0.16
    0 1 3 0.85 0.18
    0 1 3 0.79 0.29
    0 1 3 0.87 0.17
    -1 -1 -3 127.28 7.53
    -1 -1 -3 108.03 7.21
    -1 -1 -3 118.58 7.19
    -1 -1 -3 117.35 6.31
    -1 -1 -3 105.93 6.49
    -1 -1 -3 120.39 6.59
    1 1 3 114.41 6.59
    1 1 3 117.43 6.31
    1 1 3 114.22 7.52
    1 1 3 112.56 7.18
    -2 -1 -3 13.97 0.88
    -2 -1 -3 13.23 0.83
    -2 -1 -3 12.21 0.91
    -2 -1 -3 12.22 0.8
    -2 -1 -3 15.67 0.97
    -2 -1 -3 13.44 0.84
    2 1 3 11.67 0.85
    2 1 3 10.88 0.95
    2 1 3 11.37 0.8
    2 1 3 13.15 0.97
    2 1 3 13.15 0.87
    -3 -1 -3 6.5 0.51
    -3 -1 -3 7.51 0.58
    -3 -1 -3 7.04 0.56
    -3 -1 -3 8.45 0.55
    3 1 3 7.22 0.69
    3 1 3 7.24 0.53
    3 1 3 6.96 0.63
    3 1 3 7.56 0.6
    3 1 3 5.9 0.64
    -4 -1 -3 18.31 1.05
    -4 -1 -3 18.34 1.08
    -4 -1 -3 16.38 1.01
    -4 -1 -3 15.9 1.08
    4 1 3 14.42 1.2
    4 1 3 15.6 1.08
    4 1 3 14.89 1.09
    4 1 3 16.16 1.27
    -5 -1 -3 49.83 2.81
    -5 -1 -3 48.85 2.84
    -5 -1 -3 55.31 3.11
    5 1 3 47.21 3.39
    5 1 3 45.2 3.2
    5 1 3 48.2 2.95
    -6 -1 -3 24.13 1.48
    -6 -1 -3 27.89 1.6
    -6 -1 -3 25.15 1.51
    6 1 3 22.65 1.74
    6 1 3 23.98 1.61
    6 1 3 22.42 1.89
    -7 -1 -3 5.73 0.55
    -7 -1 -3 6.31 0.5
    -7 -1 -3 5.76 0.5
    7 1 3 6.65 0.67
    7 1 3 5.64 0.66
    7 1 3 4.6 0.79
    -8 -1 -3 49.42 2.85
    -8 -1 -3 50.85 2.84
    8 1 3 48.04 3.03
    8 1 3 47.08 3.53
    -9 -1 -3 16.29 1.01
    -9 -1 -3 17.11 1.09
    9 1 3 12.98 1.54
    9 1 3 12.6 1.24
    -10 -1 -3 7.94 0.71
    -10 -1 -3 8.02 0.62
    10 1 3 5.85 0.83
    10 1 3 7.18 1.16
    -11 -1 -3 2.27 0.44
    11 1 3 2.49 0.89
    11 1 3 2.5 0.63
    -14 2 3 0.12 0.56
    -13 2 3 15.54 1.18
    -13 2 3 13.24 1.44
    12 -2 -3 5.15 0.96
    -12 2 3 6.64 0.66
    -12 2 3 6.86 0.86
    11 -2 -3 43.09 2.79
    -11 2 3 34.64 2.13
    -11 2 3 39.27 2.36
    -11 2 3 38.05 2.76
    10 -2 -3 48.58 2.93
    10 -2 -3 40.88 2.59
    -10 2 3 41.37 2.46
    -10 2 3 40.37 2.9
    -10 2 3 38.28 2.25
    -10 2 3 37.43 2.29
    9 -2 -3 55.62 3.3
    9 -2 -3 48.4 2.99
    -9 2 3 45.93 2.67
    -9 2 3 44.88 2.58
    -9 2 3 45.29 2.65
    -9 2 3 46.05 2.59
    -9 2 3 44.95 2.79
    -9 2 3 46.87 3.27
    8 -2 -3 3.83 0.4
    8 -2 -3 5.14 0.81
    -8 2 3 3.65 0.34
    -8 2 3 3.76 0.31
    -8 2 3 3.98 0.42
    -8 2 3 3.21 0.29
    -8 2 3 3.97 0.58
    -8 2 3 4.31 0.48
    7 -2 -3 16.8 1.21
    7 -2 -3 18.5 1.53
    7 -2 -3 17.38 1.2
    -7 2 3 16.47 1.03
    -7 2 3 18.27 1.39
    -7 2 3 18.78 1.13
    -7 2 3 17.53 1.25
    -7 2 3 16.41 0.97
    -7 2 3 18.05 1.14
    -7 2 3 17.08 0.98
    6 -2 -3 8.31 0.93
    6 -2 -3 6.84 0.67
    6 -2 -3 7.65 0.65
    -6 2 3 7.92 0.7
    -6 2 3 7.3 0.62
    -6 2 3 7.17 0.84
    -6 2 3 7.72 0.5
    5 -2 -3 0.08 0.22
    5 -2 -3 -0.07 0.26
    5 -2 -3 -0.03 0.55
    5 -2 -3 0.03 0.21
    -5 2 3 0.26 0.58
    -5 2 3 0.08 0.22
    -5 2 3 -0.4 0.27
    -5 2 3 -0.23 0.11
    -5 2 3 -0.01 0.35
    -5 2 3 0.26 0.58
    4 -2 -3 15.98 1.02
    4 -2 -3 17.23 1.07
    4 -2 -3 17.45 1.19
    4 -2 -3 16.52 1.33
    4 -2 -3 17.02 1.39
    -4 2 3 16.47 1.07
    -4 2 3 17.48 1.42
    -4 2 3 16.83 0.99
    -4 2 3 18.39 1.22
    -4 2 3 14.4 1.28
    3 -2 -3 2.52 0.59
    3 -2 -3 2.48 0.44
    3 -2 -3 2.51 0.31
    3 -2 -3 2.44 0.25
    3 -2 -3 2.05 0.37
    -3 2 3 2.37 0.58
    -3 2 3 2.23 0.4
    -3 2 3 2.14 0.22
    -3 2 3 2.17 0.41
    -3 2 3 1.81 0.31
    2 -2 -3 244.45 12.97
    2 -2 -3 202.78 14.93
    2 -2 -3 243.81 15.6
    2 -2 -3 247.01 13.64
    2 -2 -3 242.81 13.43
    2 -2 -3 258.49 12.99
    2 -2 -3 232.62 14.96
    -2 2 3 248.38 15.6
    -2 2 3 241.94 13.42
    -2 2 3 225.5 14.95
    -2 2 3 256.92 13.64
    -2 2 3 235.11 14.95
    1 -2 -3 2.66 0.25
    1 -2 -3 2.4 0.29
    1 -2 -3 2.14 0.36
    1 -2 -3 2.59 0.23
    1 -2 -3 1.9 0.22
    1 -2 -3 2.09 0.34
    -1 2 3 1.94 0.3
    -1 2 3 2.15 0.21
    -1 2 3 2.11 0.49
    -1 2 3 2.64 0.33
    -1 2 3 1.58 0.38
    -1 2 3 2.53 0.26
    0 -2 -3 15.96 0.89
    0 -2 -3 13.62 1.11
    0 -2 -3 13.49 0.92
    0 -2 -3 16.81 1.13
    0 -2 -3 16.17 0.98
    0 2 3 15.67 1.05
    0 2 3 14.93 0.93
    0 2 3 12.72 1.16
    0 2 3 16.67 1.1
    0 2 3 11.93 1.13
    0 2 3 16.16 0.95
    -1 -2 -3 13.8 0.87
    -1 -2 -3 14.41 0.88
    -1 -2 -3 12.77 0.8
    -1 -2 -3 14.37 0.84
    -1 -2 -3 11.16 0.99
    -1 -2 -3 14.14 1
    1 2 3 13.18 0.84
    1 2 3 9.96 1.02
    1 2 3 14.07 0.97
    1 2 3 13.54 0.91
    1 2 3 13.52 0.85
    -2 -2 -3 137.1 7.7
    -2 -2 -3 160.78 9.18
    -2 -2 -3 138.34 7.92
    -2 -2 -3 140.75 8.75
    -2 -2 -3 136.4 8.8
    2 2 3 137.16 7.92
    2 2 3 148.92 9.17
    2 2 3 124.78 8.81
    2 2 3 145.5 8.74
    2 2 3 137.77 8.03
    -3 -2 -3 0.72 0.25
    -3 -2 -3 0.51 0.29
    -3 -2 -3 0.69 0.2
    -3 -2 -3 0.82 0.21
    3 2 3 0.73 0.19
    3 2 3 0.4 0.31
    3 2 3 0.61 0.27
    3 2 3 0.55 0.24
    -4 -2 -3 15.73 1.03
    -4 -2 -3 14.32 1.08
    -4 -2 -3 16.47 0.99
    -4 -2 -3 16.51 1.03
    4 2 3 15.23 1.18
    4 2 3 16.54 1.03
    4 2 3 15.04 1.1
    4 2 3 13.42 1.09
    -5 -2 -3 41.21 2.64
    -5 -2 -3 43.1 2.41
    -5 -2 -3 43.63 2.42
    5 2 3 41.54 2.88
    5 2 3 40.6 2.49
    5 2 3 38.25 2.68
    5 2 3 41.44 2.62
    -6 -2 -3 12.16 0.83
    -6 -2 -3 12.76 0.89
    6 2 3 12.36 1.15
    6 2 3 11.81 0.94
    -7 -2 -3 3.94 0.42
    -7 -2 -3 5.85 0.53
    7 2 3 5.48 0.74
    7 2 3 3.95 0.57
    -8 -2 -3 9.14 0.67
    -8 -2 -3 9.49 0.77
    8 2 3 7.97 0.84
    8 2 3 8.44 1.05
    -9 -2 -3 54.17 3.11
    -9 -2 -3 55.14 3.11
    9 2 3 50.77 3.87
    9 2 3 52.29 3.31
    -10 -2 -3 14.14 0.97
    -10 -2 -3 14.69 1.05
    10 2 3 12.14 1.21
    10 2 3 13.5 1.55
    -11 -2 -3 2.07 0.44
    11 2 3 1.48 0.85
    11 2 3 1.56 0.61
    -14 3 3 4.12 0.83
    13 -3 -3 10.85 1.31
    -13 3 3 10.1 1.19
    -13 3 3 11.02 1.05
    12 -3 -3 24.12 2.03
    -12 3 3 22.51 1.6
    -12 3 3 23.71 1.91
    11 -3 -3 9.48 0.72
    11 -3 -3 12.83 1.27
    -11 3 3 8.72 0.99
    -11 3 3 8.52 0.85
    -11 3 3 8.3 0.59
    10 -3 -3 0.37 0.23
    10 -3 -3 1.66 0.76
    -10 3 3 0.26 0.14
    -10 3 3 0.3 0.32
    -10 3 3 0.47 0.42
    9 -3 -3 23.81 1.74
    9 -3 -3 20.15 1.3
    -9 3 3 18.21 1.27
    -9 3 3 18.24 1.53
    -9 3 3 17.37 1.06
    -9 3 3 17.99 1.07
    8 -3 -3 35.74 2.48
    8 -3 -3 32.98 2.16
    -8 3 3 31.78 2.38
    -8 3 3 32.88 2.01
    -8 3 3 32.09 1.81
    -8 3 3 32.7 1.81
    7 -3 -3 104.86 6.2
    7 -3 -3 113.5 6.89
    7 -3 -3 122.17 7.11
    -7 3 3 107.52 6.31
    -7 3 3 105.16 6.13
    -7 3 3 106.74 7.29
    6 -3 -3 2.26 0.33
    6 -3 -3 2.35 0.38
    6 -3 -3 1.68 0.28
    6 -3 -3 2.23 0.75
    -6 3 3 1.34 0.39
    -6 3 3 2.32 0.34
    -6 3 3 1.59 0.17
    -6 3 3 1.65 0.48
    5 -3 -3 16.42 1.01
    5 -3 -3 17.42 1.49
    5 -3 -3 18.18 1.22
    5 -3 -3 17.7 1.11
    -5 3 3 16.4 1.27
    -5 3 3 15.61 1.34
    -5 3 3 15.31 0.97
    -5 3 3 16.79 1.1
    4 -3 -3 42.7 2.81
    4 -3 -3 44.84 2.56
    4 -3 -3 44.68 2.99
    4 -3 -3 42.99 2.46
    4 -3 -3 41.12 2.96
    -4 3 3 42.77 2.84
    -4 3 3 43 2.45
    -4 3 3 42.78 2.55
    -4 3 3 43.41 2.97
    3 -3 -3 62.42 4.12
    3 -3 -3 60.28 3.34
    3 -3 -3 63.17 3.57
    3 -3 -3 58.58 3.92
    3 -3 -3 63.1 3.46
    3 -3 -3 62.61 4.03
    -3 3 3 63.17 4.12
    -3 3 3 61.73 3.32
    -3 3 3 56.95 4.01
    -3 3 3 57.93 3.94
    -3 3 3 60.03 3.45
    -3 3 3 63.59 3.57
    2 -3 -3 10.61 0.63
    2 -3 -3 11.54 0.83
    2 -3 -3 10.54 0.67
    2 -3 -3 10.19 0.96
    2 -3 -3 11.38 1.08
    2 -3 -3 11.44 0.92
    -2 3 3 9.37 1.06
    -2 3 3 10.78 0.67
    -2 3 3 7.34 0.89
    -2 3 3 10.75 0.62
    -2 3 3 11.02 0.9
    -2 3 3 11.14 0.8
    1 -3 -3 43.07 2.91
    1 -3 -3 41.67 2.37
    1 -3 -3 42.67 2.55
    1 -3 -3 46.19 2.83
    1 -3 -3 42.79 2.87
    -1 3 3 45.39 2.91
    -1 3 3 46.7 2.37
    -1 3 3 36.8 2.85
    -1 3 3 38.16 2.83
    -1 3 3 45.19 2.53
    0 -3 -3 49.93 3.71
    0 -3 -3 57.63 3.84
    0 -3 -3 60.32 3.29
    0 -3 -3 57.9 3.17
    0 3 3 63.03 3.35
    0 3 3 59.92 3.3
    0 3 3 61.93 3.18
    0 3 3 48.79 3.72
    0 3 3 54.94 3.65
    0 3 3 60.74 3.83
    -1 -3 -3 13.68 0.8
    -1 -3 -3 10.33 0.96
    -1 -3 -3 12.5 0.95
    1 3 3 12.49 0.86
    1 3 3 12.67 0.91
    1 3 3 9.08 1.02
    1 3 3 8.93 1
    1 3 3 13.99 0.8
    -2 -3 -3 3.14 0.37
    -2 -3 -3 2.7 0.46
    -2 -3 -3 3.54 0.33
    2 3 3 3.28 0.36
    2 3 3 2.22 0.47
    2 3 3 3.71 0.34
    2 3 3 2.8 0.31
    2 3 3 1.69 0.45
    -3 -3 -3 0.59 0.35
    -3 -3 -3 0.53 0.28
    -3 -3 -3 0.7 0.22
    3 3 3 0.74 0.26
    3 3 3 0.3 0.23
    3 3 3 0.74 0.35
    3 3 3 0.57 0.16
    3 3 3 0.32 0.32
    -4 -3 -3 11.32 0.81
    -4 -3 -3 9.68 0.84
    -4 -3 -3 11.06 0.72
    4 3 3 10.08 0.74
    4 3 3 10.62 0.75
    4 3 3 11.3 0.86
    4 3 3 8.63 0.84
    4 3 3 8.04 0.76
    -5 -3 -3 1.3 0.35
    -5 -3 -3 0.82 0.31
    -5 -3 -3 1.51 0.27
    5 3 3 1.46 0.33
    5 3 3 1.81 0.29
    5 3 3 1.73 0.39
    -6 -3 -3 19.88 1.41
    -6 -3 -3 21.76 1.34
    -6 -3 -3 20.74 1.3
    6 3 3 20.82 1.62
    6 3 3 20.83 1.34
    6 3 3 19.15 1.36
    -7 -3 -3 4.92 0.49
    -7 -3 -3 4.75 0.54
    -7 -3 -3 5.23 0.51
    7 3 3 4.17 0.57
    7 3 3 5.29 0.76
    -8 -3 -3 34.86 2.12
    -8 -3 -3 36.64 2.15
    8 3 3 35.86 2.66
    8 3 3 33.67 2.25
    -9 -3 -3 38.45 2.25
    -9 -3 -3 37.9 2.28
    9 3 3 36.99 2.43
    9 3 3 34.92 2.85
    -10 -3 -3 0.65 0.29
    -10 -3 -3 0.27 0.34
    10 3 3 1.05 0.7
    10 3 3 0.62 0.54
    -11 -3 -3 -0.36 0.35
    -14 4 3 0.61 0.57
    13 -4 -3 8.89 1.26
    -13 4 3 8.48 0.85
    -13 4 3 7.46 1.02
    12 -4 -3 16.68 1.71
    -12 4 3 15.43 1.47
    -12 4 3 15.39 1.23
    11 -4 -3 9.88 1.2
    11 -4 -3 8.03 0.66
    -11 4 3 6.26 0.5
    -11 4 3 9.3 0.81
    -11 4 3 6.09 0.88
    10 -4 -3 2.84 0.87
    10 -4 -3 2.24 0.34
    -10 4 3 1.91 0.42
    -10 4 3 1.76 0.53
    -10 4 3 1.73 0.22
    9 -4 -3 12.25 1.29
    9 -4 -3 10.29 0.84
    -9 4 3 9.63 0.6
    -9 4 3 11.02 1.1
    -9 4 3 10.5 0.61
    -9 4 3 8.17 0.84
    8 -4 -3 47.36 3.12
    8 -4 -3 43.15 2.8
    -8 4 3 38.2 3.04
    -8 4 3 43.8 2.61
    7 -4 -3 19.98 1.27
    7 -4 -3 22.33 1.5
    7 -4 -3 24.85 1.86
    -7 4 3 19.97 1.39
    -7 4 3 20.65 1.69
    6 -4 -3 0.09 0.18
    6 -4 -3 -0.17 0.69
    6 -4 -3 0.59 0.34
    6 -4 -3 0.51 0.29
    -6 4 3 0.24 0.33
    -6 4 3 0.03 0.1
    -6 4 3 -0.24 0.4
    5 -4 -3 5.24 0.49
    5 -4 -3 4.9 0.38
    5 -4 -3 4.27 0.86
    5 -4 -3 4.73 0.56
    -5 4 3 4.6 0.62
    -5 4 3 3.99 0.48
    -5 4 3 4.24 0.34
    4 -4 -3 286.73 16.97
    4 -4 -3 290.04 15.49
    4 -4 -3 234.74 17
    4 -4 -3 271.49 15.2
    4 -4 -3 283.71 14.7
    -4 4 3 253.79 15.19
    -4 4 3 268.01 17.72
    -4 4 3 282.05 15.49
    -4 4 3 274.26 14.69
    3 -4 -3 164.69 9.08
    3 -4 -3 147.08 9.94
    3 -4 -3 161.67 8.88
    3 -4 -3 142.28 9.99
    3 -4 -3 159.81 8.59
    -3 4 3 163.05 8.58
    -3 4 3 152.08 8.88
    -3 4 3 172.62 9.08
    -3 4 3 160.87 10.39
    2 -4 -3 39.11 2.97
    2 -4 -3 46.49 2.43
    2 -4 -3 45.8 2.91
    2 -4 -3 43.88 2.51
    2 -4 -3 45.92 2.63
    2 -4 -3 43.46 3.03
    -2 4 3 44.71 2.41
    -2 4 3 46.64 2.62
    -2 4 3 36.78 2.95
    -2 4 3 43.84 2.99
    -2 4 3 42.43 2.5
    1 -4 -3 1.82 0.6
    1 -4 -3 1.21 0.35
    1 -4 -3 1.3 0.45
    1 -4 -3 1.51 0.21
    1 -4 -3 1.35 0.37
    1 -4 -3 1.35 0.22
    -1 4 3 1.15 0.44
    -1 4 3 0.6 0.56
    -1 4 3 1.15 0.35
    -1 4 3 1.17 0.31
    -1 4 3 1.49 0.19
    -1 4 3 1.15 0.21
    0 -4 -3 6.95 0.79
    0 -4 -3 6.21 0.73
    0 -4 -3 7.87 0.74
    0 -4 -3 8.14 0.53
    0 -4 -3 7.36 0.54
    0 4 3 5.07 0.77
    0 4 3 5.4 0.72
    0 4 3 7.97 0.51
    0 4 3 8.1 0.7
    0 4 3 8.68 0.64
    -1 -4 -3 16.35 0.99
    -1 -4 -3 13.97 1.24
    1 4 3 12.26 1.23
    1 4 3 16.25 1.14
    1 4 3 15.12 1.08
    1 4 3 16.44 1.01
    -2 -4 -3 58.69 2.93
    -2 -4 -3 49.78 3.32
    2 4 3 47.38 2.8
    2 4 3 42.76 3.27
    2 4 3 54.72 3.36
    2 4 3 43.53 3.3
    2 4 3 52.78 3.18
    2 4 3 51.81 2.95
    -3 -4 -3 -0.02 0.38
    -3 -4 -3 0.15 0.22
    3 4 3 0.65 0.34
    3 4 3 0.16 0.22
    3 4 3 0.54 0.25
    3 4 3 0.29 0.34
    3 4 3 0.09 0.14
    -4 -4 -3 1.41 0.34
    -4 -4 -3 1.31 0.42
    -4 -4 -3 1.43 0.28
    4 4 3 1.91 0.36
    4 4 3 1.77 0.35
    4 4 3 1.44 0.29
    -5 -4 -3 19.62 1.28
    -5 -4 -3 20.48 1.24
    -5 -4 -3 18.25 1.42
    5 4 3 18.59 1.45
    5 4 3 18.72 1.35
    5 4 3 19.4 1.27
    -6 -4 -3 10.4 0.92
    -6 -4 -3 11.57 0.9
    -6 -4 -3 11.58 0.81
    6 4 3 10.75 0.87
    6 4 3 11.04 1.03
    6 4 3 10.76 0.82
    -7 -4 -3 0.16 0.32
    -7 -4 -3 0.06 0.34
    -7 -4 -3 0.48 0.25
    7 4 3 0.14 0.34
    7 4 3 0.32 0.45
    -8 -4 -3 15.13 1.02
    -8 -4 -3 14.81 1.09
    8 4 3 13.1 1.12
    8 4 3 13.6 1.37
    -9 -4 -3 7.6 0.73
    -9 -4 -3 6.47 0.63
    9 4 3 7.13 0.8
    9 4 3 5.63 0.97
    -10 -4 -3 4.58 0.6
    -10 -4 -3 4.05 0.48
    10 4 3 2.72 0.64
    10 4 3 2.92 0.85
    14 -5 -3 4.18 1.16
    -14 5 3 4.55 0.84
    -14 5 3 4.37 0.71
    13 -5 -3 8.84 1.3
    -13 5 3 7.22 1.01
    -13 5 3 6.28 0.76
    12 -5 -3 2.58 0.96
    -12 5 3 2.02 0.81
    -12 5 3 2.04 0.53
    11 -5 -3 14.43 1.11
    11 -5 -3 15.55 1.67
    -11 5 3 16.32 1.21
    -11 5 3 14.03 1.41
    10 -5 -3 1.88 0.39
    10 -5 -3 2.17 0.88
    -10 5 3 1.96 0.6
    -10 5 3 2.46 0.47
    9 -5 -3 63.94 4.06
    9 -5 -3 69.74 4.39
    -9 5 3 58.71 4.37
    -9 5 3 60.72 3.75
    8 -5 -3 8.26 1.15
    8 -5 -3 8.14 0.78
    -8 5 3 7.26 0.88
    -8 5 3 6.07 0.66
    7 -5 -3 -0.59 0.72
    7 -5 -3 -0.22 0.35
    7 -5 -3 0.12 0.19
    -7 5 3 -0.04 0.34
    -7 5 3 -0.13 0.09
    -7 5 3 -0.51 0.44
    6 -5 -3 10.82 0.64
    6 -5 -3 9.27 1.19
    6 -5 -3 10.45 0.92
    -6 5 3 9.38 1.04
    -6 5 3 9.24 0.61
    -6 5 3 8.94 0.84
    5 -5 -3 0.48 0.41
    5 -5 -3 0.76 0.17
    5 -5 -3 0.82 0.13
    5 -5 -3 0.44 0.76
    -5 5 3 1.23 0.38
    -5 5 3 0.28 0.46
    -5 5 3 0.67 0.14
    -5 5 3 0.75 0.15
    4 -5 -3 259.11 13.48
    4 -5 -3 257.61 15.58
    4 -5 -3 252.34 13.93
    4 -5 -3 237.69 15.64
    -4 5 3 239.53 16.26
    -4 5 3 250.32 14.21
    -4 5 3 261.04 13.46
    -4 5 3 231.43 13.92
    3 -5 -3 60.52 3.42
    3 -5 -3 58.53 4.04
    3 -5 -3 63.52 3.95
    3 -5 -3 60.65 3.32
    -3 5 3 59.77 3.56
    -3 5 3 55.86 4.07
    -3 5 3 57.91 3.42
    -3 5 3 63.17 3.29
    2 -5 -3 20.85 1.25
    2 -5 -3 17.97 1.7
    2 -5 -3 20.52 1.21
    2 -5 -3 18.04 1.54
    -2 5 3 20.75 1.58
    -2 5 3 22.44 1.39
    -2 5 3 21.85 1.19
    1 -5 -3 34.4 1.9
    1 -5 -3 32.71 2.38
    1 -5 -3 35.5 1.96
    1 -5 -3 25.9 2.28
    -1 5 3 35.27 2.34
    -1 5 3 34.55 1.88
    -1 5 3 33.75 2.05
    0 -5 -3 1.37 0.27
    0 -5 -3 4.74 0.67
    0 -5 -3 2.34 0.54
    0 5 3 1.59 0.24
    0 5 3 1.66 0.62
    0 5 3 1.86 0.37
    0 5 3 1.81 0.35
    -1 -5 -3 -0.18 0.42
    -1 -5 -3 0.13 0.21
    1 5 3 -0.25 0.25
    1 5 3 0.08 0.17
    1 5 3 0.09 0.52
    1 5 3 0.22 0.27
    -2 -5 -3 0.73 0.45
    -2 -5 -3 0.47 0.24
    2 5 3 0.52 0.22
    2 5 3 0.09 0.49
    2 5 3 0.57 0.25
    2 5 3 0.28 0.24
    2 5 3 0.08 0.18
    -3 -5 -3 7.47 0.78
    -3 -5 -3 8.22 0.61
    3 5 3 7.24 0.58
    3 5 3 8.02 0.65
    3 5 3 6.16 0.53
    3 5 3 7.36 0.55
    3 5 3 4.62 0.64
    -4 -5 -3 24.5 1.89
    -4 -5 -3 25.43 1.63
    -4 -5 -3 27.12 1.62
    4 5 3 26.68 1.63
    4 5 3 26.56 1.85
    -5 -5 -3 3.65 0.5
    -5 -5 -3 3.35 0.57
    -5 -5 -3 3.25 0.41
    5 5 3 3.3 0.49
    5 5 3 3.24 0.42
    -6 -5 -3 38.5 2.37
    -6 -5 -3 39.83 2.35
    -6 -5 -3 38.27 2.64
    6 5 3 38.61 2.75
    6 5 3 39.46 2.41
    -7 -5 -3 0.29 0.4
    -7 -5 -3 0.11 0.29
    -7 -5 -3 0.61 0.35
    7 5 3 0.35 0.35
    7 5 3 0.64 0.44
    -8 -5 -3 5.76 0.67
    -8 -5 -3 6.63 0.66
    8 5 3 6.34 0.71
    8 5 3 6.65 0.88
    -9 -5 -3 -0.27 0.36
    -9 -5 -3 0.93 0.32
    9 5 3 -0.4 0.58
    9 5 3 -0.01 0.46
    -10 -5 -3 0.07 0.38
    -10 -5 -3 0.01 0.32
    10 5 3 -0.27 0.47
    14 -6 -3 -0.81 0.93
    -14 6 3 1.28 0.66
    -14 6 3 0.76 0.59
    13 -6 -3 2.12 1.01
    -13 6 3 1.12 0.54
    -13 6 3 0.56 0.58
    12 -6 -3 1.09 0.97
    -12 6 3 0.9 0.49
    -12 6 3 -0.79 0.51
    11 -6 -3 -0.36 0.86
    11 -6 -3 -0.15 0.3
    -11 6 3 0.15 0.42
    -11 6 3 -1.04 0.5
    10 -6 -3 0.17 0.85
    10 -6 -3 0.53 0.37
    -10 6 3 0.55 0.43
    -10 6 3 0.08 0.54
    9 -6 -3 79.18 4.92
    9 -6 -3 80.62 5.25
    -9 6 3 74.71 4.53
    -9 6 3 71.55 5.26
    8 -6 -3 1.09 0.89
    8 -6 -3 1.33 0.42
    -8 6 3 1.03 0.42
    -8 6 3 0.36 0.53
    7 -6 -3 3.35 0.55
    7 -6 -3 2.96 0.94
    7 -6 -3 2.78 0.27
    -7 6 3 2.25 0.47
    -7 6 3 2.51 0.25
    -7 6 3 2.62 0.6
    6 -6 -3 4.8 0.64
    6 -6 -3 5.33 0.35
    6 -6 -3 5.2 0.4
    6 -6 -3 4.81 1
    -6 6 3 4.6 0.37
    -6 6 3 5.06 0.36
    -6 6 3 4.79 0.71
    -6 6 3 4.74 0.57
    5 -6 -3 67.33 3.82
    5 -6 -3 68.44 3.7
    5 -6 -3 72.9 4.42
    5 -6 -3 61.33 4.54
    -5 6 3 68.35 4
    -5 6 3 68.6 4.62
    -5 6 3 69.37 3.69
    -5 6 3 62.97 3.82
    4 -6 -3 84.72 4.53
    4 -6 -3 85.69 5.48
    4 -6 -3 80.76 4.66
    4 -6 -3 88.33 5.35
    -4 6 3 85.64 4.5
    -4 6 3 75.57 5.55
    -4 6 3 80.47 4.83
    -4 6 3 79.08 4.66
    3 -6 -3 44.11 3.01
    3 -6 -3 37.85 2.83
    3 -6 -3 42.87 2.41
    -3 6 3 43.59 2.32
    -3 6 3 40.01 2.93
    -3 6 3 41.32 2.55
    2 -6 -3 50.49 3.58
    2 -6 -3 53.24 3.68
    2 -6 -3 55.24 3.08
    2 -6 -3 51.07 2.98
    -2 6 3 53.54 3.66
    -2 6 3 55.13 2.96
    -2 6 3 55.07 3.21
    1 -6 -3 -0.22 0.61
    1 -6 -3 -0.2 0.2
    1 -6 -3 -0.22 0.46
    -1 6 3 -0.18 0.34
    -1 6 3 -0.01 0.18
    -1 6 3 0.03 0.34
    0 -6 -3 2.09 0.64
    0 -6 -3 1.81 0.28
    0 -6 -3 2.02 0.57
    0 6 3 1.93 0.26
    0 6 3 1.74 0.41
    0 6 3 1.53 0.37
    -1 -6 -3 20.82 1.35
    -1 -6 -3 20.76 1.67
    -1 -6 -3 20.06 1.68
    1 6 3 18.26 1.67
    1 6 3 23.29 1.3
    1 6 3 23.56 1.42
    1 6 3 23.88 1.59
    -2 -6 -3 15.44 1.4
    -2 -6 -3 19.01 1.14
    2 6 3 17.94 1.28
    2 6 3 18.45 1.14
    2 6 3 15.27 1.39
    2 6 3 16.76 1.21
    2 6 3 16.36 1.05
    -3 -6 -3 23.68 1.92
    -3 -6 -3 25.09 1.59
    3 6 3 27.5 1.54
    3 6 3 26.99 1.68
    3 6 3 21.67 1.81
    3 6 3 27.73 1.82
    3 6 3 25.86 1.61
    -4 -6 -3 1.63 0.57
    -4 -6 -3 2.14 0.36
    4 6 3 2.34 0.37
    4 6 3 1.72 0.4
    4 6 3 2.04 0.23
    -5 -6 -3 78.61 5.43
    -5 -6 -3 88.11 4.77
    -5 -6 -3 85.92 4.83
    5 6 3 81.98 4.88
    5 6 3 83.82 5.56
    -6 -6 -3 18.26 1.48
    -6 -6 -3 19.37 1.26
    -6 -6 -3 18.24 1.33
    6 6 3 18.57 1.45
    6 6 3 16.72 1.26
    -7 -6 -3 0.23 0.3
    -7 -6 -3 -0.43 0.47
    -7 -6 -3 0.35 0.36
    7 6 3 0.43 0.37
    7 6 3 0.37 0.48
    -8 -6 -3 7.27 0.78
    -8 -6 -3 7.5 0.73
    8 6 3 7.62 0.95
    8 6 3 6.38 0.75
    -9 -6 -3 1.79 0.41
    -9 -6 -3 1.66 0.48
    9 6 3 2.2 0.55
    13 -7 -3 1.13 0.99
    -13 7 3 1.96 0.59
    -13 7 3 0.95 0.64
    12 -7 -3 0.34 1
    -12 7 3 1.39 0.54
    -12 7 3 1.42 0.67
    11 -7 -3 4.3 0.56
    11 -7 -3 3.58 1.1
    -11 7 3 3.57 0.81
    -11 7 3 2.59 0.58
    10 -7 -3 5.36 0.65
    10 -7 -3 4.63 1.17
    -10 7 3 4.1 0.61
    -10 7 3 3 0.73
    9 -7 -3 31.69 2.13
    9 -7 -3 29.32 2.54
    -9 7 3 29.9 2.37
    -9 7 3 29 1.99
    8 -7 -3 7.96 1.23
    8 -7 -3 6.25 0.72
    -8 7 3 4.88 0.65
    -8 7 3 3.9 0.8
    -8 7 3 5.32 0.4
    7 -7 -3 16.71 1.25
    7 -7 -3 14.28 1.58
    7 -7 -3 14.26 0.89
    7 -7 -3 14.9 0.84
    -7 7 3 13.1 0.87
    -7 7 3 15.44 1.16
    -7 7 3 14.66 1.38
    -7 7 3 14.32 0.85
    6 -7 -3 7.4 0.8
    6 -7 -3 6.2 1.1
    6 -7 -3 6 0.43
    6 -7 -3 5.98 0.46
    -6 7 3 6.38 0.68
    -6 7 3 5.4 0.44
    -6 7 3 5.76 0.82
    -6 7 3 6.27 0.44
    5 -7 -3 3.93 0.96
    5 -7 -3 3.74 0.35
    5 -7 -3 3.51 0.62
    5 -7 -3 3.02 0.32
    -5 7 3 4.31 0.66
    -5 7 3 3.49 0.53
    -5 7 3 3.22 0.29
    -5 7 3 3.13 0.3
    4 -7 -3 8.7 0.98
    4 -7 -3 10.29 0.66
    4 -7 -3 9.6 1.23
    4 -7 -3 10.06 0.69
    -4 7 3 9.47 0.62
    -4 7 3 9.56 0.9
    -4 7 3 8.89 1.04
    3 -7 -3 22.39 1.94
    3 -7 -3 25.72 2.15
    3 -7 -3 26.84 1.58
    -3 7 3 28.4 1.51
    -3 7 3 27.16 1.75
    -3 7 3 25.3 1.98
    2 -7 -3 21.66 1.8
    2 -7 -3 21.62 1.97
    2 -7 -3 23.56 1.42
    -2 7 3 23.44 1.34
    -2 7 3 24.43 1.58
    -2 7 3 22.63 1.77
    1 -7 -3 56.74 3.86
    1 -7 -3 54.04 3.89
    1 -7 -3 58.56 3.32
    -1 7 3 58.35 3.19
    -1 7 3 57.21 3.91
    -1 7 3 58.81 3.45
    0 -7 -3 23.45 1.85
    0 -7 -3 23.23 1.43
    0 -7 -3 22.02 1.8
    0 7 3 23.57 1.71
    0 7 3 23.12 1.36
    0 7 3 22.62 1.51
    -1 -7 -3 0.92 0.28
    -1 -7 -3 1.62 0.61
    -1 -7 -3 1.14 0.56
    1 7 3 1.3 0.36
    1 7 3 0.9 0.24
    1 7 3 1.34 0.37
    -2 -7 -3 102.94 5.31
    -2 -7 -3 94.83 6.02
    2 7 3 97.58 6.1
    2 7 3 77.76 5.91
    2 7 3 91.32 5.1
    2 7 3 89.25 5.82
    2 7 3 92.04 5.36
    -3 -7 -3 70.07 4.56
    -3 -7 -3 65 3.97
    3 7 3 73.93 4.57
    3 7 3 71.89 4.33
    3 7 3 58.82 4.42
    3 7 3 66.49 3.83
    3 7 3 72.73 4.03
    -4 -7 -3 2.26 0.62
    -4 -7 -3 2.2 0.37
    4 7 3 1.34 0.22
    4 7 3 1.14 0.34
    4 7 3 1.94 0.33
    4 7 3 1.57 0.36
    -5 -7 -3 33.79 2.02
    -5 -7 -3 32.42 2.38
    5 7 3 31.15 2.02
    5 7 3 32.41 2.28
    -6 -7 -3 1.7 0.47
    -6 -7 -3 1.75 0.61
    -6 -7 -3 2.05 0.4
    6 7 3 2.31 0.45
    6 7 3 3 0.46
    -7 -7 -3 3.78 0.53
    -7 -7 -3 4.41 0.61
    7 7 3 3.64 0.63
    7 7 3 4.47 0.56
    -8 -7 -3 3.38 0.61
    -8 -7 -3 4.47 0.56
    8 7 3 4.4 0.62
    8 7 3 3.36 0.68
    -9 -7 -3 2.23 0.54
    -9 -7 -3 0.94 0.41
    9 7 3 1.13 0.48
    13 -8 -3 3.96 1.29
    -13 8 3 5.09 0.93
    -13 8 3 4.4 0.76
    12 -8 -3 0.58 0.4
    12 -8 -3 1.7 1.06
    -12 8 3 0.69 0.61
    -12 8 3 0.47 0.53
    11 -8 -3 7.84 1.45
    11 -8 -3 8.13 0.82
    -11 8 3 5.73 1
    -11 8 3 6.22 0.8
    10 -8 -3 65.42 3.98
    10 -8 -3 64.42 4.44
    -10 8 3 53.88 4.3
    -10 8 3 56.61 3.68
    9 -8 -3 -1.48 0.9
    9 -8 -3 0.56 0.46
    -9 8 3 -0.08 0.47
    -9 8 3 -0.33 0.6
    8 -8 -3 1.14 0.52
    8 -8 -3 0.84 0.98
    8 -8 -3 1.23 0.21
    -8 8 3 1.56 0.51
    -8 8 3 1.36 0.6
    -8 8 3 0.59 0.2
    7 -8 -3 56.96 4.31
    7 -8 -3 63.48 3.34
    7 -8 -3 59.81 3.46
    7 -8 -3 68.91 4.08
    -7 8 3 57.51 4.27
    -7 8 3 62.13 3.35
    -7 8 3 62.2 3.7
    -7 8 3 55.42 3.45
    6 -8 -3 17.57 1.99
    6 -8 -3 21.39 1.24
    6 -8 -3 21.05 1.26
    6 -8 -3 20.77 1.66
    -6 8 3 19.51 1.75
    -6 8 3 21.32 1.49
    -6 8 3 21.94 1.23
    5 -8 -3 1.72 0.24
    5 -8 -3 1.33 0.54
    5 -8 -3 1.92 0.91
    5 -8 -3 1.29 0.26
    -5 8 3 0.81 0.52
    -5 8 3 1.75 0.24
    -5 8 3 1.77 0.5
    4 -8 -3 18.23 1.72
    4 -8 -3 22.53 2.04
    4 -8 -3 24.38 1.37
    -4 8 3 20.82 1.78
    -4 8 3 23.3 1.56
    -4 8 3 23.49 1.31
    3 -8 -3 6.06 0.54
    3 -8 -3 6.03 0.86
    3 -8 -3 6.2 1.08
    -3 8 3 6.63 0.8
    -3 8 3 6.78 0.71
    -3 8 3 7 0.51
    2 -8 -3 22.12 1.34
    2 -8 -3 19.26 1.87
    2 -8 -3 20.24 1.75
    -2 8 3 23 1.28
    -2 8 3 21.15 1.49
    -2 8 3 20.54 1.67
    1 -8 -3 21.08 1.92
    1 -8 -3 21.9 1.85
    1 -8 -3 23.63 1.44
    -1 8 3 23.26 1.37
    -1 8 3 25.31 1.59
    -1 8 3 22.4 1.76
    0 -8 -3 0.66 0.55
    0 -8 -3 1.27 0.7
    0 -8 -3 1.31 0.3
    0 8 3 0.77 0.41
    0 8 3 0.56 0.23
    0 8 3 0.67 0.38
    -1 -8 -3 69.63 4.59
    -1 -8 -3 64.53 4.63
    -1 -8 -3 72.44 4.03
    1 8 3 70.91 3.87
    1 8 3 70.96 4.66
    1 8 3 66.7 4.1
    -2 -8 -3 52.43 3.1
    -2 -8 -3 47.26 3.6
    2 8 3 55.24 3.15
    2 8 3 53.58 3.56
    -3 -8 -3 1.75 0.67
    -3 -8 -3 2.46 0.41
    3 8 3 2.1 0.36
    3 8 3 2.89 0.37
    3 8 3 3.15 0.45
    3 8 3 2.54 0.42
    -4 -8 -3 4.03 0.49
    -4 -8 -3 3.79 0.77
    4 8 3 2.84 0.45
    4 8 3 3.46 0.43
    4 8 3 3.18 0.34
    4 8 3 3.27 0.47
    -5 -8 -3 2.42 0.7
    -5 -8 -3 3.19 0.48
    5 8 3 2.77 0.46
    5 8 3 3.72 0.5
    -6 -8 -3 1.65 0.41
    -6 -8 -3 1.36 0.68
    -6 -8 -3 1.63 0.49
    6 8 3 1.57 0.42
    6 8 3 1.32 0.42
    -7 -8 -3 2.27 0.56
    -7 -8 -3 1.73 0.44
    7 8 3 1.47 0.47
    7 8 3 1.46 0.53
    -8 -8 -3 0.75 0.4
    -8 -8 -3 0.17 0.47
    8 8 3 0.75 0.46
    13 -9 -3 2.87 1.26
    -13 9 3 1.37 0.79
    -13 9 3 2.78 0.69
    12 -9 -3 0 1.09
    12 -9 -3 -0.59 0.39
    -12 9 3 -0.25 0.53
    -12 9 3 0.17 0.63
    11 -9 -3 32.16 2.76
    11 -9 -3 30.64 2.11
    -11 9 3 24.74 2.38
    -11 9 3 28.23 2.02
    10 -9 -3 41.44 3.19
    10 -9 -3 39.51 2.62
    -10 9 3 35.93 2.46
    -10 9 3 33.43 2.86
    9 -9 -3 0.41 0.49
    9 -9 -3 0.53 1.01
    -9 9 3 0.04 0.63
    -9 9 3 0.42 0.52
    8 -9 -3 82.63 5.04
    8 -9 -3 73.91 4.31
    8 -9 -3 83.28 5.39
    -8 9 3 69.5 5.28
    -8 9 3 72.96 4.57
    -8 9 3 77.04 4.18
    7 -9 -3 -0.01 0.53
    7 -9 -3 0.47 0.19
    7 -9 -3 1.61 0.98
    -7 9 3 0.25 0.48
    -7 9 3 0.04 0.22
    -7 9 3 0.15 0.53
    6 -9 -3 -0.1 0.24
    6 -9 -3 0.19 0.56
    6 -9 -3 0.21 0.19
    6 -9 -3 -0.64 0.89
    -6 9 3 0.01 0.2
    -6 9 3 0.29 0.47
    -6 9 3 -0.43 0.5
    5 -9 -3 4.27 1.14
    5 -9 -3 5.96 0.49
    5 -9 -3 6.04 0.87
    -5 9 3 4.69 0.69
    -5 9 3 6.64 0.48
    -5 9 3 5.33 0.83
    4 -9 -3 8.43 1.28
    4 -9 -3 9.28 0.67
    4 -9 -3 9.08 1.05
    -4 9 3 9.34 1.05
    -4 9 3 9.53 0.64
    -4 9 3 8.24 0.86
    3 -9 -3 6.57 0.97
    3 -9 -3 7.97 1.22
    3 -9 -3 7.97 0.66
    -3 9 3 9.48 1.02
    -3 9 3 9.87 0.62
    -3 9 3 7.43 0.81
    2 -9 -3 38.44 2.25
    2 -9 -3 33.86 2.82
    2 -9 -3 40.22 2.77
    -2 9 3 38.26 2.15
    -2 9 3 37.03 2.39
    -2 9 3 37.71 2.73
    1 -9 -3 3.59 0.42
    1 -9 -3 2.05 0.71
    1 -9 -3 3.65 0.92
    -1 9 3 3.86 0.37
    -1 9 3 2.35 0.52
    -1 9 3 3.37 0.6
    0 -9 -3 45.52 3.44
    0 -9 -3 50.42 2.93
    0 -9 -3 46.5 3.46
    0 9 3 49.71 2.8
    0 9 3 51.07 3.03
    0 9 3 52.56 3.44
    -1 -9 -3 3.84 0.83
    -1 -9 -3 3.43 0.79
    -1 -9 -3 3.78 0.47
    1 9 3 3.76 0.54
    1 9 3 3.57 0.55
    1 9 3 3.72 0.42
    -2 -9 -3 10.26 0.8
    -2 -9 -3 8.12 1.09
    2 9 3 9.72 0.89
    2 9 3 8.09 0.71
    2 9 3 10.22 0.83
    -3 -9 -3 0.61 0.65
    -3 -9 -3 0.71 0.34
    3 9 3 1.46 0.35
    3 9 3 1.32 0.39
    3 9 3 1.3 0.4
    3 9 3 1.95 0.35
    -4 -9 -3 0.33 0.32
    -4 -9 -3 0.1 0.65
    4 9 3 -0.34 0.28
    4 9 3 0.2 0.32
    4 9 3 0.65 0.35
    -5 -9 -3 0.2 0.32
    -5 -9 -3 0.2 0.63
    5 9 3 0.16 0.34
    5 9 3 -0.13 0.34
    -6 -9 -3 1.55 0.76
    -6 -9 -3 1.72 0.55
    -6 -9 -3 1.41 0.45
    6 9 3 2.75 0.53
    6 9 3 2.53 0.49
    -7 -9 -3 5.68 0.69
    -7 -9 -3 5.98 0.8
    7 9 3 5.99 0.7
    12 -10 -3 11.96 1.18
    12 -10 -3 13.66 1.9
    -12 10 3 11.15 1.42
    -12 10 3 11.02 1.14
    11 -10 -3 59.69 4.27
    11 -10 -3 55.85 3.71
    -11 10 3 50.83 4.05
    -11 10 3 53.96 3.46
    10 -10 -3 77.01 5.22
    10 -10 -3 77.17 4.76
    -10 10 3 70.31 4.4
    -10 10 3 62.7 5.06
    9 -10 -3 1.56 0.6
    9 -10 -3 1.66 1.12
    -9 10 3 1.23 0.69
    -9 10 3 1.05 0.59
    8 -10 -3 10.22 0.71
    8 -10 -3 11.69 1.15
    8 -10 -3 9.7 1.52
    -8 10 3 9.35 1.17
    -8 10 3 10.95 0.71
    -8 10 3 9.74 1
    7 -10 -3 7.78 1.35
    7 -10 -3 5.69 0.88
    7 -10 -3 6.3 0.48
    -7 10 3 4.21 0.86
    -7 10 3 5.7 0.5
    -7 10 3 4.69 0.74
    6 -10 -3 1.3 0.67
    6 -10 -3 2.04 0.29
    6 -10 -3 2.7 1.05
    -6 10 3 2.25 0.57
    -6 10 3 1.73 0.66
    -6 10 3 2.09 0.3
    5 -10 -3 0.09 0.57
    5 -10 -3 -0.55 0.93
    5 -10 -3 0.5 0.22
    -5 10 3 0.68 0.24
    -5 10 3 1.1 0.59
    -5 10 3 0.15 0.49
    4 -10 -3 44.46 2.59
    4 -10 -3 46.6 3.17
    4 -10 -3 44.27 3.35
    -4 10 3 43.59 2.79
    -4 10 3 41.45 3.17
    -4 10 3 44.07 2.49
    3 -10 -3 6.85 0.98
    3 -10 -3 7.87 0.63
    3 -10 -3 6.47 1.2
    -3 10 3 6.92 0.89
    -3 10 3 6.78 0.56
    -3 10 3 6.54 0.79
    2 -10 -3 24.63 2.16
    2 -10 -3 25.78 2.34
    2 -10 -3 28.6 1.71
    -2 10 3 28.31 1.62
    -2 10 3 27.33 2.11
    -2 10 3 27.95 1.88
    1 -10 -3 46.42 2.61
    1 -10 -3 39.31 3.11
    1 -10 -3 38.76 3.2
    -1 10 3 44.87 2.49
    -1 10 3 44.75 2.74
    -1 10 3 44.27 3.1
    0 -10 -3 1.32 0.81
    0 -10 -3 0.33 0.65
    0 -10 -3 1.05 0.33
    0 10 3 1.22 0.31
    0 10 3 0.37 0.45
    0 10 3 0.7 0.45
    -1 -10 -3 30.74 1.91
    -1 -10 -3 29.69 2.39
    -1 -10 -3 28.13 2.34
    1 10 3 30.28 1.98
    1 10 3 31.88 2.22
    1 10 3 30.89 1.82
    -2 -10 -3 20.47 1.51
    -2 -10 -3 22.51 1.98
    2 10 3 23.77 1.44
    2 10 3 25.09 1.57
    2 10 3 23.1 1.73
    -3 -10 -3 5.47 0.63
    -3 -10 -3 5.48 0.96
    3 10 3 5.73 0.61
    3 10 3 7.12 0.67
    3 10 3 5.64 0.57
    3 10 3 6.46 0.72
    -4 -10 -3 2.92 0.81
    -4 -10 -3 3.46 0.5
    4 10 3 2.52 0.48
    4 10 3 2.61 0.49
    4 10 3 3.75 0.47
    -5 -10 -3 3.79 0.92
    -5 -10 -3 4.58 0.58
    5 10 3 3.46 0.56
    5 10 3 4.1 0.56
    -6 -10 -3 3.82 0.69
    -6 -10 -3 3.51 0.57
    -6 -10 -3 2.78 0.88
    6 10 3 4.18 0.59
    -7 -10 -3 3.82 0.72
    -7 -10 -3 3.32 0.57
    7 10 3 5.32 0.66
    12 -11 -3 0.53 0.56
    12 -11 -3 0.07 1.16
    -12 11 3 1.11 0.79
    -12 11 3 0.76 0.65
    11 -11 -3 30.78 2.8
    11 -11 -3 28.64 2.1
    -11 11 3 26.74 2.02
    -11 11 3 24.85 2.36
    10 -11 -3 4.5 1.41
    10 -11 -3 3.76 0.72
    -10 11 3 2.57 0.7
    -10 11 3 3 0.88
    9 -11 -3 5.79 1.36
    9 -11 -3 3.99 0.78
    -9 11 3 4.29 0.9
    -9 11 3 3.49 0.73
    8 -11 -3 4.27 0.81
    8 -11 -3 5.52 1.31
    -8 11 3 3.67 0.7
    -8 11 3 3.69 0.85
    7 -11 -3 0.31 0.62
    7 -11 -3 1.96 1.05
    7 -11 -3 0.57 0.22
    -7 11 3 0.6 0.62
    -7 11 3 0.53 0.25
    -7 11 3 0.77 0.54
    6 -11 -3 4.3 0.85
    6 -11 -3 4.59 0.44
    6 -11 -3 6.12 1.28
    -6 11 3 4.15 0.7
    -6 11 3 4.54 0.42
    -6 11 3 4.27 0.84
    5 -11 -3 0.55 0.66
    5 -11 -3 0.75 0.25
    5 -11 -3 -0.5 0.94
    -5 11 3 1.56 0.65
    -5 11 3 -0.11 0.54
    -5 11 3 0.43 0.25
    4 -11 -3 62.98 3.54
    4 -11 -3 62.74 4.43
    4 -11 -3 56.77 4.2
    -4 11 3 60.57 3.76
    -4 11 3 58.95 4.29
    -4 11 3 62.3 3.41
    3 -11 -3 9.23 1.2
    3 -11 -3 9.77 1.42
    3 -11 -3 10.9 0.75
    -3 11 3 7.03 1
    -3 11 3 7.52 0.89
    -3 11 3 9.35 0.69
    2 -11 -3 8.13 1.1
    2 -11 -3 8.68 0.7
    2 -11 -3 6.91 1.24
    -2 11 3 6.62 0.89
    -2 11 3 6.61 0.82
    -2 11 3 8.09 0.62
    1 -11 -3 58.63 3.54
    1 -11 -3 64.92 4.24
    1 -11 -3 57.52 4.25
    -1 11 3 59.99 4.18
    -1 11 3 60.28 3.7
    -1 11 3 60.75 3.4
    0 -11 -3 21.79 1.36
    0 -11 -3 17.01 1.8
    0 -11 -3 22.81 1.95
    0 11 3 18.97 1.26
    0 11 3 19.87 1.62
    0 11 3 20.36 1.49
    -1 -11 -3 1.3 0.85
    -1 -11 -3 0.11 0.69
    -1 -11 -3 -0.09 0.32
    1 11 3 0.03 0.29
    1 11 3 0.1 0.44
    1 11 3 0.08 0.4
    -2 -11 -3 -0.25 0.33
    -2 -11 -3 -0.59 0.64
    2 11 3 -0.34 0.4
    2 11 3 0.29 0.3
    2 11 3 0.01 0.4
    -3 -11 -3 -0.25 0.34
    -3 -11 -3 -0.09 0.7
    3 11 3 -0.76 0.36
    3 11 3 -0.5 0.4
    3 11 3 0.01 0.3
    -4 -11 -3 8.74 0.86
    -4 -11 -3 9.79 1.25
    4 11 3 8.73 0.79
    4 11 3 9.21 0.88
    4 11 3 9.96 0.91
    -5 -11 -3 6.44 1.12
    -5 -11 -3 7.07 0.75
    5 11 3 6.6 0.72
    5 11 3 5.96 0.65
    5 11 3 7.45 0.82
    -6 -11 -3 -0.17 0.41
    -6 -11 -3 0.06 0.77
    6 11 3 -0.34 0.42
    11 -12 -3 7.3 0.92
    11 -12 -3 6.06 1.55
    -11 12 3 5.44 1.04
    -11 12 3 3.84 0.87
    10 -12 -3 -0.31 1.19
    10 -12 -3 0.76 0.62
    -10 12 3 0.38 0.7
    -10 12 3 -0.39 0.6
    9 -12 -3 11.29 1.78
    9 -12 -3 10.75 1.17
    -9 12 3 7.92 1.02
    -9 12 3 9.18 1.25
    8 -12 -3 9.13 1.14
    8 -12 -3 10.23 1.62
    -8 12 3 8.18 1.16
    -8 12 3 9 1.02
    7 -12 -3 -0.29 0.66
    7 -12 -3 0.37 0.23
    7 -12 -3 0.16 1.06
    -7 12 3 0.11 0.63
    -7 12 3 0.35 0.57
    -7 12 3 -0.04 0.25
    6 -12 -3 1.72 0.72
    6 -12 -3 1.6 1.15
    6 -12 -3 1.28 0.28
    -6 12 3 0.68 0.64
    -6 12 3 0.33 0.27
    -6 12 3 0.6 0.56
    5 -12 -3 134.49 8.46
    5 -12 -3 133.14 7.34
    5 -12 -3 129.04 8.63
    -5 12 3 135.72 7.09
    -5 12 3 121.1 7.6
    -5 12 3 119.88 8.71
    4 -12 -3 75.89 5.35
    4 -12 -3 79.62 4.38
    4 -12 -3 73.24 5.16
    -4 12 3 75.06 4.22
    -4 12 3 72.88 5.26
    -4 12 3 76.47 4.62
    3 -12 -3 11.62 1.6
    3 -12 -3 11.5 1.39
    3 -12 -3 14.57 0.95
    -3 12 3 12.82 0.9
    -3 12 3 11.47 1.31
    -3 12 3 12.52 1.19
    2 -12 -3 23.77 1.97
    2 -12 -3 21.69 1.4
    2 -12 -3 19.34 2.13
    -2 12 3 19.07 1.75
    -2 12 3 22.16 1.33
    -2 12 3 19.86 1.57
    1 -12 -3 -0.1 0.9
    1 -12 -3 -0.05 0.31
    1 -12 -3 -0.35 0.67
    -1 12 3 -0.1 0.29
    -1 12 3 0.03 0.48
    -1 12 3 0.41 0.5
    0 -12 -3 5.81 1.12
    0 -12 -3 3.67 0.53
    0 -12 -3 6.33 1.04
    0 12 3 4.55 0.5
    0 12 3 4.65 0.71
    0 12 3 4.6 0.69
    -1 -12 -3 -0.24 0.35
    -1 -12 -3 0.92 0.89
    -1 -12 -3 0.69 0.71
    1 12 3 0.13 0.47
    1 12 3 0.5 0.33
    1 12 3 -0.23 0.46
    -2 -12 -3 3.48 0.52
    -2 -12 -3 2.87 0.9
    2 12 3 2.19 0.56
    2 12 3 3.72 0.61
    2 12 3 3.23 0.47
    -3 -12 -3 -1.28 0.69
    -3 -12 -3 -0.01 0.36
    3 12 3 0.26 0.34
    3 12 3 -0.57 0.4
    3 12 3 -0.56 0.42
    -4 -12 -3 26.25 1.78
    -4 -12 -3 24.8 2.29
    4 12 3 26.97 1.97
    4 12 3 27.17 1.69
    4 12 3 25.99 1.79
    -5 -12 -3 9.94 1.36
    -5 -12 -3 9.73 0.95
    5 12 3 10.28 0.96
    10 -13 -3 5.55 1.47
    10 -13 -3 4.3 0.91
    -10 13 3 5.25 1
    -10 13 3 2.84 0.8
    9 -13 -3 -0.11 0.65
    9 -13 -3 0.43 1.16
    -9 13 3 -0.75 0.59
    -9 13 3 0.19 0.67
    8 -13 -3 14.67 1.9
    8 -13 -3 17.49 1.56
    -8 13 3 13.06 1.33
    -8 13 3 11.84 1.5
    7 -13 -3 1.34 1.22
    7 -13 -3 1.6 0.76
    7 -13 -3 1.14 0.29
    -7 13 3 1.1 0.65
    -7 13 3 0.6 0.74
    6 -13 -3 15.46 1.93
    6 -13 -3 17.57 1.63
    6 -13 -3 15.62 1.02
    -6 13 3 13.53 1.32
    -6 13 3 14.47 0.99
    -6 13 3 14.09 1.51
    5 -13 -3 85.76 4.84
    5 -13 -3 84.57 5.94
    5 -13 -3 85.04 5.72
    -5 13 3 85.8 4.67
    -5 13 3 84.11 5.11
    -5 13 3 77.4 5.82
    4 -13 -3 1.96 0.81
    4 -13 -3 0.69 1.17
    4 -13 -3 2.05 0.37
    -4 13 3 0.67 0.6
    -4 13 3 1.63 0.35
    -4 13 3 2.02 0.73
    3 -13 -3 12.45 1.51
    3 -13 -3 13.39 0.97
    3 -13 -3 12.37 1.7
    -3 13 3 12.54 1.38
    -3 13 3 13.07 0.92
    -3 13 3 14.49 1.26
    2 -13 -3 6.82 1.11
    2 -13 -3 2.62 1.19
    2 -13 -3 5.23 0.57
    -2 13 3 4.76 0.82
    -2 13 3 4.5 0.77
    -2 13 3 5.43 0.54
    1 -13 -3 0.31 0.35
    1 -13 -3 -0.82 0.68
    1 -13 -3 1.79 1.07
    -1 13 3 0.51 0.54
    -1 13 3 0.18 0.51
    -1 13 3 0.26 0.31
    0 -13 -3 20.1 1.99
    0 -13 -3 20.46 1.44
    0 -13 -3 19.24 2.1
    0 13 3 21.81 1.74
    0 13 3 20.46 1.35
    0 13 3 23.07 1.61
    -1 -13 -3 0.19 0.39
    -1 -13 -3 1.53 1
    -1 -13 -3 -0.9 0.69
    1 13 3 0.19 0.52
    1 13 3 -0.38 0.49
    1 13 3 0.67 0.36
    -2 -13 -3 -0.16 0.36
    -2 -13 -3 1.79 0.86
    2 13 3 -0.85 0.43
    2 13 3 -0.3 0.49
    2 13 3 -0.37 0.34
    -3 -13 -3 18.11 1.32
    -3 -13 -3 13.38 1.76
    3 13 3 18.06 1.46
    3 13 3 18.99 1.37
    9 -14 -3 1.73 0.83
    9 -14 -3 2.68 1.34
    -9 14 3 2.24 0.84
    -9 14 3 3.07 0.8
    8 -14 -3 2.93 0.89
    8 -14 -3 1.4 1.25
    -8 14 3 3.04 0.88
    -8 14 3 2.29 0.76
    7 -14 -3 8.17 1.62
    7 -14 -3 7.73 1.18
    -7 14 3 6.89 1.1
    -7 14 3 5.87 0.92
    6 -14 -3 15.49 2.06
    6 -14 -3 13.29 1.63
    6 -14 -3 16.77 1.09
    -6 14 3 15.4 1.04
    -6 14 3 16.49 1.45
    -6 14 3 14.4 1.58
    5 -14 -3 29.1 2.5
    5 -14 -3 31.48 1.91
    5 -14 -3 29.82 2.84
    -5 14 3 31.09 1.83
    -5 14 3 30.21 2.5
    -5 14 3 29.69 2.2
    4 -14 -3 -1.12 1.11
    4 -14 -3 -0.18 0.29
    4 -14 -3 -0.77 0.77
    -4 14 3 0.29 0.64
    -4 14 3 0.25 0.3
    -4 14 3 0.2 0.62
    3 -14 -3 5.39 1.15
    3 -14 -3 7.07 0.7
    3 -14 -3 7.68 1.51
    -3 14 3 7.49 0.96
    -3 14 3 8.94 0.7
    -3 14 3 6.64 1.02
    2 -14 -3 1.8 1.14
    2 -14 -3 1.81 0.43
    2 -14 -3 2.32 0.9
    -2 14 3 1.36 0.66
    -2 14 3 2.11 0.39
    -2 14 3 0.19 0.6
    1 -14 -3 4.06 1.26
    1 -14 -3 3.67 0.53
    1 -14 -3 2.73 0.96
    -1 14 3 2.45 0.7
    -1 14 3 1.77 0.65
    -1 14 3 3.36 0.47
    0 -14 -3 3.2 0.56
    0 -14 -3 2.49 1.19
    0 -14 -3 4.25 1.11
    0 14 3 4.4 0.74
    0 14 3 4.37 0.72
    0 14 3 3.21 0.48
    -1 -14 -3 3.36 1.02
    -1 -14 -3 2.94 0.55
    1 14 3 3.52 0.71
    1 14 3 4.65 0.72
    1 14 3 4 0.53
    -2 -14 -3 0.85 0.44
    -2 -14 -3 -0.11 0.86
    2 14 3 0.14 0.37
    2 14 3 -0.45 0.51
    2 14 3 -0.66 0.48
    7 -15 -3 14.61 1.62
    7 -15 -3 12.82 1.95
    -7 15 3 11.06 1.47
    -7 15 3 14.84 1.4
    6 -15 -3 8.79 0.72
    6 -15 -3 7.94 1.28
    6 -15 -3 8.95 1.71
    -6 15 3 6.9 1
    -6 15 3 6.86 1.14
    5 -15 -3 -0.43 0.72
    5 -15 -3 0.73 0.34
    5 -15 -3 -1.75 1.15
    -5 15 3 0.25 0.32
    -5 15 3 0.25 0.71
    -5 15 3 0.33 0.66
    4 -15 -3 1.5 1.32
    4 -15 -3 -0.3 0.3
    4 -15 -3 0.49 0.82
    -4 15 3 -0.16 0.67
    -4 15 3 0.29 0.33
    -4 15 3 0.26 0.61
    3 -15 -3 0.74 0.39
    3 -15 -3 0.6 0.85
    3 -15 -3 0.21 1.22
    -3 15 3 1.03 0.63
    -3 15 3 1.35 0.37
    -3 15 3 0.59 0.68
    2 -15 -3 2.91 0.53
    2 -15 -3 6.09 1.43
    2 -15 -3 3.71 1.04
    -2 15 3 3.71 0.87
    -2 15 3 3.96 0.51
    -2 15 3 3.37 0.77
    1 -15 -3 2.39 0.52
    1 -15 -3 1.43 0.92
    1 -15 -3 -0.51 1.18
    -1 15 3 1.97 0.44
    -1 15 3 1.17 0.69
    0 -15 -3 1.67 0.47
    0 -15 -3 2.52 0.95
    0 15 3 2.11 0.66
    0 15 3 0.86 0.61
    0 15 3 1.22 0.44
    1 17 -4 6.57 0.75
    1 17 -4 4.69 0.85
    -1 -17 4 7.72 1.51
    -1 -17 4 5.51 1.11
    -1 -17 4 5.85 0.7
    0 17 -4 -0.32 0.42
    0 17 -4 -0.27 0.6
    0 17 -4 -0.36 0.54
    0 -17 4 -0.21 0.75
    0 -17 4 0.12 1.16
    0 -17 4 -0.21 0.34
    -1 17 -4 2.98 0.8
    -1 17 -4 3.44 0.6
    -1 17 -4 3.02 0.78
    1 -17 4 5.75 1.48
    1 -17 4 4.59 1
    1 -17 4 3.77 0.53
    -2 17 -4 24.39 2.19
    -2 17 -4 27.77 1.75
    -2 17 -4 25.42 1.96
    2 -17 4 28.73 2.72
    2 -17 4 25.3 2.3
    2 -17 4 24.78 1.68
    -3 17 -4 20.34 1.96
    -3 17 -4 22.65 1.76
    -3 17 -4 21.3 1.49
    3 -17 4 18.48 2.01
    3 -17 4 21.09 2.38
    3 -17 4 20.52 1.4
    -4 17 -4 4.88 0.67
    -4 17 -4 3.99 0.96
    -4 17 -4 4.24 0.85
    4 -17 4 4.8 1.07
    4 -17 4 4.09 0.5
    4 -17 4 3.1 1.34
    4 16 -4 3.43 0.74
    4 16 -4 4.37 0.6
    -4 -16 4 5.7 0.68
    -4 -16 4 3.46 1.02
    3 16 -4 1.19 0.45
    3 16 -4 1.05 0.61
    -3 -16 4 2.27 0.89
    -3 -16 4 1.11 0.43
    2 16 -4 1.55 0.66
    2 16 -4 1.41 0.47
    -2 -16 4 1.52 0.81
    -2 -16 4 1.28 0.43
    -2 -16 4 3.25 1.2
    1 16 -4 0.38 0.61
    1 16 -4 0.38 0.44
    1 16 -4 1.91 0.62
    -1 -16 4 0.79 0.39
    -1 -16 4 1.03 1.09
    -1 -16 4 0.64 0.77
    0 16 -4 -0.12 0.6
    0 16 -4 0.15 0.54
    0 16 -4 -0.16 0.43
    0 -16 4 0.35 0.35
    0 -16 4 0.23 0.71
    0 -16 4 -0.66 1.04
    -1 16 -4 26.04 2.15
    -1 16 -4 27.66 2.01
    -1 16 -4 26.29 1.75
    1 -16 4 26.96 2.64
    1 -16 4 23.68 2.26
    1 -16 4 26.89 1.71
    -2 16 -4 40.88 2.73
    -2 16 -4 43.04 2.46
    -2 16 -4 35.42 3.02
    2 -16 4 40.38 3.12
    2 -16 4 41.56 3.37
    2 -16 4 39.14 2.43
    -3 16 -4 3.62 0.79
    -3 16 -4 3.5 0.58
    -3 16 -4 4.37 0.83
    3 -16 4 4.02 0.95
    3 -16 4 1.89 1.22
    3 -16 4 2.57 0.43
    -4 16 -4 0.01 0.69
    -4 16 -4 1.11 0.45
    -4 16 -4 1.11 0.64
    4 -16 4 1.54 1.21
    4 -16 4 1.61 0.81
    4 -16 4 0.68 0.32
    -5 16 -4 1.96 0.77
    -5 16 -4 1.17 0.47
    -5 16 -4 1.63 0.67
    5 -16 4 0.6 1.11
    5 -16 4 0.93 0.76
    -6 16 -4 0.28 0.69
    -6 16 -4 0.62 0.45
    -6 16 -4 1.2 0.66
    6 -16 4 1.04 0.74
    6 -16 4 -0.4 1.07
    5 15 -4 2.41 0.51
    5 15 -4 3.25 0.62
    -5 -15 4 1.44 0.89
    -5 -15 4 2.19 0.5
    4 15 -4 1.17 0.44
    4 15 -4 1.65 0.58
    -4 -15 4 0.22 0.8
    -4 -15 4 1.15 0.43
    3 15 -4 5.06 0.62
    3 15 -4 4.3 0.73
    -3 -15 4 4.5 1.26
    -3 -15 4 4.35 1.02
    -3 -15 4 4.09 0.59
    2 15 -4 2.06 0.64
    2 15 -4 1.93 0.5
    2 15 -4 2.23 0.56
    -2 -15 4 4.1 1.16
    -2 -15 4 1.81 0.87
    -2 -15 4 2.98 0.47
    1 15 -4 1.1 0.45
    1 15 -4 1.59 0.61
    1 15 -4 1.5 0.58
    -1 -15 4 3.49 1.12
    -1 -15 4 1.6 0.81
    -1 -15 4 1.83 0.41
    0 15 -4 3.18 0.72
    0 15 -4 3.22 0.71
    0 15 -4 2.54 0.54
    0 -15 4 4.15 0.9
    0 -15 4 3.53 0.49
    0 -15 4 4.54 1.21
    -1 15 -4 13.63 1.11
    -1 15 -4 16.44 1.34
    -1 15 -4 13.64 1.42
    1 -15 4 15.2 1.84
    1 -15 4 13.19 1.57
    1 -15 4 15.07 1.05
    -2 15 -4 19.57 1.63
    -2 15 -4 24.23 1.48
    -2 15 -4 20.34 1.83
    2 -15 4 19.31 1.36
    2 -15 4 19.92 1.93
    2 -15 4 22.04 2.31
    -3 15 -4 0.54 0.41
    -3 15 -4 0.7 0.61
    -3 15 -4 0.95 0.62
    3 -15 4 0.7 0.72
    3 -15 4 1.84 1.1
    3 -15 4 1.04 0.31
    -4 15 -4 9.07 1.02
    -4 15 -4 6.6 1.07
    -4 15 -4 8.3 0.8
    4 -15 4 8.62 0.68
    4 -15 4 6.61 1.09
    4 -15 4 7.39 1.47
    -5 15 -4 0.35 0.64
    -5 15 -4 -0.72 0.53
    -5 15 -4 -0.16 0.39
    5 -15 4 -0.16 1.02
    5 -15 4 0.8 0.71
    -6 15 -4 3.2 0.54
    -6 15 -4 1.59 0.68
    -6 15 -4 2.44 0.8
    6 -15 4 1.91 0.79
    6 -15 4 2.09 1.18
    -7 15 -4 1.94 0.67
    -7 15 -4 0.36 0.43
    -7 15 -4 1.01 0.71
    7 -15 4 1.14 0.7
    7 -15 4 1.88 1.19
    7 14 -4 0.94 0.46
    7 14 -4 0.98 0.43
    -7 -14 4 -0.24 0.85
    -7 -14 4 1.21 0.47
    6 14 -4 3.49 0.55
    6 14 -4 5.34 0.64
    -6 -14 4 3.73 1.02
    -6 -14 4 4.33 0.62
    5 14 -4 3.35 0.58
    5 14 -4 3.02 0.51
    -5 -14 4 3.31 0.93
    -5 -14 4 3.11 0.54
    4 14 -4 0.27 0.46
    4 14 -4 -0.07 0.35
    -4 -14 4 -0.49 0.71
    -4 -14 4 0.05 0.99
    -4 -14 4 0.51 0.37
    3 14 -4 9.85 0.97
    3 14 -4 9.66 0.94
    3 14 -4 9.88 0.86
    -3 -14 4 7.56 1.19
    -3 -14 4 9.63 0.84
    -3 -14 4 8.93 1.38
    2 14 -4 0.48 0.52
    2 14 -4 0.78 0.4
    2 14 -4 1.82 0.5
    -2 -14 4 0.92 0.37
    -2 -14 4 2.7 1.05
    -2 -14 4 1.3 0.7
    1 14 -4 2.19 0.46
    1 14 -4 1.35 0.56
    1 14 -4 2.93 0.63
    -1 -14 4 2 0.42
    -1 -14 4 1.51 0.73
    -1 -14 4 2.48 1.06
    0 14 -4 1.26 0.57
    0 14 -4 0.27 0.51
    0 14 -4 1.8 0.44
    0 -14 4 0.81 0.32
    0 -14 4 1.64 1.01
    0 -14 4 1.33 0.73
    -1 14 -4 14.24 1.23
    -1 14 -4 11.7 1.29
    -1 14 -4 13.46 1
    1 -14 4 11.13 1.41
    1 -14 4 12.46 0.92
    1 -14 4 12.18 1.61
    -2 14 -4 1.68 0.46
    -2 14 -4 1.34 0.63
    -2 14 -4 1.15 0.6
    2 -14 4 1.02 0.32
    2 -14 4 0.89 0.7
    2 -14 4 2.84 1.07
    -3 14 -4 9.81 0.88
    -3 14 -4 10.77 1.18
    -3 14 -4 8.73 1.01
    3 -14 4 9.4 0.74
    3 -14 4 9.97 1.23
    3 -14 4 10.17 1.49
    -4 14 -4 3.86 0.56
    -4 14 -4 4.22 0.76
    -4 14 -4 2.6 0.78
    4 -14 4 4.9 0.45
    4 -14 4 4.19 0.89
    4 -14 4 5.81 1.28
    -5 14 -4 -0.97 0.51
    -5 14 -4 -0.81 0.55
    -5 14 -4 -0.47 0.34
    5 -14 4 -0.32 0.21
    5 -14 4 -0.46 0.99
    5 -14 4 -0.47 0.58
    -6 14 -4 1.83 0.66
    -6 14 -4 1.89 0.72
    -6 14 -4 1.22 0.44
    6 -14 4 2.34 1.16
    6 -14 4 1.47 0.68
    -7 14 -4 7.84 1.01
    -7 14 -4 7.51 0.77
    -7 14 -4 7.51 1.14
    7 -14 4 8.95 1.12
    7 -14 4 9.17 1.55
    -8 14 -4 22.7 1.57
    -8 14 -4 22.42 2.09
    -8 14 -4 24.3 1.82
    8 -14 4 23.7 2.01
    8 -14 4 24.06 2.55
    8 13 -4 0.91 0.41
    8 13 -4 1.65 0.45
    -8 -13 4 0.69 0.86
    -8 -13 4 1.2 0.48
    7 13 -4 0.85 0.42
    7 13 -4 1 0.41
    -7 -13 4 0.32 0.78
    -7 -13 4 1.15 0.45
    6 13 -4 2.77 0.49
    6 13 -4 1.74 0.48
    -6 -13 4 3.43 0.91
    -6 -13 4 2.5 0.49
    5 13 -4 5.48 0.65
    5 13 -4 5.31 0.6
    -5 -13 4 3.83 0.58
    -5 -13 4 3.86 0.94
    4 13 -4 32.78 1.92
    4 13 -4 31.54 2.03
    -4 -13 4 31.26 1.95
    -4 -13 4 25.08 2.4
    -4 -13 4 28.41 2.55
    3 13 -4 1.01 0.49
    3 13 -4 1.73 0.42
    3 13 -4 1.62 0.45
    -3 -13 4 0.87 0.88
    -3 -13 4 1.01 0.74
    -3 -13 4 1.3 0.39
    2 13 -4 1.03 0.47
    2 13 -4 1.59 0.42
    2 13 -4 1.64 0.57
    -2 -13 4 1.9 0.39
    -2 -13 4 1.88 0.72
    -2 -13 4 3.79 1.02
    1 13 -4 39.12 2.84
    1 13 -4 41.46 2.39
    1 13 -4 41.92 2.58
    -1 -13 4 33.76 2.87
    -1 -13 4 39.9 2.4
    -1 -13 4 39.01 3.06
    0 13 -4 9.58 0.82
    0 13 -4 9.67 0.96
    0 13 -4 8.29 0.98
    0 -13 4 6.94 1.07
    0 -13 4 6.15 1.27
    0 -13 4 10.27 0.76
    -1 13 -4 36.8 2.77
    -1 13 -4 39.25 2.28
    -1 13 -4 35.66 2.45
    1 -13 4 37.8 2.99
    1 -13 4 39.97 2.27
    1 -13 4 33.97 2.78
    -2 13 -4 1.01 0.65
    -2 13 -4 3.49 0.52
    -2 13 -4 3.93 0.68
    2 -13 4 2.35 0.76
    2 -13 4 5.38 1.15
    2 -13 4 2.84 0.4
    -3 13 -4 0.04 0.59
    -3 13 -4 1.09 0.55
    -3 13 -4 1 0.41
    3 -13 4 0.71 0.27
    3 -13 4 -1.06 0.9
    3 -13 4 0.36 0.66
    -4 13 -4 23.62 1.52
    -4 13 -4 23.43 1.98
    -4 13 -4 21.65 1.69
    4 -13 4 22.36 2.26
    4 -13 4 21.9 1.93
    4 -13 4 24.6 1.45
    -5 13 -4 1.61 0.42
    -5 13 -4 0.87 0.55
    -5 13 -4 0.4 0.61
    5 -13 4 1.34 0.26
    5 -13 4 1.82 1.06
    5 -13 4 0.87 0.67
    -6 13 -4 1.58 0.61
    -6 13 -4 1.79 0.71
    -6 13 -4 2.89 0.48
    6 -13 4 2.69 0.72
    6 -13 4 2.72 1.13
    -7 13 -4 22.91 1.5
    -7 13 -4 21.03 1.72
    7 -13 4 23.34 1.9
    7 -13 4 23.98 2.44
    -8 13 -4 6.34 0.89
    -8 13 -4 7.22 0.69
    8 -13 4 6.14 0.95
    8 -13 4 8.03 1.53
    -9 13 -4 2.73 0.5
    -9 13 -4 1.02 0.66
    9 -13 4 1.43 1.23
    9 12 -4 6.87 0.67
    9 12 -4 6.23 0.68
    -9 -12 4 6.58 0.76
    -9 -12 4 6.01 1.14
    8 12 -4 0.34 0.34
    8 12 -4 -0.13 0.35
    -8 -12 4 0.15 0.76
    -8 -12 4 -0.31 0.38
    7 12 -4 3.68 0.53
    7 12 -4 4.16 0.51
    -7 -12 4 3.57 0.56
    -7 -12 4 2.63 0.87
    6 12 -4 -0.19 0.36
    6 12 -4 0.32 0.37
    -6 -12 4 0.19 0.33
    -6 -12 4 0.16 0.68
    5 12 -4 36.45 2.29
    5 12 -4 37.72 2.19
    -5 -12 4 29.64 2.69
    -5 -12 4 37.77 2.26
    -5 -12 4 36.35 2.74
    4 12 -4 41.89 2.7
    4 12 -4 43.73 2.56
    4 12 -4 44.21 2.92
    -4 -12 4 45.33 2.64
    -4 -12 4 42.36 3.19
    -4 -12 4 39.51 3.13
    3 12 -4 0.07 0.34
    3 12 -4 -0.11 0.31
    3 12 -4 -0.24 0.43
    -3 -12 4 0.06 0.92
    -3 -12 4 0.71 0.64
    -3 -12 4 0.58 0.31
    2 12 -4 27.08 1.98
    2 12 -4 27.97 1.7
    2 12 -4 26.22 1.84
    -2 -12 4 26.07 2.27
    -2 -12 4 27.08 1.7
    -2 -12 4 24.73 2.13
    1 12 -4 29.24 2.02
    1 12 -4 30.02 2.22
    1 12 -4 32.04 1.86
    -1 -12 4 25.53 2.25
    -1 -12 4 26.67 2.46
    -1 -12 4 32.57 1.87
    0 12 -4 5.39 0.79
    0 12 -4 4.81 0.71
    0 12 -4 5.47 0.61
    0 -12 4 5.37 0.53
    0 -12 4 5.38 0.88
    0 -12 4 5.2 1.06
    -1 12 -4 8.86 1.02
    -1 12 -4 9.12 0.8
    -1 12 -4 10.23 0.99
    1 -12 4 7.46 1.06
    1 -12 4 9.46 0.73
    1 -12 4 9.2 1.33
    -2 12 -4 0.18 0.34
    -2 12 -4 -0.45 0.45
    -2 12 -4 -0.51 0.44
    2 -12 4 0.57 0.58
    2 -12 4 -0.07 0.22
    2 -12 4 0.2 0.84
    -3 12 -4 -0.23 0.33
    -3 12 -4 0.02 0.49
    -3 12 -4 0.2 0.53
    3 -12 4 1.12 0.61
    3 -12 4 0.19 0.21
    3 -12 4 0.94 0.92
    -4 12 -4 -0.01 0.48
    -4 12 -4 -0.1 0.33
    4 -12 4 0.3 0.2
    4 -12 4 0.13 0.55
    4 -12 4 -0.03 0.84
    -5 12 -4 30.52 2.03
    -5 12 -4 29.69 1.83
    5 -12 4 30.28 1.76
    5 -12 4 27.35 2.55
    5 -12 4 28 2.25
    -6 12 -4 0.96 0.55
    -6 12 -4 1.74 0.41
    6 -12 4 2.92 1.08
    6 -12 4 3.86 1.08
    6 -12 4 1.1 0.59
    6 -12 4 1.88 0.26
    -7 12 -4 30.68 1.86
    -7 12 -4 30.19 2.09
    7 -12 4 27.89 2.69
    7 -12 4 29.96 2.79
    7 -12 4 30.26 2.28
    -8 12 -4 0.12 0.34
    -8 12 -4 0.22 0.54
    8 -12 4 -0.35 1.02
    8 -12 4 0.55 0.58
    8 -12 4 -1.82 0.95
    -9 12 -4 1.11 0.59
    -9 12 -4 0.31 0.36
    9 -12 4 -0.08 0.94
    9 -12 4 -0.13 1.11
    -10 12 -4 -0.87 0.56
    10 -12 4 -0.77 1.15
    10 -12 4 0.66 1.06
    9 11 -4 1.03 0.37
    9 11 -4 0.88 0.39
    -9 -11 4 0.76 0.78
    -9 -11 4 1.18 0.44
    8 11 -4 4.65 0.52
    8 11 -4 4.27 0.53
    -8 -11 4 4.64 0.62
    -8 -11 4 3.25 0.88
    7 11 -4 -0.13 0.33
    7 11 -4 -0.51 0.3
    -7 -11 4 0.24 0.33
    -7 -11 4 0.3 0.69
    6 11 -4 44.49 2.64
    6 11 -4 42.58 2.54
    -6 -11 4 37.25 3.09
    -6 -11 4 44.9 2.64
    -6 -11 4 44.32 3.05
    5 11 -4 77.04 5.04
    5 11 -4 80.83 4.56
    5 11 -4 73.92 4.35
    -5 -11 4 81.36 5.15
    -5 -11 4 74.68 4.49
    -5 -11 4 74.22 5.16
    4 11 -4 35.17 2.27
    4 11 -4 37.28 2.17
    4 11 -4 37.34 2.44
    -4 -11 4 32.25 2.63
    -4 -11 4 37.72 2.71
    -4 -11 4 34.28 2.2
    3 11 -4 3.66 0.57
    3 11 -4 3.17 0.48
    3 11 -4 3.8 0.49
    -3 -11 4 2.93 0.71
    -3 -11 4 3.51 0.45
    -3 -11 4 3.17 0.89
    2 11 -4 14.66 1.17
    2 11 -4 14.3 1.03
    2 11 -4 14.65 1.21
    -2 -11 4 14.69 1.01
    -2 -11 4 11.74 1.43
    -2 -11 4 13.96 1.35
    1 11 -4 9.34 1.05
    1 11 -4 11.7 1.02
    1 11 -4 12.29 0.88
    -1 -11 4 9.88 1.28
    -1 -11 4 8.91 1.09
    -1 -11 4 11.09 0.82
    0 11 -4 31.52 2.28
    0 11 -4 32.67 1.89
    0 11 -4 30.75 2.04
    0 -11 4 34.72 1.89
    0 -11 4 26.86 2.43
    0 -11 4 24.66 2.25
    -1 11 -4 -0.06 0.44
    -1 11 -4 -0.64 0.45
    -1 11 -4 0.08 0.33
    1 -11 4 -0.43 0.51
    1 -11 4 -0.69 0.78
    1 -11 4 -0.42 0.22
    -2 11 -4 10.49 1.01
    -2 11 -4 10.84 1.15
    -2 11 -4 12.42 0.91
    2 -11 4 11.1 1.22
    2 -11 4 11.29 1.4
    2 -11 4 11.78 0.81
    -3 11 -4 4.87 0.54
    -3 11 -4 3.45 0.65
    3 -11 4 5.03 0.47
    3 -11 4 4.43 0.78
    3 -11 4 5.34 1.05
    -4 11 -4 56.11 3.27
    -4 11 -4 59.25 3.54
    4 -11 4 55.35 4.11
    4 -11 4 55.51 3.89
    4 -11 4 60.82 3.3
    4 -11 4 53.18 4.27
    -5 11 -4 37.94 2.21
    -5 11 -4 38.78 2.44
    5 -11 4 37.01 2.17
    5 -11 4 34.18 3.05
    5 -11 4 36.22 2.99
    5 -11 4 37.52 2.7
    -6 11 -4 1.23 0.53
    -6 11 -4 1.77 0.39
    6 -11 4 1.96 0.24
    6 -11 4 2.69 0.63
    6 -11 4 1.62 1.01
    6 -11 4 2.46 1.02
    -7 11 -4 7.61 0.65
    -7 11 -4 6.02 0.8
    7 -11 4 5.32 1.27
    7 -11 4 6.9 0.88
    7 -11 4 7.02 1.33
    -8 11 -4 -0.33 0.5
    -8 11 -4 -0.16 0.32
    8 -11 4 -1.36 0.91
    8 -11 4 -0.22 0.94
    8 -11 4 -0.41 0.49
    -9 11 -4 3.96 0.52
    -9 11 -4 3.32 0.7
    9 -11 4 4.04 1.28
    9 -11 4 4.04 1.2
    -10 11 -4 0.15 0.34
    -10 11 -4 -0.82 0.51
    10 -11 4 -1 0.93
    10 -11 4 -0.26 1.11
    10 10 -4 1.1 0.39
    10 10 -4 0.3 0.36
    -10 -10 4 -0.14 0.74
    -10 -10 4 0.43 0.41
    9 10 -4 1.26 0.36
    9 10 -4 0.96 0.37
    -9 -10 4 1.85 0.44
    -9 -10 4 1.98 0.76
    8 10 -4 1.29 0.35
    8 10 -4 1.37 0.33
    -8 -10 4 0.63 0.38
    -8 -10 4 1.56 0.7
    7 10 -4 12.63 0.88
    7 10 -4 10.97 0.86
    -7 -10 4 11.39 1.25
    -7 -10 4 10.09 0.9
    6 10 -4 75.61 4.45
    6 10 -4 74.63 4.28
    -6 -10 4 81.37 4.45
    -6 -10 4 77.56 4.98
    -6 -10 4 69.26 5.04
    5 10 -4 58.48 3.56
    5 10 -4 64.29 3.73
    -5 -10 4 58.26 4.22
    -5 -10 4 68.6 3.7
    -5 -10 4 62.75 4.21
    4 10 -4 7.28 0.73
    4 10 -4 7.45 0.69
    4 10 -4 8.76 0.93
    4 10 -4 8.43 0.67
    -4 -10 4 8.33 1.03
    -4 -10 4 7.02 0.93
    -4 -10 4 6.92 0.66
    3 10 -4 5.81 0.63
    3 10 -4 7.5 0.73
    3 10 -4 7.31 0.73
    3 10 -4 7.66 0.9
    -3 -10 4 8.14 0.67
    -3 -10 4 8.03 0.93
    -3 -10 4 7.58 1.01
    2 10 -4 5.83 0.59
    2 10 -4 6.71 0.71
    2 10 -4 5.7 0.68
    -2 -10 4 5.22 0.94
    -2 -10 4 6.4 0.83
    -2 -10 4 7.9 0.62
    1 10 -4 0.45 0.42
    1 10 -4 -0.29 0.32
    1 10 -4 0.62 0.45
    -1 -10 4 -0.04 0.49
    -1 -10 4 0.12 0.71
    -1 -10 4 0.92 0.28
    0 10 -4 13.42 1.09
    0 10 -4 12.47 1.22
    0 10 -4 14.01 0.96
    0 -10 4 12.31 1.38
    0 -10 4 12.12 1.25
    0 -10 4 14.37 0.93
    -1 10 -4 10.05 0.75
    -1 10 -4 9.99 0.89
    -1 10 -4 6.77 0.93
    1 -10 4 7.3 1.16
    1 -10 4 9.76 0.7
    1 -10 4 7.92 0.95
    -2 10 -4 6.97 0.62
    -2 10 -4 5.75 0.7
    2 -10 4 6.25 1.08
    2 -10 4 5.82 1.06
    2 -10 4 5.93 0.83
    -3 10 -4 10.55 1.02
    -3 10 -4 11.73 0.84
    3 -10 4 11.31 1.16
    3 -10 4 12.32 1.39
    3 -10 4 9.51 1.38
    -4 10 -4 46.79 2.65
    -4 10 -4 43.61 2.85
    4 -10 4 44.88 3.39
    4 -10 4 43.04 3.53
    4 -10 4 43.8 3.16
    4 -10 4 49.75 2.65
    -5 10 -4 48.75 3.1
    -5 10 -4 48.66 2.87
    5 -10 4 55.88 2.97
    5 -10 4 47.67 3.42
    5 -10 4 47.42 3.68
    5 -10 4 48.29 3.83
    5 -10 4 51.25 2.87
    -6 10 -4 3.36 0.65
    -6 10 -4 4.51 0.5
    6 -10 4 5.44 0.39
    6 -10 4 3.49 1.04
    6 -10 4 3.18 1.07
    6 -10 4 4.26 0.71
    -7 10 -4 -0.03 0.45
    -7 10 -4 -0.17 0.28
    7 -10 4 -1.46 0.77
    7 -10 4 0.05 0.45
    7 -10 4 0.45 0.94
    -8 10 -4 3.35 0.65
    -8 10 -4 4.97 0.51
    8 -10 4 3.44 1.12
    8 -10 4 3.83 0.65
    8 -10 4 4.58 1.15
    -9 10 -4 -0.93 0.46
    -9 10 -4 -0.42 0.31
    9 -10 4 -0.36 0.91
    9 -10 4 -0.75 0.94
    -10 10 -4 -0.44 0.51
    -10 10 -4 -0.65 0.31
    10 -10 4 -0.9 0.98
    10 -10 4 0.68 1.04
    11 9 -4 -0.24 0.32
    11 9 -4 0.09 0.35
    -11 -9 4 -0.48 0.32
    10 9 -4 0.03 0.3
    10 9 -4 -0.28 0.29
    -10 -9 4 -0.07 0.34
    -10 -9 4 0.28 0.72
    9 9 -4 5.51 0.55
    9 9 -4 6.18 0.58
    -9 -9 4 5.52 0.9
    -9 -9 4 5.2 0.62
    8 9 -4 4.16 0.48
    8 9 -4 4 0.43
    -8 -9 4 4.1 0.79
    -8 -9 4 2.98 0.47
    7 9 -4 7.07 0.64
    7 9 -4 7.75 0.64
    -7 -9 4 7.62 0.8
    -7 -9 4 5.8 0.88
    -7 -9 4 5.45 0.62
    6 9 -4 50.53 2.93
    6 9 -4 49.27 2.84
    -6 -9 4 50.97 2.94
    -6 -9 4 48.97 3.32
    -6 -9 4 45.46 3.37
    5 9 -4 21.33 1.47
    5 9 -4 24.86 1.54
    5 9 -4 22.16 1.43
    -5 -9 4 23.19 1.46
    -5 -9 4 21.07 1.8
    -5 -9 4 21.88 1.77
    4 9 -4 2.78 0.33
    4 9 -4 2.95 0.41
    4 9 -4 2.72 0.44
    -4 -9 4 2.92 0.39
    -4 -9 4 2.31 0.6
    -4 -9 4 2.69 0.69
    3 9 -4 9.94 1.09
    3 9 -4 11.65 0.92
    3 9 -4 10.54 0.81
    3 9 -4 10.3 0.88
    -3 -9 4 10.14 1.03
    -3 -9 4 9.14 1.08
    -3 -9 4 9.8 0.78
    2 9 -4 0.94 0.38
    2 9 -4 0.54 0.52
    2 9 -4 1.12 0.33
    2 9 -4 1.1 0.41
    -2 -9 4 1.23 0.29
    -2 -9 4 1.47 0.7
    -2 -9 4 0.61 0.46
    1 9 -4 29.34 1.92
    1 9 -4 29.41 2.13
    1 9 -4 30.98 1.79
    -1 -9 4 29.13 2.11
    -1 -9 4 28.26 2.25
    0 9 -4 3.58 0.83
    0 9 -4 1.39 0.36
    0 -9 4 2.17 0.54
    0 -9 4 1.54 0.73
    -1 9 -4 13.52 1.09
    -1 9 -4 14.61 0.94
    -1 9 -4 13.64 1.3
    1 -9 4 10.55 1.34
    1 -9 4 13.16 1.44
    1 -9 4 12.41 1.19
    -2 9 -4 34.27 2.11
    -2 9 -4 33.83 1.94
    -2 9 -4 33.22 2.24
    2 -9 4 30.69 2.54
    2 -9 4 32.19 2.61
    2 -9 4 31.11 2.32
    -3 9 -4 23.14 1.6
    -3 9 -4 24.97 1.45
    -3 9 -4 23.06 1.73
    3 -9 4 22.61 2.05
    3 -9 4 22.67 1.78
    3 -9 4 23.34 2.12
    -4 9 -4 72.24 4.58
    -4 9 -4 75.1 4.59
    -4 9 -4 76.08 4.31
    4 -9 4 90.93 4.49
    4 -9 4 71.09 5.21
    4 -9 4 79.38 5.48
    4 -9 4 73.77 5.04
    -5 9 -4 19.99 1.33
    -5 9 -4 20.87 1.51
    -5 9 -4 19.82 1.55
    5 -9 4 23.98 1.35
    5 -9 4 22.41 2
    5 -9 4 18.87 2
    5 -9 4 22.14 1.68
    -6 9 -4 9.01 0.9
    -6 9 -4 9.33 0.73
    6 -9 4 10.64 1.35
    6 -9 4 9.43 1
    6 -9 4 9.17 1.34
    -7 9 -4 26.44 1.76
    -7 9 -4 25.2 1.54
    7 -9 4 22.21 2.33
    7 -9 4 25.19 1.87
    7 -9 4 28.07 2.32
    -8 9 -4 7.69 0.67
    -8 9 -4 7.69 0.84
    8 -9 4 9.36 1.36
    8 -9 4 7.94 0.86
    8 -9 4 8.72 1.36
    -9 9 -4 4.86 0.74
    -9 9 -4 5.57 0.57
    9 -9 4 7.73 1.3
    9 -9 4 4.85 1.21
    -10 9 -4 2.58 0.67
    -10 9 -4 3.32 0.48
    10 -9 4 2.89 1.19
    10 -9 4 4.82 1.34
    -11 9 -4 8.97 0.74
    -11 9 -4 7.11 0.92
    11 -9 4 5.34 1.41
    11 -9 4 7.38 1.46
    11 8 -4 9.79 0.79
    11 8 -4 9.52 0.88
    -11 -8 4 9.83 0.86
    10 8 -4 3.11 0.42
    10 8 -4 2.26 0.4
    -10 -8 4 2.01 0.72
    -10 -8 4 2.69 0.46
    9 8 -4 0.82 0.31
    9 8 -4 0.7 0.29
    -9 -8 4 1.21 0.37
    -9 -8 4 0.69 0.55
    8 8 -4 9.49 0.73
    8 8 -4 10.16 0.75
    -8 -8 4 9.97 0.81
    -8 -8 4 8.36 0.99
    7 8 -4 6.18 0.6
    7 8 -4 6.83 0.58
    -7 -8 4 6.18 0.81
    -7 -8 4 6.94 0.74
    -7 -8 4 6 0.61
    6 8 -4 34.27 1.96
    6 8 -4 32.62 2.11
    6 8 -4 32.97 1.99
    -6 -8 4 32.57 2.31
    -6 -8 4 34.17 2.35
    -6 -8 4 31.15 2.01
    5 8 -4 22.98 1.54
    5 8 -4 25.06 1.51
    5 8 -4 25.05 1.61
    -5 -8 4 24.87 1.55
    -5 -8 4 25.53 1.83
    -5 -8 4 22.98 1.83
    4 8 -4 1.79 0.38
    4 8 -4 2.75 0.34
    4 8 -4 2.44 0.37
    -4 -8 4 2.56 0.63
    -4 -8 4 2.53 0.35
    -4 -8 4 1.74 0.48
    3 8 -4 5.01 0.53
    3 8 -4 6.42 0.61
    3 8 -4 6.24 0.61
    3 8 -4 6.11 0.68
    -3 -8 4 6.47 0.82
    -3 -8 4 5.93 0.68
    2 8 -4 7.14 0.67
    2 8 -4 7.02 0.69
    2 8 -4 8.08 0.82
    2 8 -4 7.22 0.74
    2 8 -4 6.31 1
    -2 -8 4 7.62 0.93
    -2 -8 4 7.28 0.77
    1 8 -4 0.4 0.34
    1 8 -4 0.6 0.52
    1 8 -4 0.25 0.68
    1 8 -4 -0.25 0.37
    1 8 -4 0.31 0.29
    -1 -8 4 0.6 0.4
    -1 -8 4 1.93 0.67
    0 8 -4 63.05 3.35
    0 8 -4 59.4 3.54
    0 8 -4 57.73 3.69
    0 -8 4 54.57 4.14
    0 -8 4 59.27 4.01
    0 -8 4 59.92 3.88
    -1 8 -4 108.37 6.21
    -1 8 -4 107.39 6.28
    -1 8 -4 112.88 5.9
    1 -8 4 101.82 6.8
    1 -8 4 98.06 7.2
    1 -8 4 111.14 6.94
    -2 8 -4 17.09 1.42
    -2 8 -4 18.87 1.3
    -2 8 -4 19.46 1.15
    2 -8 4 17.47 1.7
    2 -8 4 16.11 1.4
    2 -8 4 17.94 1.69
    -3 8 -4 1.84 0.57
    -3 8 -4 1.89 0.43
    -3 8 -4 2.2 0.34
    3 -8 4 2.5 0.81
    3 -8 4 2.44 0.53
    3 -8 4 2.26 0.8
    3 -8 4 1.99 0.39
    -4 8 -4 37.06 2.14
    -4 8 -4 36.79 2.34
    -4 8 -4 37.5 2.35
    4 -8 4 42.59 2.23
    4 -8 4 32.86 2.54
    4 -8 4 32.77 2.85
    4 -8 4 38.84 2.81
    -5 8 -4 7.77 0.76
    -5 8 -4 6.68 0.58
    -5 8 -4 6.27 0.73
    5 -8 4 6.12 0.78
    5 -8 4 5.93 1.09
    5 -8 4 8.46 0.56
    5 -8 4 8.19 1.16
    -6 8 -4 36.27 2.19
    -6 8 -4 36.8 2.27
    -6 8 -4 36 2.05
    6 -8 4 30.65 2.82
    6 -8 4 36.22 2.79
    6 -8 4 33.87 2.42
    -7 8 -4 8.09 0.82
    -7 8 -4 8.91 0.66
    7 -8 4 7.73 1.26
    7 -8 4 7.01 1.23
    7 -8 4 7.78 0.84
    -8 8 -4 4.3 0.48
    -8 8 -4 3.58 0.62
    8 -8 4 5.24 0.57
    8 -8 4 3.74 1.07
    8 -8 4 5.95 1.12
    -9 8 -4 3.24 0.64
    -9 8 -4 3.94 0.47
    9 -8 4 4.38 1.09
    9 -8 4 2.73 1.03
    -10 8 -4 14.75 1.25
    -10 8 -4 13.54 0.97
    10 -8 4 12.8 1.68
    10 -8 4 11.68 1.75
    -11 8 -4 6.43 0.64
    -11 8 -4 7.68 0.88
    11 -8 4 4.48 1.34
    11 -8 4 6.09 1.3
    -12 -7 4 3.19 0.5
    11 7 -4 11.99 0.88
    11 7 -4 12.75 0.99
    -11 -7 4 10.83 0.95
    10 7 -4 6.93 0.68
    10 7 -4 7.73 0.65
    -10 -7 4 8.11 0.95
    -10 -7 4 7.04 0.69
    9 7 -4 1.05 0.3
    9 7 -4 0.94 0.29
    -9 -7 4 1.01 0.33
    -9 -7 4 0.77 0.51
    8 7 -4 29.45 1.81
    8 7 -4 29.5 1.86
    -8 -7 4 32.64 2.21
    -8 -7 4 31.95 1.91
    7 7 -4 2.17 0.29
    7 7 -4 2.07 0.34
    -7 -7 4 2.02 0.36
    -7 -7 4 1.81 0.48
    -7 -7 4 2.81 0.49
    6 7 -4 23.04 1.51
    6 7 -4 23.7 1.43
    6 7 -4 22.84 1.41
    -6 -7 4 22.83 1.68
    -6 -7 4 23.86 1.69
    -6 -7 4 22.2 1.46
    5 7 -4 14.3 0.97
    5 7 -4 14.4 0.96
    5 7 -4 14.23 0.98
    -5 -7 4 14.97 1.15
    -5 -7 4 13.92 0.97
    -5 -7 4 12.29 1.2
    4 7 -4 5.35 0.5
    4 7 -4 4.17 0.47
    4 7 -4 4.72 0.49
    -4 -7 4 5.06 0.58
    -4 -7 4 4.44 0.66
    3 7 -4 1.29 0.37
    3 7 -4 0.94 0.3
    3 7 -4 0.81 0.26
    3 7 -4 1.19 0.31
    3 7 -4 1.08 0.32
    3 7 -4 -0.36 0.67
    -3 -7 4 0.55 0.36
    -3 -7 4 0.1 0.52
    2 7 -4 0.33 0.36
    2 7 -4 0.56 0.72
    2 7 -4 1 0.32
    2 7 -4 1.53 0.45
    2 7 -4 -0.39 0.3
    -2 -7 4 1.72 0.58
    1 7 -4 0.05 0.35
    1 7 -4 -0.02 0.47
    1 7 -4 -0.33 0.25
    1 7 -4 1.05 0.64
    -1 -7 4 0.36 0.6
    -1 -7 4 0.61 0.35
    -1 -7 4 -0.54 0.56
    0 7 -4 65.99 3.96
    0 7 -4 71.07 3.76
    0 7 -4 76.21 4.62
    0 7 -4 67.15 4.07
    0 -7 4 64.19 4.45
    0 -7 4 66.66 4.32
    0 -7 4 58.22 4.59
    -1 7 -4 47.87 3.13
    -1 7 -4 54.01 3.24
    -1 7 -4 53.12 2.96
    1 -7 4 53.53 3.43
    1 -7 4 48.9 3.72
    1 -7 4 47.53 3.57
    1 -7 4 62.6 3.2
    -2 7 -4 56.25 3.29
    -2 7 -4 58.2 3.09
    -2 7 -4 57.17 3.33
    2 -7 4 63.38 3.27
    2 -7 4 44.68 3.85
    2 -7 4 52.4 3.59
    2 -7 4 51.02 3.76
    -3 7 -4 3.76 0.47
    -3 7 -4 3.2 0.36
    -3 7 -4 2.8 0.52
    3 -7 4 2.47 0.5
    3 -7 4 2.31 0.75
    3 -7 4 2.84 0.8
    3 -7 4 3.37 0.4
    -4 7 -4 16.8 1.19
    -4 7 -4 16.01 1.02
    -4 7 -4 16.65 1.17
    4 -7 4 17.43 1.04
    4 -7 4 12.96 1.55
    4 -7 4 15.78 1.59
    4 -7 4 16.06 1.3
    -5 7 -4 3.66 0.4
    -5 7 -4 3.66 0.52
    -5 7 -4 4.08 0.51
    5 -7 4 4.09 0.58
    5 -7 4 4.51 0.37
    5 -7 4 3.17 0.9
    5 -7 4 3.54 0.87
    -6 7 -4 30.74 1.68
    -6 7 -4 28.09 1.75
    -6 7 -4 29.36 1.87
    6 -7 4 29.08 1.97
    6 -7 4 27.21 1.62
    6 -7 4 30.03 2.34
    6 -7 4 23.12 2.32
    -7 7 -4 32.74 1.86
    -7 7 -4 32.82 2.06
    7 -7 4 31.23 2.14
    7 -7 4 27.97 2.59
    7 -7 4 32.56 2.59
    -8 7 -4 6.53 0.76
    -8 7 -4 7.93 0.63
    8 -7 4 7.59 1.2
    8 -7 4 6.66 1.19
    -9 7 -4 7.8 0.69
    -9 7 -4 8.12 0.84
    9 -7 4 8.58 1.3
    9 -7 4 6.63 1.28
    -10 7 -4 88.71 5.38
    -10 7 -4 94.23 5.02
    10 -7 4 80.08 6.41
    10 -7 4 94.03 6.16
    -11 7 -4 8.92 0.78
    -11 7 -4 8.67 0.95
    11 -7 4 8.25 1.5
    11 -7 4 8.99 1.42
    -12 -6 4 31.82 2.01
    11 6 -4 31.43 2.03
    11 6 -4 32.61 1.9
    -11 -6 4 31.27 1.99
    10 6 -4 5.26 0.49
    10 6 -4 4.43 0.51
    -10 -6 4 4.38 0.53
    -10 -6 4 5.93 0.73
    9 6 -4 4.41 0.46
    9 6 -4 4.66 0.46
    -9 -6 4 4.78 0.64
    -9 -6 4 4.98 0.52
    8 6 -4 1.33 0.28
    8 6 -4 1.23 0.28
    -8 -6 4 0.79 0.4
    -8 -6 4 1.26 0.31
    7 6 -4 31.97 1.92
    7 6 -4 31.14 1.88
    -7 -6 4 32.59 1.97
    -7 -6 4 34.51 2.21
    -7 -6 4 31.9 2.15
    6 6 -4 114.32 6.56
    6 6 -4 116.27 7.15
    6 6 -4 109.14 6.3
    -6 -6 4 111.19 7.2
    -6 -6 4 123.04 7.26
    -6 -6 4 114.46 6.53
    5 6 -4 0.96 0.28
    5 6 -4 0.57 0.19
    5 6 -4 0.7 0.24
    -5 -6 4 0.92 0.38
    -5 -6 4 0.62 0.31
    4 6 -4 43.88 3.26
    4 6 -4 48.44 2.98
    4 6 -4 48.06 2.87
    4 6 -4 56.01 3.21
    -4 -6 4 55.52 3.29
    -4 -6 4 48.36 3.31
    -4 -6 4 50.87 3.03
    3 6 -4 0.8 0.26
    3 6 -4 -0.01 0.3
    3 6 -4 -0.32 0.25
    3 6 -4 1.31 0.71
    3 6 -4 0.03 0.21
    -3 -6 4 -0.07 0.34
    -3 -6 4 0.12 0.44
    -3 -6 4 0.35 0.29
    2 6 -4 58.36 3.55
    2 6 -4 59.76 3.83
    2 6 -4 55.23 3.36
    2 6 -4 52.77 3.2
    -2 -6 4 61.11 3.68
    -2 -6 4 64.33 3.4
    -2 -6 4 47.72 3.85
    -2 -6 4 59.12 3.76
    1 6 -4 20.99 1.53
    1 6 -4 17.99 1.28
    1 6 -4 18.42 1.21
    1 6 -4 20.25 1.53
    -1 -6 4 20.95 1.39
    -1 -6 4 20.19 1.32
    -1 -6 4 18.62 1.54
    -1 -6 4 17.75 1.57
    0 6 -4 0.22 0.49
    0 6 -4 0.42 0.32
    0 6 -4 0.54 0.5
    0 6 -4 0.26 0.24
    0 -6 4 0.11 0.28
    0 -6 4 -0.64 0.51
    0 -6 4 -0.06 0.44
    0 -6 4 0.22 0.55
    -1 6 -4 29.01 1.9
    -1 6 -4 31.2 1.77
    -1 6 -4 32.48 1.97
    1 -6 4 31.19 2.05
    1 -6 4 28.9 2.25
    1 -6 4 26.96 2.29
    1 -6 4 33 1.92
    -2 6 -4 1.58 0.42
    -2 6 -4 1.52 0.36
    -2 6 -4 1.03 0.25
    -2 6 -4 2.01 0.29
    2 -6 4 1.9 0.68
    2 -6 4 1.72 0.66
    2 -6 4 1.39 0.37
    2 -6 4 1.37 0.35
    -3 6 -4 27.12 1.55
    -3 6 -4 26.35 1.69
    -3 6 -4 27.65 1.69
    3 -6 4 25.47 1.84
    3 -6 4 24.45 2.12
    3 -6 4 28.77 1.61
    3 -6 4 23.97 2.08
    -4 6 -4 1.1 0.25
    -4 6 -4 1.71 0.26
    -4 6 -4 1.04 0.35
    -4 6 -4 0.98 0.34
    4 -6 4 1.93 0.73
    4 -6 4 1.23 0.66
    4 -6 4 1.17 0.4
    4 -6 4 1.6 0.24
    -5 6 -4 6.03 0.52
    -5 6 -4 5.24 0.61
    -5 6 -4 7.03 0.61
    -5 6 -4 8.25 0.56
    5 -6 4 6.83 0.45
    5 -6 4 4.86 0.63
    5 -6 4 5.99 1
    5 -6 4 5.93 0.97
    -6 6 -4 4.66 0.47
    -6 6 -4 3.93 0.54
    -6 6 -4 5.36 0.48
    -6 6 -4 6.31 0.48
    6 -6 4 3.53 0.93
    6 -6 4 4.78 0.56
    6 -6 4 6.08 0.96
    6 -6 4 5.07 0.36
    -7 6 -4 0.62 0.41
    -7 6 -4 1.33 0.31
    -7 6 -4 1.74 0.23
    -7 6 -4 1.39 0.29
    7 -6 4 0.88 0.76
    7 -6 4 0.87 0.82
    7 -6 4 1.13 0.32
    -8 6 -4 0.41 0.26
    -8 6 -4 0.74 0.4
    8 -6 4 1.22 0.81
    8 -6 4 0.04 0.76
    -9 6 -4 43.63 2.63
    -9 6 -4 48.47 2.89
    9 -6 4 43.74 3.59
    9 -6 4 48.28 3.44
    -10 6 -4 42.98 2.42
    -10 6 -4 40.7 2.65
    10 -6 4 42.21 3.2
    10 -6 4 37.22 3.33
    -11 6 -4 -0.71 0.29
    -11 6 -4 0.12 0.48
    11 -6 4 1.58 1.01
    11 -6 4 0.77 0.98
    -13 -5 4 16.15 1.24
    12 5 -4 28.66 1.93
    -12 -5 4 28.4 1.82
    -12 -5 4 29.58 1.87
    11 5 -4 16.84 1.23
    -11 -5 4 16.59 1.16
    -11 -5 4 17.1 1.36
    10 5 -4 10.2 0.71
    10 5 -4 9.99 0.81
    -10 -5 4 8.34 0.75
    -10 -5 4 10.69 0.93
    9 5 -4 1.5 0.31
    9 5 -4 1.69 0.28
    -9 -5 4 0.8 0.28
    -9 -5 4 1.64 0.38
    8 5 -4 15.81 1
    8 5 -4 15.19 0.97
    -8 -5 4 13.7 1.02
    -8 -5 4 15.88 1.2
    -8 -5 4 15.77 1.16
    7 5 -4 3.1 0.36
    7 5 -4 3.09 0.32
    -7 -5 4 3.53 0.36
    -7 -5 4 3.05 0.5
    -7 -5 4 3.64 0.39
    -7 -5 4 3.59 0.44
    6 5 -4 9.06 0.69
    6 5 -4 8.96 0.61
    6 5 -4 8.46 0.66
    -6 -5 4 9.89 0.73
    -6 -5 4 7.88 0.73
    -6 -5 4 9.38 0.76
    5 5 -4 3.79 0.4
    5 5 -4 3.66 0.36
    5 5 -4 3.6 0.83
    5 5 -4 4.27 0.38
    -5 -5 4 5.01 0.52
    -5 -5 4 3.97 0.44
    -5 -5 4 3.85 0.44
    4 5 -4 0.55 0.25
    4 5 -4 0.58 0.28
    4 5 -4 -0.22 0.63
    -4 -5 4 1.54 0.34
    -4 -5 4 0.67 0.33
    3 5 -4 42.98 2.49
    3 5 -4 36.05 2.22
    3 5 -4 36.2 2.31
    3 5 -4 37.6 2.57
    -3 -5 4 39.84 2.34
    -3 -5 4 36 2.55
    -3 -5 4 42.24 2.52
    2 5 -4 111.02 7.05
    2 5 -4 119.28 6.76
    2 5 -4 104.27 6.27
    2 5 -4 100.08 5.92
    2 5 -4 102.43 6.19
    -2 -5 4 118.25 5.94
    -2 -5 4 95.24 6.79
    -2 -5 4 118.3 6.22
    -2 -5 4 115.43 6.77
    -2 -5 4 91.2 7.07
    -2 -5 4 111.34 6.25
    1 5 -4 13.51 1.07
    1 5 -4 10.53 0.81
    1 5 -4 15.07 0.92
    1 5 -4 11.51 0.91
    1 5 -4 12.63 1.09
    1 5 -4 13.67 1.02
    -1 -5 4 11.05 1.11
    -1 -5 4 11.17 1.09
    -1 -5 4 14.9 0.94
    -1 -5 4 12.47 0.92
    -1 -5 4 13.82 0.86
    -1 -5 4 11.85 1.04
    0 5 -4 29.44 1.99
    0 5 -4 26.54 1.76
    0 5 -4 30 1.91
    0 5 -4 22.52 1.66
    0 5 -4 32.43 1.79
    0 5 -4 25.98 1.57
    0 -5 4 26.96 1.58
    0 -5 4 22.43 1.98
    0 -5 4 27.63 1.69
    0 -5 4 27.64 1.79
    0 -5 4 28.69 1.74
    0 -5 4 23.83 1.94
    -1 5 -4 6.27 0.63
    -1 5 -4 5.85 0.51
    -1 5 -4 7.21 0.78
    -1 5 -4 6.59 0.65
    -1 5 -4 8.53 0.59
    1 -5 4 7 0.62
    1 -5 4 8.33 0.7
    1 -5 4 8.69 0.69
    1 -5 4 5.58 0.78
    1 -5 4 5.42 0.79
    -2 5 -4 6.46 0.66
    -2 5 -4 8.36 0.59
    -2 5 -4 6.04 0.53
    -2 5 -4 7.06 0.66
    2 -5 4 7.25 0.62
    2 -5 4 6.94 0.65
    2 -5 4 5.41 0.82
    2 -5 4 4.81 0.85
    -3 5 -4 12.75 0.78
    -3 5 -4 13.01 0.86
    -3 5 -4 11.47 0.91
    3 -5 4 10.14 1.21
    3 -5 4 12.85 0.79
    3 -5 4 10.72 0.93
    3 -5 4 11.03 1.19
    -4 5 -4 20.77 1.2
    -4 5 -4 20.07 1.33
    -4 5 -4 19.33 1.26
    4 -5 4 21.52 1.75
    4 -5 4 18.04 1.4
    4 -5 4 19.07 1.71
    4 -5 4 20.69 1.19
    -5 5 -4 9.46 0.7
    -5 5 -4 8.98 0.68
    -5 5 -4 10.5 0.83
    -5 5 -4 11.9 0.71
    5 -5 4 9.89 0.62
    5 -5 4 8.29 0.82
    5 -5 4 9.61 1.13
    5 -5 4 6.17 1.03
    -6 5 -4 2.93 0.44
    -6 5 -4 3.61 0.36
    -6 5 -4 2.87 0.34
    6 -5 4 3.15 0.76
    6 -5 4 2 0.35
    6 -5 4 3.9 0.82
    6 -5 4 2.63 0.26
    -7 5 -4 -0.39 0.21
    -7 5 -4 0.11 0.24
    -7 5 -4 -0.39 0.34
    7 -5 4 -0.45 0.67
    7 -5 4 -0.07 0.12
    7 -5 4 0.44 0.77
    -8 5 -4 6.21 0.67
    -8 5 -4 6.95 0.57
    -8 5 -4 6.04 0.54
    8 -5 4 6.22 1.05
    8 -5 4 6.72 1.11
    -9 5 -4 41.38 2.61
    -9 5 -4 42.47 2.4
    9 -5 4 41.55 3.1
    9 -5 4 38.67 3.27
    -10 5 -4 19.36 1.2
    -10 5 -4 17.13 1.38
    10 -5 4 14.94 1.85
    10 -5 4 20.17 1.87
    -11 5 -4 2.43 0.57
    -11 5 -4 3.55 0.45
    11 -5 4 1.85 1.05
    -13 -4 4 2.31 0.45
    12 4 -4 25.07 1.76
    -12 -4 4 27.5 1.67
    -12 -4 4 25.19 1.68
    11 4 -4 1.28 0.41
    -11 -4 4 1.86 0.34
    -11 -4 4 2.62 0.44
    10 4 -4 0.13 0.31
    10 4 -4 0.4 0.2
    -10 -4 4 -0.39 0.2
    -10 -4 4 -0.31 0.26
    9 4 -4 0.44 0.22
    9 4 -4 1.51 0.3
    -9 -4 4 0.52 0.24
    -9 -4 4 0.48 0.26
    -9 -4 4 0.66 0.19
    8 4 -4 0.34 0.2
    8 4 -4 0.71 0.24
    -8 -4 4 0.35 0.17
    -8 -4 4 0.62 0.25
    -8 -4 4 0.41 0.23
    -8 -4 4 0.64 0.45
    7 4 -4 8.02 0.63
    7 4 -4 8.79 0.64
    -7 -4 4 10.36 0.73
    -7 -4 4 9.68 0.88
    -7 -4 4 8.34 0.73
    -7 -4 4 9.65 0.66
    6 4 -4 6.55 1.05
    6 4 -4 8.9 0.58
    6 4 -4 8.24 0.62
    -6 -4 4 9.34 0.7
    -6 -4 4 8.79 0.64
    -6 -4 4 8.23 0.68
    5 4 -4 19.95 1.65
    5 4 -4 19.1 1.21
    5 4 -4 20.01 1.35
    5 4 -4 19.58 1.2
    -5 -4 4 19.56 1.27
    -5 -4 4 21.11 1.36
    -5 -4 4 21.35 1.33
    4 4 -4 0.76 0.22
    4 4 -4 0.95 0.27
    4 4 -4 0.7 0.61
    4 4 -4 0.93 0.22
    -4 -4 4 1.88 0.26
    -4 -4 4 1.54 0.31
    -4 -4 4 1.35 0.29
    -4 -4 4 1.33 0.25
    3 4 -4 275.05 15.91
    3 4 -4 278.54 16.65
    3 4 -4 288.06 18.22
    3 4 -4 308.67 18.17
    3 4 -4 292.18 16.57
    -3 -4 4 279.88 18.21
    -3 -4 4 305.64 15.91
    -3 -4 4 305.59 16.55
    -3 -4 4 290.6 18.19
    -3 -4 4 309.43 16.66
    2 4 -4 124.09 7.35
    2 4 -4 126.93 7.7
    2 4 -4 145.12 8.75
    2 4 -4 143.38 8.39
    2 4 -4 126.72 7.69
    2 4 -4 135.38 8.41
    -2 -4 4 131.26 8.41
    -2 -4 4 143.93 7.7
    -2 -4 4 133.19 8.4
    -2 -4 4 148 7.71
    -2 -4 4 137.04 7.36
    -2 -4 4 122.63 8.78
    1 4 -4 28.68 1.62
    1 4 -4 22.22 1.47
    1 4 -4 25.66 1.57
    1 4 -4 25.86 1.58
    1 4 -4 24.64 1.67
    1 4 -4 23.09 1.39
    -1 -4 4 19.92 1.71
    -1 -4 4 22.74 1.56
    -1 -4 4 24.95 1.56
    -1 -4 4 23.07 1.39
    -1 -4 4 23.78 1.65
    -1 -4 4 24.29 1.48
    0 4 -4 21.9 1.55
    0 4 -4 20.09 1.37
    0 4 -4 25.07 1.5
    0 4 -4 20.67 1.24
    0 4 -4 18.72 1.32
    0 -4 4 22.35 1.34
    0 -4 4 21.17 1.36
    0 -4 4 20.07 1.24
    0 -4 4 19.47 1.57
    0 -4 4 21.99 1.39
    0 -4 4 21.12 1.54
    -1 4 -4 5.58 0.58
    -1 4 -4 4.64 0.42
    -1 4 -4 5.42 0.6
    -1 4 -4 3.89 0.43
    -1 4 -4 6.32 0.45
    -1 4 -4 4.5 0.48
    1 -4 4 2.96 0.6
    1 -4 4 5.09 0.45
    1 -4 4 4.96 0.49
    1 -4 4 5.9 0.54
    1 -4 4 3.67 0.61
    1 -4 4 4.83 0.45
    -2 4 -4 37.5 2.21
    -2 4 -4 37.08 2.25
    -2 4 -4 38.47 2.11
    2 -4 4 34.17 2.66
    2 -4 4 33.14 2.57
    2 -4 4 39.54 2.4
    2 -4 4 39.86 2.18
    -3 4 -4 50.91 2.84
    -3 4 -4 49.09 2.91
    -3 4 -4 50.12 2.74
    3 -4 4 51.56 2.8
    3 -4 4 47.49 3.32
    3 -4 4 49.34 3.12
    3 -4 4 42.86 3.42
    -4 4 -4 51.1 2.96
    -4 4 -4 53.76 2.88
    -4 4 -4 55.06 3.07
    4 -4 4 51.09 3.5
    4 -4 4 47.23 3.6
    4 -4 4 45.69 3.27
    4 -4 4 54.94 2.92
    -5 4 -4 21.76 1.36
    -5 4 -4 23.1 1.25
    -5 4 -4 20.16 1.25
    5 -4 4 18.01 1.72
    5 -4 4 20.15 1.77
    5 -4 4 19.87 1.2
    5 -4 4 22.06 1.32
    5 -4 4 18.19 1.38
    -6 4 -4 0.44 0.22
    -6 4 -4 0.32 0.33
    -6 4 -4 0.53 0.21
    6 -4 4 0.83 0.62
    6 -4 4 0.31 0.67
    6 -4 4 0.36 0.14
    -7 4 -4 38.75 2.32
    -7 4 -4 39.36 2.15
    -7 4 -4 37.23 2.17
    7 -4 4 39.15 2.77
    7 -4 4 34.55 2.84
    7 -4 4 34.62 2.13
    -8 4 -4 -0.11 0.34
    -8 4 -4 0.39 0.21
    -8 4 -4 -0.28 0.22
    8 -4 4 0.72 0.73
    8 -4 4 0.05 0.69
    -9 4 -4 6.16 0.72
    -9 4 -4 6.83 0.6
    9 -4 4 7.87 1.17
    9 -4 4 6.2 1.06
    -10 4 -4 -0.1 0.25
    -10 4 -4 -0.6 0.38
    10 -4 4 0.35 0.79
    10 -4 4 1.08 0.81
    -11 4 -4 0.1 0.41
    -11 4 -4 1.08 0.33
    11 -4 4 1.44 0.93
    -13 -3 4 3.82 0.49
    -12 -3 4 3 0.44
    -12 -3 4 3.5 0.42
    11 3 -4 0.49 0.38
    -11 -3 4 0.6 0.28
    -11 -3 4 0.95 0.3
    -11 -3 4 0.84 0.27
    10 3 -4 0.32 0.33
    -10 -3 4 0.9 0.35
    -10 -3 4 0.66 0.25
    -10 -3 4 0.45 0.25
    -10 -3 4 0.07 0.2
    9 3 -4 4.78 0.48
    9 3 -4 4.14 0.39
    -9 -3 4 4.64 0.5
    -9 -3 4 3.63 0.42
    -9 -3 4 4.81 0.7
    -9 -3 4 5.03 0.48
    -9 -3 4 6.12 0.51
    -9 -3 4 4.58 0.44
    8 3 -4 11.63 0.79
    8 3 -4 12.53 0.88
    -8 -3 4 11.62 0.84
    -8 -3 4 13.74 0.92
    -8 -3 4 11.79 0.87
    -8 -3 4 14.38 0.94
    -8 -3 4 13.98 1.16
    -8 -3 4 12.5 0.97
    7 3 -4 54.19 3.04
    7 3 -4 51.16 3.36
    7 3 -4 47.8 2.89
    -7 -3 4 52.58 3.33
    -7 -3 4 50.19 3.04
    -7 -3 4 52.18 3.29
    -7 -3 4 58.67 3.43
    6 3 -4 176.8 10.16
    6 3 -4 161.47 10.27
    6 3 -4 170.5 9.72
    -6 -3 4 206.17 11.19
    -6 -3 4 180.71 11.1
    -6 -3 4 171.39 10.17
    -6 -3 4 183.14 11.14
    5 3 -4 29.4 1.76
    5 3 -4 29.67 1.74
    5 3 -4 29.24 1.98
    5 3 -4 29.32 2.1
    -5 -3 4 32.65 1.98
    -5 -3 4 29.4 1.8
    -5 -3 4 31.98 1.77
    -5 -3 4 31.43 1.97
    -5 -3 4 30.52 1.95
    4 3 -4 129.24 7.7
    4 3 -4 131.12 8.44
    4 3 -4 130.44 7.4
    4 3 -4 127.28 7.78
    -4 -3 4 139.88 7.76
    -4 -3 4 143.57 8.47
    -4 -3 4 139.86 8.43
    -4 -3 4 141.68 7.41
    -4 -3 4 142.57 7.73
    -4 -3 4 130.84 8.46
    3 3 -4 0.76 0.19
    3 3 -4 1.49 0.46
    3 3 -4 0.34 0.18
    3 3 -4 0.44 0.22
    -3 -3 4 0.34 0.21
    -3 -3 4 0.63 0.18
    -3 -3 4 0.39 0.22
    -3 -3 4 0.71 0.2
    -3 -3 4 0.46 0.19
    -3 -3 4 -0.3 0.37
    -3 -3 4 0.53 0.15
    2 3 -4 65.07 3.66
    2 3 -4 52.1 3.23
    2 3 -4 49.05 3.09
    2 3 -4 58.87 3.53
    2 3 -4 49.06 3.27
    -2 -3 4 52.48 3.67
    -2 -3 4 54.65 3.53
    -2 -3 4 57.19 3.53
    -2 -3 4 60.99 3.1
    -2 -3 4 58.71 3.29
    -2 -3 4 56.75 3.23
    1 3 -4 325.13 19.17
    1 3 -4 297.54 16.61
    1 3 -4 277 16.02
    1 3 -4 323.57 18.34
    1 3 -4 268.33 16.79
    -1 -3 4 312.58 16.6
    -1 -3 4 281.18 19.18
    -1 -3 4 303.02 16.02
    -1 -3 4 272.11 18.35
    -1 -3 4 295.76 18.35
    -1 -3 4 298.51 16.79
    0 3 -4 75.77 4.52
    0 3 -4 61.69 3.94
    0 3 -4 64.64 3.75
    0 3 -4 77.66 4.32
    0 -3 4 65.05 4.28
    0 -3 4 62.63 4.53
    0 -3 4 72.89 3.76
    0 -3 4 65.19 4.33
    0 -3 4 68.47 3.91
    -1 3 -4 0.23 0.23
    -1 3 -4 0.36 0.18
    -1 3 -4 0.48 0.24
    -1 3 -4 0.76 0.33
    -1 3 -4 0.27 0.3
    -1 3 -4 0.47 0.28
    1 -3 4 0.32 0.34
    1 -3 4 0.34 0.17
    1 -3 4 0.7 0.15
    1 -3 4 0.37 0.18
    1 -3 4 -0.19 0.2
    1 -3 4 0.03 0.36
    -2 3 -4 115.29 6.64
    -2 3 -4 113.19 6.53
    -2 3 -4 116.96 6.32
    2 -3 4 106.73 7.3
    2 -3 4 123.92 7.2
    2 -3 4 120.04 6.51
    2 -3 4 115.14 6.32
    2 -3 4 120.58 7.2
    2 -3 4 107.48 7.63
    -3 3 -4 63.2 3.49
    -3 3 -4 61.32 3.69
    -3 3 -4 61.04 3.59
    3 -3 4 56.61 4.28
    3 -3 4 65.53 3.57
    3 -3 4 68.78 3.95
    3 -3 4 64.16 3.95
    3 -3 4 61.2 4.14
    -4 3 -4 33.36 1.96
    -4 3 -4 33.09 1.82
    -4 3 -4 32.27 1.86
    4 -3 4 32.86 2
    4 -3 4 27.62 2.03
    4 -3 4 33.8 1.83
    4 -3 4 29.97 2.37
    4 -3 4 29.4 2.29
    -5 3 -4 7.07 0.55
    -5 3 -4 6.72 0.53
    -5 3 -4 7.21 0.67
    5 -3 4 7.58 0.49
    5 -3 4 6.35 0.86
    5 -3 4 7.03 0.91
    -6 3 -4 10.41 0.82
    -6 3 -4 9.65 0.64
    -6 3 -4 9.53 0.66
    6 -3 4 8.05 0.61
    6 -3 4 9.7 1.09
    6 -3 4 9.26 1.05
    -7 3 -4 39.5 2.19
    -7 3 -4 41.17 2.38
    -7 3 -4 38.13 2.21
    7 -3 4 36.83 2.2
    7 -3 4 34.22 2.87
    7 -3 4 36.78 2.76
    -8 3 -4 0.19 0.24
    -8 3 -4 0.34 0.37
    -8 3 -4 0.68 0.22
    8 -3 4 -0.33 0.66
    8 -3 4 -0.58 0.66
    -9 3 -4 9.17 0.7
    -9 3 -4 8.98 0.88
    9 -3 4 7.75 1.22
    9 -3 4 8.74 1.13
    -10 3 -4 -0.56 0.39
    -10 3 -4 0.13 0.26
    10 -3 4 -0.37 0.71
    -11 3 -4 0.88 0.32
    -11 3 -4 1.63 0.5
    11 -3 4 0.17 0.8
    -13 -2 4 2.21 0.38
    -12 -2 4 0.4 0.31
    -12 -2 4 0.41 0.25
    -12 -2 4 0.09 0.21
    -11 -2 4 2.54 0.47
    -11 -2 4 2.06 0.33
    -11 -2 4 2.41 0.33
    -11 -2 4 2.15 0.31
    -11 -2 4 2.1 0.32
    -10 -2 4 0.51 0.33
    -10 -2 4 0.44 0.22
    -10 -2 4 0.39 0.22
    -10 -2 4 0.54 0.2
    -10 -2 4 0.8 0.24
    9 2 -4 12.03 0.9
    9 2 -4 10.54 0.75
    -9 -2 4 11.92 0.81
    -9 -2 4 11.77 0.87
    -9 -2 4 11.59 1
    -9 -2 4 14.68 1.03
    -9 -2 4 12.85 1.24
    -9 -2 4 12.19 0.86
    8 2 -4 2.29 0.33
    8 2 -4 2.18 0.23
    -8 -2 4 1.51 0.25
    -8 -2 4 1.71 0.26
    -8 -2 4 2.15 0.37
    -8 -2 4 1.91 0.34
    -8 -2 4 2.45 0.57
    -8 -2 4 1.51 0.24
    7 2 -4 32.78 1.89
    7 2 -4 30.67 2.3
    7 2 -4 32.88 2.01
    -7 -2 4 34.28 2.32
    -7 -2 4 34.33 1.94
    -7 -2 4 33.05 2.3
    -7 -2 4 32.68 1.97
    -7 -2 4 33.58 2.17
    -7 -2 4 34.32 2.18
    -7 -2 4 38.59 2.34
    6 2 -4 68.13 4.17
    6 2 -4 70.35 3.97
    6 2 -4 64.14 3.79
    -6 -2 4 77.09 4.45
    -6 -2 4 67.92 4.35
    -6 -2 4 67.47 4.54
    -6 -2 4 71.81 4.59
    -6 -2 4 65.13 3.95
    -6 -2 4 71.61 4.37
    -6 -2 4 67.42 3.82
    -6 -2 4 69.37 4.34
    -6 -2 4 70.42 4.07
    5 2 -4 0.92 0.52
    5 2 -4 0.96 0.2
    5 2 -4 0.85 0.16
    -5 -2 4 1.17 0.38
    -5 -2 4 0.85 0.2
    -5 -2 4 1.04 0.21
    -5 -2 4 0.63 0.41
    -5 -2 4 1.41 0.25
    -5 -2 4 0.59 0.22
    -5 -2 4 0.43 0.19
    -5 -2 4 0.74 0.16
    4 2 -4 2.87 0.5
    4 2 -4 2.79 0.32
    4 2 -4 2.46 0.32
    4 2 -4 2.62 0.28
    -4 -2 4 3.19 0.29
    -4 -2 4 3.11 0.28
    -4 -2 4 2.51 0.29
    -4 -2 4 2.75 0.44
    3 2 -4 375.39 22.01
    3 2 -4 375.86 25.4
    3 2 -4 389.68 24.31
    3 2 -4 370.36 21.24
    -3 -2 4 381.77 24.3
    -3 -2 4 430.72 21.24
    -3 -2 4 413.17 24.36
    -3 -2 4 409.37 25.39
    -3 -2 4 387.49 22
    2 2 -4 20.34 1.35
    2 2 -4 19.71 1.16
    2 2 -4 20.49 1.32
    2 2 -4 19.02 1.19
    2 2 -4 19.42 1.29
    2 2 -4 19.87 1.33
    -2 -2 4 22.38 1.16
    -2 -2 4 18.9 1.31
    -2 -2 4 17.72 1.26
    -2 -2 4 21.49 1.35
    -2 -2 4 20.61 1.33
    1 2 -4 333.19 19.36
    1 2 -4 339.35 19.6
    1 2 -4 371.45 21.41
    1 2 -4 394.54 22.38
    1 2 -4 339.8 19.61
    1 2 -4 328.64 21.44
    1 2 -4 325.62 18.7
    -1 -2 4 335.01 18.7
    -1 -2 4 347.83 21.41
    -1 -2 4 356.67 19.36
    -1 -2 4 349.21 22.39
    -1 -2 4 328.97 21.44
    0 2 -4 5.47 0.58
    0 2 -4 5.5 0.52
    0 2 -4 8.48 0.61
    0 2 -4 6.54 0.47
    0 -2 4 5.77 0.53
    0 -2 4 8.03 0.6
    0 -2 4 7.09 0.48
    0 -2 4 6.08 0.62
    -1 2 -4 15.79 0.91
    -1 2 -4 14.56 0.95
    -1 2 -4 15.73 1.02
    -1 2 -4 18.04 1.14
    1 -2 4 12.67 1.02
    1 -2 4 16.63 0.92
    1 -2 4 14.12 1.14
    1 -2 4 14.43 0.93
    1 -2 4 14.74 0.99
    1 -2 4 14.57 1
    1 -2 4 15.59 1.11
    -2 2 -4 84.87 4.65
    -2 2 -4 66.2 4.17
    -2 2 -4 75.16 4.05
    2 -2 4 73.19 4.6
    2 -2 4 73.6 4.16
    2 -2 4 76.35 4.07
    2 -2 4 69.42 4.91
    2 -2 4 72.53 4.59
    2 -2 4 71.41 4.3
    2 -2 4 71.16 4.69
    -3 2 -4 169.46 8.75
    -3 2 -4 160.88 9.02
    3 -2 4 166.41 9.97
    3 -2 4 139.49 9.2
    3 -2 4 165.09 9.96
    3 -2 4 156.06 10.08
    3 -2 4 172.1 9
    3 -2 4 152.53 10.53
    -4 2 -4 61.57 3.1
    -4 2 -4 54.45 3.16
    4 -2 4 49.85 3.3
    4 -2 4 56.22 3.15
    4 -2 4 52.53 3.65
    4 -2 4 56.76 3.82
    -5 2 -4 2.1 0.3
    -5 2 -4 2.28 0.26
    5 -2 4 2.17 0.24
    5 -2 4 2.7 0.63
    5 -2 4 2.42 0.58
    5 -2 4 1.28 0.42
    -6 2 -4 3.04 0.31
    -6 2 -4 2.83 0.35
    6 -2 4 3.65 0.54
    6 -2 4 2.27 0.65
    6 -2 4 2.08 0.68
    -7 2 -4 3.69 0.34
    -7 2 -4 3.19 0.38
    7 -2 4 3.06 0.57
    7 -2 4 2.61 0.73
    7 -2 4 2.62 0.74
    -8 2 -4 0.5 0.21
    -8 2 -4 0.35 0.25
    8 -2 4 -0.15 0.66
    8 -2 4 0.44 0.67
    -9 2 -4 0.66 0.23
    -9 2 -4 0.12 0.25
    9 -2 4 0.2 0.69
    9 -2 4 -0.28 0.67
    -10 2 -4 -0.14 0.26
    -10 2 -4 -0.56 0.4
    10 -2 4 0.21 0.74
    -11 2 -4 -0.33 0.27
    -11 2 -4 0.23 0.45
    11 -2 4 1.23 0.87
    -12 -1 4 1.49 0.28
    -12 -1 4 1.49 0.45
    -12 -1 4 1.46 0.26
    -12 -1 4 0.83 0.33
    -11 -1 4 -0.34 0.17
    -11 -1 4 0.01 0.18
    -11 -1 4 -0.49 0.32
    -11 -1 4 0.21 0.24
    -11 -1 4 -0.03 0.18
    -11 -1 4 0.29 0.26
    -10 -1 4 25.57 1.73
    -10 -1 4 26.29 1.9
    -10 -1 4 24.61 1.54
    -10 -1 4 27.54 1.7
    -10 -1 4 23.35 1.51
    -10 -1 4 26.88 1.61
    -9 -1 4 6.35 0.62
    -9 -1 4 7.26 0.52
    -9 -1 4 6.02 0.51
    -9 -1 4 7.78 0.75
    -9 -1 4 7.31 0.57
    -9 -1 4 6 0.58
    8 1 -4 5.45 0.4
    8 1 -4 4.37 0.81
    -8 -1 4 5.81 0.59
    -8 -1 4 4.75 0.49
    -8 -1 4 6.36 0.44
    -8 -1 4 6.39 0.68
    -8 -1 4 6.08 0.48
    -8 -1 4 4.65 0.48
    -8 -1 4 6 0.55
    7 1 -4 44.71 2.62
    7 1 -4 45.63 2.99
    -7 -1 4 48.1 2.84
    -7 -1 4 51.96 3.2
    -7 -1 4 48.83 3.21
    -7 -1 4 48.88 2.74
    -7 -1 4 46.64 3.05
    -7 -1 4 44.1 2.65
    -7 -1 4 51.59 3.29
    6 1 -4 7.12 0.57
    6 1 -4 6.78 0.46
    6 1 -4 6.89 0.79
    -6 -1 4 5.85 0.65
    -6 -1 4 6.98 0.51
    -6 -1 4 7.58 0.5
    -6 -1 4 8.13 0.78
    -6 -1 4 7.53 0.47
    -6 -1 4 7.42 0.61
    -6 -1 4 6.82 0.64
    -6 -1 4 8.09 0.84
    -6 -1 4 7.19 0.61
    5 1 -4 24.47 1.68
    5 1 -4 25.33 1.67
    5 1 -4 25.75 1.44
    -5 -1 4 26.33 1.75
    -5 -1 4 25.19 1.68
    -5 -1 4 28.83 1.83
    -5 -1 4 23.04 1.84
    -5 -1 4 26.57 1.61
    -5 -1 4 25.1 1.45
    -5 -1 4 26.16 1.69
    4 1 -4 12.72 1.01
    4 1 -4 14.86 1.07
    4 1 -4 13.65 0.85
    4 1 -4 13.34 0.96
    -4 -1 4 14.21 1.02
    -4 -1 4 15.46 1.01
    -4 -1 4 14.77 0.84
    -4 -1 4 15.25 1
    -4 -1 4 13.85 0.97
    3 1 -4 427.17 23.62
    3 1 -4 429.27 28.28
    3 1 -4 431.61 24.46
    3 1 -4 410.49 27.05
    3 1 -4 431.43 27.09
    -3 -1 4 425.13 24.44
    -3 -1 4 466.76 27.1
    -3 -1 4 473.46 23.61
    -3 -1 4 439.93 28.27
    -3 -1 4 435.09 27.05
    2 1 -4 48.82 3.26
    2 1 -4 52.14 3.14
    2 1 -4 49.26 2.72
    2 1 -4 49.26 2.86
    2 1 -4 51.01 2.83
    2 1 -4 49.56 3.13
    -2 -1 4 45.95 2.84
    -2 -1 4 52.28 2.72
    -2 -1 4 46.19 3.13
    -2 -1 4 47.53 3.12
    -2 -1 4 52.21 2.86
    -2 -1 4 50.2 3.25
    1 1 -4 20.74 1.27
    1 1 -4 19.4 1.23
    1 1 -4 16.46 1.13
    1 1 -4 20.06 1.11
    1 1 -4 17.11 1.06
    1 1 -4 16.81 1.21
    -1 -1 4 17.75 1.13
    -1 -1 4 18.88 1.06
    -1 -1 4 19.78 1.27
    -1 -1 4 19.19 1.22
    -1 -1 4 18.52 1.24
    -1 -1 4 16.43 1.12
    0 1 -4 10.88 0.72
    0 1 -4 13.7 0.83
    0 1 -4 10.29 0.67
    0 -1 4 10.93 0.82
    0 -1 4 11.52 0.77
    0 -1 4 10.34 0.71
    0 -1 4 9.04 0.77
    0 -1 4 10.63 0.68
    -1 1 -4 12.8 0.87
    -1 1 -4 11.07 0.72
    -1 1 -4 10.77 0.74
    -1 1 -4 11.03 0.77
    -1 1 -4 13.21 0.83
    1 -1 4 12.14 0.75
    1 -1 4 10.75 0.81
    1 -1 4 11.52 0.83
    1 -1 4 11.07 0.73
    1 -1 4 10.41 0.9
    -2 1 -4 14.54 0.93
    -2 1 -4 16.26 1
    -2 1 -4 14.71 0.88
    -2 1 -4 13.56 0.88
    2 -1 4 14.01 1.05
    2 -1 4 13.65 0.97
    2 -1 4 12.45 0.98
    2 -1 4 13.09 1.12
    2 -1 4 13.96 0.87
    -3 1 -4 426.46 22.7
    -3 1 -4 437.21 22
    -3 1 -4 435.5 25.15
    3 -1 4 391.02 25.2
    3 -1 4 364.42 23.08
    3 -1 4 394.28 26.36
    3 -1 4 389.76 22.69
    3 -1 4 407.26 25.17
    -4 1 -4 50.13 2.78
    -4 1 -4 51.23 2.84
    4 -1 4 48.65 2.83
    4 -1 4 49.32 3.41
    4 -1 4 51.01 2.97
    4 -1 4 45.31 3.25
    -5 1 -4 14.77 0.92
    -5 1 -4 14.31 0.94
    -5 1 -4 17.21 1.08
    5 -1 4 12.33 1.07
    5 -1 4 13.88 1.28
    5 -1 4 13.68 1.3
    -6 1 -4 14.16 0.92
    -6 1 -4 13.89 0.88
    6 -1 4 13.69 1.29
    6 -1 4 13.64 1.08
    6 -1 4 12.55 1.3
    -7 1 -4 0.57 0.21
    -7 1 -4 0.59 0.25
    7 -1 4 -0.23 0.4
    7 -1 4 -0.07 0.58
    7 -1 4 0.93 0.59
    -8 1 -4 9.59 0.72
    -8 1 -4 9.14 0.66
    8 -1 4 8.36 0.88
    8 -1 4 8.47 1.14
    8 -1 4 7.33 0.99
    -9 1 -4 9.93 0.76
    -9 1 -4 9.7 0.68
    9 -1 4 8.16 1.2
    9 -1 4 7.24 0.91
    -10 1 -4 -0.1 0.27
    10 -1 4 -0.38 0.69
    -11 1 -4 0.65 0.33
    -11 1 -4 0.85 0.49
    11 -1 4 0.62 0.82
    -13 0 4 7.14 0.69
    -12 0 4 21.95 1.66
    -12 0 4 21.09 1.38
    -12 0 4 18.27 1.21
    -12 0 4 20.19 1.45
    -11 0 4 0.62 0.27
    -11 0 4 0.23 0.26
    -11 0 4 -0.11 0.18
    -11 0 4 -0.06 0.16
    -11 0 4 0.24 0.36
    -11 0 4 0.25 0.18
    -10 0 4 10.32 0.76
    -10 0 4 11.79 0.78
    -10 0 4 10.24 0.97
    -10 0 4 9.26 0.68
    -10 0 4 8.85 0.67
    -10 0 4 10.91 0.86
    -9 0 4 72.61 4.68
    -9 0 4 72.22 4.04
    -9 0 4 72.01 4.43
    -9 0 4 64.44 3.82
    -9 0 4 70.24 4.03
    -9 0 4 70.27 3.84
    -9 0 4 64.87 3.94
    8 0 -4 34.36 2.32
    8 0 -4 34.43 2.28
    -8 0 4 34.31 2.12
    -8 0 4 34.66 2.32
    -8 0 4 34.73 1.99
    -8 0 4 37.07 2.1
    -8 0 4 36.31 2.48
    -8 0 4 39.7 2.08
    -8 0 4 32.23 1.98
    7 0 -4 8.52 0.92
    7 0 -4 9.46 0.75
    -7 0 4 9.95 0.64
    -7 0 4 9.36 0.74
    -7 0 4 9.36 0.68
    -7 0 4 12.83 1.08
    -7 0 4 10.67 0.66
    -7 0 4 10.43 0.89
    -7 0 4 10.01 0.8
    6 0 -4 3.75 0.57
    6 0 -4 3.72 0.29
    6 0 -4 3.73 0.41
    -6 0 4 4.46 0.35
    -6 0 4 3.78 0.38
    -6 0 4 4.68 0.48
    -6 0 4 4.66 0.65
    -6 0 4 4.86 0.44
    -6 0 4 4.14 0.49
    -6 0 4 3.98 0.33
    -6 0 4 4.94 0.66
    -6 0 4 4.62 0.46
    5 0 -4 -0.27 0.18
    5 0 -4 0.07 0.1
    5 0 -4 0.44 0.32
    5 0 -4 -0.11 0.34
    -5 0 4 -0.19 0.46
    -5 0 4 -0.1 0.11
    -5 0 4 -0.05 0.25
    -5 0 4 -0.07 0.24
    -5 0 4 -0.39 0.15
    -5 0 4 -0.04 0.25
    -5 0 4 -0.11 0.22
    4 0 -4 0.11 0.27
    4 0 -4 0.12 0.21
    4 0 -4 0.27 0.31
    4 0 -4 0.13 0.13
    -4 0 4 -0.27 0.21
    -4 0 4 0.07 0.45
    -4 0 4 -0.23 0.1
    -4 0 4 0.11 0.24
    -4 0 4 0.3 0.26
    -4 0 4 -0.05 0.22
    3 0 -4 0.24 0.24
    3 0 -4 -0.13 0.27
    3 0 -4 -0.18 0.2
    -3 0 4 0.24 0.25
    -3 0 4 -0.03 0.23
    -3 0 4 -0.06 0.2
    -3 0 4 0.01 0.23
    -3 0 4 0.07 0.11
    2 0 -4 29.29 1.67
    2 0 -4 29.3 1.7
    2 0 -4 29.29 1.6
    2 0 -4 29.6 1.89
    2 0 -4 29.06 1.96
    2 0 -4 26.4 1.86
    -2 0 4 27.78 1.87
    -2 0 4 26.68 1.68
    -2 0 4 30.16 1.66
    -2 0 4 25.29 1.87
    -2 0 4 31.14 1.94
    -2 0 4 29.23 1.6
    1 0 -4 291.8 18.43
    1 0 -4 293.66 17.63
    1 0 -4 297.15 16.12
    1 0 -4 286.55 15.39
    1 0 -4 238.27 17.65
    -1 0 4 288.13 16.12
    -1 0 4 304.49 18.42
    -1 0 4 288.09 17.62
    -1 0 4 260.33 15.9
    -1 0 4 296.1 15.39
    0 0 -4 7.12 0.57
    0 0 -4 6.01 0.53
    0 0 -4 6.74 0.5
    0 0 -4 6.15 0.47
    0 0 -4 6.78 0.48
    0 0 -4 7.4 0.57
    0 0 4 7 0.5
    0 0 4 6.67 0.51
    0 0 4 6.74 0.6
    0 0 4 6.72 0.57
    0 0 4 6.33 0.52
    0 0 4 6.18 0.48
    -1 0 -4 1.14 0.21
    -1 0 -4 0.99 0.21
    -1 0 -4 1.28 0.24
    -1 0 -4 1.2 0.2
    -1 0 -4 0.94 0.2
    -1 0 -4 1.05 0.21
    1 0 4 1.04 0.17
    1 0 4 0.89 0.27
    1 0 4 1.08 0.21
    1 0 4 1.26 0.24
    1 0 4 1.09 0.21
    1 0 4 0.94 0.25
    -2 0 -4 629.84 34.56
    -2 0 -4 654.87 33.48
    -2 0 -4 595.86 38.33
    2 0 4 637.83 38.29
    2 0 4 596.88 38.35
    2 0 4 633.07 40.07
    2 0 4 555.28 34.55
    2 0 4 648.91 35.1
    -3 0 -4 70.43 3.95
    -3 0 -4 72.59 4.05
    -3 0 -4 72.91 4.45
    3 0 4 71.99 4.16
    3 0 4 71.19 4.75
    3 0 4 65.68 4.48
    3 0 4 74.09 4.52
    -4 0 -4 -0.01 0.19
    -4 0 -4 -0.13 0.2
    -4 0 -4 -0.2 0.17
    -4 0 -4 -0.16 0.12
    4 0 4 0.24 0.3
    4 0 4 0.28 0.17
    4 0 4 -0.17 0.35
    4 0 4 -0.22 0.38
    -5 0 -4 20.73 1.24
    -5 0 -4 18.03 1.12
    -5 0 -4 16.3 1.12
    5 0 4 16.82 1.42
    5 0 4 17.39 1.26
    5 0 4 18.32 1.49
    -6 0 -4 28.84 1.62
    -6 0 -4 24.43 1.47
    -6 0 -4 24.08 1.49
    6 0 4 22.16 1.91
    6 0 4 21.92 1.81
    6 0 4 21.43 1.62
    -7 0 -4 29.36 1.76
    -7 0 -4 28.92 1.74
    7 0 4 28.68 2.11
    7 0 4 31.29 1.95
    7 0 4 27.75 2.28
    -8 0 -4 4.92 0.44
    -8 0 -4 3.8 0.48
    8 0 4 4.36 0.82
    8 0 4 4.19 0.65
    8 0 4 4.27 0.71
    -9 0 -4 26.12 1.51
    -9 0 -4 22.98 1.45
    9 0 4 22.52 2.07
    9 0 4 20.93 1.7
    -10 0 -4 7.46 0.67
    10 0 4 4.59 1.02
    10 0 4 6.53 0.84
    -11 0 -4 14.01 1.05
    11 0 4 13.3 1.62
    -13 1 4 12.12 0.96
    -13 1 4 9.68 1.11
    -12 1 4 18.14 1.52
    -12 1 4 15.66 1.33
    -12 1 4 19.63 1.27
    -11 1 4 22.59 1.38
    -11 1 4 21.86 1.35
    -11 1 4 23.32 1.52
    -11 1 4 24.83 1.56
    -11 1 4 24.35 1.83
    10 -1 -4 69.11 4.43
    -10 1 4 64.81 3.84
    -10 1 4 73.77 4.1
    -10 1 4 75.92 4.78
    -10 1 4 68.31 3.97
    -10 1 4 70.89 3.87
    -10 1 4 68.83 4.02
    9 -1 -4 79.37 4.48
    9 -1 -4 67.83 4.25
    -9 1 4 65.69 3.85
    -9 1 4 67.37 3.92
    -9 1 4 66.59 4.55
    -9 1 4 66.62 3.7
    -9 1 4 60.67 3.68
    8 -1 -4 10.84 1.03
    8 -1 -4 12.51 1.18
    8 -1 -4 11.32 0.81
    -8 1 4 9.92 0.65
    -8 1 4 9.96 0.74
    -8 1 4 12.5 0.76
    -8 1 4 9.77 0.97
    -8 1 4 10.93 0.67
    -8 1 4 10.77 0.77
    7 -1 -4 12.56 1.19
    7 -1 -4 12.35 1
    7 -1 -4 12.05 0.89
    -7 1 4 11.91 0.72
    -7 1 4 11.13 0.7
    -7 1 4 12.05 0.79
    -7 1 4 11.79 1.03
    -7 1 4 13.86 0.82
    -7 1 4 12.42 0.82
    6 -1 -4 8.86 0.8
    6 -1 -4 9.71 0.74
    6 -1 -4 10.65 1.08
    -6 1 4 9.41 0.67
    -6 1 4 10.59 1.08
    -6 1 4 10 0.66
    -6 1 4 9.15 0.79
    -6 1 4 9.13 0.65
    -6 1 4 8.73 0.86
    5 -1 -4 72.01 4.66
    5 -1 -4 68.57 4.22
    5 -1 -4 78.55 4.93
    5 -1 -4 72.49 4.22
    -5 1 4 73.36 4.78
    -5 1 4 72.43 4.18
    -5 1 4 77.41 4.68
    -5 1 4 75.95 4.23
    -5 1 4 72.22 4.9
    4 -1 -4 51.74 3.31
    4 -1 -4 53.06 3.5
    4 -1 -4 49.33 2.98
    4 -1 -4 53.6 2.99
    -4 1 4 50.82 3.48
    -4 1 4 53.02 2.96
    -4 1 4 51.03 2.99
    -4 1 4 51.88 3.32
    -4 1 4 52.77 3.42
    3 -1 -4 1.51 0.15
    3 -1 -4 1.57 0.29
    3 -1 -4 1.8 0.35
    3 -1 -4 1.95 0.26
    3 -1 -4 1.75 0.25
    -3 1 4 1.53 0.32
    -3 1 4 1.63 0.21
    -3 1 4 1.67 0.22
    -3 1 4 1.85 0.32
    -3 1 4 1.58 0.33
    -3 1 4 2.66 0.54
    -3 1 4 1.65 0.16
    2 -1 -4 3.03 0.38
    2 -1 -4 3.33 0.41
    2 -1 -4 3.9 0.36
    2 -1 -4 3.43 0.29
    2 -1 -4 2.96 0.31
    -2 1 4 3.92 0.34
    -2 1 4 3.15 0.38
    -2 1 4 4.25 0.3
    -2 1 4 3.41 0.39
    -2 1 4 4.14 0.31
    -2 1 4 2.53 0.39
    -2 1 4 2.84 0.56
    1 -1 -4 6.27 0.61
    1 -1 -4 7.54 0.49
    1 -1 -4 6.54 0.64
    1 -1 -4 7.09 0.51
    1 -1 -4 5.97 0.61
    1 -1 -4 7.16 0.52
    -1 1 4 6.92 0.6
    -1 1 4 7.4 0.48
    -1 1 4 6.11 0.65
    -1 1 4 6.65 0.58
    -1 1 4 6.29 0.49
    -1 1 4 7.08 0.5
    0 -1 -4 0.28 0.24
    0 -1 -4 0.27 0.18
    0 -1 -4 0.18 0.19
    0 -1 -4 0.2 0.18
    0 -1 -4 0.11 0.23
    0 -1 -4 0.51 0.27
    0 1 4 -0.01 0.31
    0 1 4 0.31 0.18
    0 1 4 0.24 0.19
    0 1 4 0.15 0.16
    0 1 4 -0.03 0.2
    0 1 4 -0.14 0.18
    -1 -1 -4 120.91 6.92
    -1 -1 -4 129.66 7.01
    -1 -1 -4 121.55 6.72
    -1 -1 -4 133.96 8.02
    -1 -1 -4 119.41 7.68
    -1 -1 -4 119.95 7.65
    1 1 4 121.68 7.02
    1 1 4 118.7 7.64
    1 1 4 120.45 8.01
    -2 -1 -4 31.05 2.09
    -2 -1 -4 36.38 2.09
    -2 -1 -4 32.76 1.89
    -2 -1 -4 28.15 1.85
    2 1 4 34.68 2.08
    2 1 4 34.15 2.22
    2 1 4 28.23 2.13
    2 1 4 33 1.94
    -3 -1 -4 0.58 0.2
    -3 -1 -4 0.61 0.2
    -3 -1 -4 0.26 0.23
    -3 -1 -4 0.3 0.19
    3 1 4 0.81 0.3
    3 1 4 1.06 0.26
    3 1 4 0.33 0.29
    3 1 4 -0.01 0.25
    -4 -1 -4 18.11 1.2
    -4 -1 -4 17.07 1.13
    -4 -1 -4 20.99 1.23
    -4 -1 -4 18.48 1.15
    4 1 4 17.43 1.4
    4 1 4 18.99 1.22
    4 1 4 16.08 1.24
    4 1 4 18.87 1.33
    -5 -1 -4 2.5 0.35
    -5 -1 -4 2.39 0.26
    -5 -1 -4 2.54 0.31
    -5 -1 -4 2.79 0.3
    5 1 4 2.02 0.49
    5 1 4 2.29 0.42
    5 1 4 3.08 0.54
    -6 -1 -4 2.93 0.43
    -6 -1 -4 5.06 0.45
    -6 -1 -4 4.59 0.43
    6 1 4 3.68 0.6
    6 1 4 4.45 0.69
    6 1 4 3.9 0.54
    -7 -1 -4 0.9 0.32
    -7 -1 -4 1.39 0.26
    7 1 4 0.84 0.49
    7 1 4 0.94 0.55
    7 1 4 1.71 0.45
    -8 -1 -4 19.38 1.22
    -8 -1 -4 18.09 1.15
    8 1 4 16.03 1.33
    8 1 4 16.56 1.64
    -9 -1 -4 36.69 2.15
    -9 -1 -4 38.17 2.18
    9 1 4 32.15 2.8
    9 1 4 34.55 2.38
    -10 -1 -4 6.48 0.59
    -10 -1 -4 6.02 0.64
    10 1 4 4.93 0.82
    -11 -1 -4 10.45 0.86
    11 1 4 6.63 1.28
    11 1 4 9.59 1.05
    -13 2 4 51.88 3.02
    -13 2 4 45.5 3.53
    -12 2 4 0.82 0.37
    -12 2 4 0.2 0.41
    11 -2 -4 20.37 1.72
    11 -2 -4 19.14 1.29
    -11 2 4 17.54 1.08
    -11 2 4 19.13 1.28
    -11 2 4 17.85 1.54
    10 -2 -4 33.35 2.19
    10 -2 -4 29.8 1.83
    -10 2 4 25.87 1.55
    -10 2 4 26.05 1.6
    -10 2 4 27.04 1.58
    -10 2 4 27.83 2.1
    -10 2 4 28.7 1.75
    -10 2 4 26.73 1.62
    9 -2 -4 30.98 1.95
    9 -2 -4 37.69 2.3
    -9 2 4 29.82 1.83
    -9 2 4 26.72 1.63
    -9 2 4 29.19 2.18
    -9 2 4 28.86 1.66
    -9 2 4 29.06 1.72
    8 -2 -4 36.94 2.44
    8 -2 -4 31.63 2.06
    8 -2 -4 32.14 2.15
    -8 2 4 31.25 1.9
    -8 2 4 34.23 1.99
    -8 2 4 32.8 1.99
    -8 2 4 32.91 2.37
    7 -2 -4 0.17 0.65
    7 -2 -4 0.52 0.35
    7 -2 -4 0.75 0.29
    -7 2 4 0.89 0.39
    -7 2 4 0.39 0.24
    -7 2 4 0.73 0.16
    -7 2 4 0.67 0.25
    6 -2 -4 47.91 2.77
    6 -2 -4 44.6 2.76
    6 -2 -4 46.94 3.06
    6 -2 -4 52.2 3.25
    -6 2 4 50.79 2.79
    -6 2 4 46.13 3.26
    -6 2 4 45.54 2.71
    5 -2 -4 69.98 3.93
    5 -2 -4 66.39 3.89
    5 -2 -4 71.58 4.47
    5 -2 -4 68.87 4.34
    5 -2 -4 70.31 4.59
    -5 2 4 64.77 3.85
    -5 2 4 69.31 4.36
    -5 2 4 66.5 4.56
    -5 2 4 66.92 3.93
    4 -2 -4 15.36 0.99
    4 -2 -4 16.77 1.37
    4 -2 -4 16.67 1.29
    4 -2 -4 14.8 1.13
    4 -2 -4 15.96 1.04
    -4 2 4 14.93 1.37
    -4 2 4 15.5 1.02
    -4 2 4 14.51 1.24
    -4 2 4 16.77 0.96
    -4 2 4 16.02 1.19
    3 -2 -4 152.29 8.02
    3 -2 -4 149.98 9.7
    3 -2 -4 141.67 9.27
    3 -2 -4 153.73 8.32
    3 -2 -4 146.28 8.01
    3 -2 -4 148.73 8.46
    -3 2 4 157.2 8.31
    -3 2 4 129.1 9.31
    -3 2 4 148.62 8.45
    -3 2 4 149.61 9.68
    -3 2 4 151.23 9.29
    2 -2 -4 0.25 0.3
    2 -2 -4 0.03 0.14
    2 -2 -4 0.55 0.24
    2 -2 -4 0.12 0.16
    2 -2 -4 0.27 0.29
    2 -2 -4 0.16 0.11
    -2 2 4 0.19 0.19
    -2 2 4 -0.03 0.27
    -2 2 4 -0.06 0.32
    -2 2 4 0.15 0.14
    -2 2 4 -0.3 0.48
    -2 2 4 0.33 0.27
    1 -2 -4 2.83 0.36
    1 -2 -4 2.76 0.32
    1 -2 -4 3.71 0.37
    1 -2 -4 3.52 0.44
    1 -2 -4 3.41 0.31
    1 -2 -4 2.96 0.45
    -1 2 4 4.22 0.37
    -1 2 4 2.39 0.56
    -1 2 4 3.64 0.35
    -1 2 4 2.95 0.39
    -1 2 4 3.06 0.4
    -1 2 4 2.72 0.47
    0 -2 -4 81.53 4.68
    0 -2 -4 84.41 4.45
    0 -2 -4 70.1 5.13
    0 -2 -4 75.54 4.6
    0 -2 -4 87.25 5.36
    0 -2 -4 83.21 4.48
    0 2 4 81.85 5.34
    0 2 4 81.27 4.6
    0 2 4 82 5.1
    0 2 4 86.53 4.66
    -1 -2 -4 0.09 0.19
    -1 -2 -4 0.01 0.17
    -1 -2 -4 0.07 0.22
    -1 -2 -4 -0.07 0.28
    1 2 4 -0.28 0.17
    1 2 4 -0.16 0.18
    1 2 4 -0.03 0.34
    1 2 4 0.13 0.21
    -2 -2 -4 34.17 2.02
    -2 -2 -4 33.28 2.26
    -2 -2 -4 34.36 2.23
    -2 -2 -4 33.53 1.99
    2 2 4 37.25 2.35
    2 2 4 36.17 2.06
    2 2 4 37.61 2.2
    2 2 4 28.69 2.29
    -3 -2 -4 70.54 4.46
    -3 -2 -4 75.69 3.95
    -3 -2 -4 71.25 4.02
    -3 -2 -4 73.33 4.43
    3 2 4 71.33 4.68
    3 2 4 68.48 4.1
    3 2 4 72.9 4.42
    3 2 4 60.45 4.48
    -4 -2 -4 1.66 0.31
    -4 -2 -4 1.79 0.27
    -4 -2 -4 1.28 0.26
    -4 -2 -4 2.39 0.31
    4 2 4 1.72 0.34
    4 2 4 1.52 0.39
    4 2 4 1.28 0.33
    4 2 4 1.76 0.33
    -5 -2 -4 0.2 0.2
    -5 -2 -4 0.48 0.22
    -5 -2 -4 0.37 0.21
    -5 -2 -4 -0.07 0.25
    5 2 4 0.29 0.36
    5 2 4 0.34 0.2
    5 2 4 0.55 0.36
    5 2 4 0.41 0.3
    -6 -2 -4 8.05 0.62
    -6 -2 -4 8.52 0.64
    -6 -2 -4 8.33 0.7
    6 2 4 6.36 0.73
    6 2 4 7.59 0.89
    6 2 4 8.88 0.78
    -7 -2 -4 0.06 0.28
    -7 -2 -4 -0.01 0.23
    7 2 4 -0.13 0.38
    7 2 4 0.24 0.52
    -8 -2 -4 20.18 1.29
    -8 -2 -4 22.11 1.36
    8 2 4 19.66 1.78
    8 2 4 18.09 1.48
    -9 -2 -4 41.07 2.43
    -9 -2 -4 43.13 2.46
    9 2 4 37.22 2.63
    9 2 4 41.04 3.11
    -10 -2 -4 6.64 0.62
    -10 -2 -4 6.36 0.68
    10 2 4 5.51 1.05
    10 2 4 5.77 0.84
    -14 3 4 2.79 0.73
    13 -3 -4 54.39 3.39
    -13 3 4 41.69 3.3
    -13 3 4 42.4 2.81
    12 -3 -4 0.01 0.73
    12 -3 -4 0.31 0.24
    -12 3 4 -0.11 0.43
    -12 3 4 0.37 0.35
    11 -3 -4 28.93 2.07
    11 -3 -4 24.12 1.64
    -11 3 4 23.49 1.93
    -11 3 4 22.91 1.6
    10 -3 -4 2.6 0.83
    10 -3 -4 1.48 0.31
    -10 3 4 1.09 0.47
    -10 3 4 0.92 0.35
    -10 3 4 1.24 0.16
    9 -3 -4 0.43 0.73
    9 -3 -4 0.28 0.4
    9 -3 -4 0.25 0.27
    -9 3 4 0.17 0.12
    -9 3 4 -0.07 0.39
    -9 3 4 -0.08 0.28
    8 -3 -4 0.23 0.28
    8 -3 -4 0.45 0.35
    8 -3 -4 -0.39 0.69
    -8 3 4 0.17 0.11
    -8 3 4 -0.3 0.26
    -8 3 4 0.32 0.39
    7 -3 -4 8.84 0.7
    7 -3 -4 10.43 0.8
    7 -3 -4 9.59 1.1
    7 -3 -4 8.81 0.71
    -7 3 4 6.89 0.88
    -7 3 4 9.06 0.57
    -7 3 4 8.93 0.72
    6 -3 -4 46 2.92
    6 -3 -4 43.55 2.59
    6 -3 -4 47.32 3.13
    6 -3 -4 45.19 2.65
    -6 3 4 43.66 2.54
    -6 3 4 45.3 2.66
    -6 3 4 43.27 3.11
    5 -3 -4 39.71 2.55
    5 -3 -4 39.18 2.73
    5 -3 -4 38.66 2.3
    5 -3 -4 36.94 2.23
    -5 3 4 37.58 2.69
    -5 3 4 37.69 2.2
    -5 3 4 39.76 2.31
    4 -3 -4 107.01 6.58
    4 -3 -4 100.42 5.86
    4 -3 -4 105.27 5.99
    4 -3 -4 101.07 6.67
    4 -3 -4 105.69 5.63
    -4 3 4 104.63 5.98
    -4 3 4 102.69 6.88
    -4 3 4 104.57 5.85
    3 -3 -4 635.41 34.77
    3 -3 -4 642.75 33.64
    3 -3 -4 597.26 40.35
    3 -3 -4 609.9 38.64
    3 -3 -4 668.73 38.66
    3 -3 -4 619.12 35.31
    3 -3 -4 606.85 33.62
    -3 3 4 600.63 40.34
    -3 3 4 621.87 34.76
    -3 3 4 624.3 35.3
    2 -3 -4 -0.53 0.31
    2 -3 -4 0.1 0.28
    2 -3 -4 -0.14 0.17
    2 -3 -4 -0.59 0.52
    2 -3 -4 -0.36 0.32
    2 -3 -4 -0.33 0.12
    2 -3 -4 -0.19 0.15
    -2 3 4 -0.05 0.14
    -2 3 4 -0.68 0.51
    -2 3 4 -0.17 0.24
    -2 3 4 0.35 0.36
    -2 3 4 0.29 0.3
    1 -3 -4 0.55 0.22
    1 -3 -4 0.67 0.28
    1 -3 -4 0.4 0.35
    1 -3 -4 0.85 0.16
    1 -3 -4 0.63 0.19
    -1 3 4 -0.1 0.5
    -1 3 4 0.91 0.29
    -1 3 4 0.68 0.17
    -1 3 4 0.74 0.28
    -1 3 4 1.03 0.39
    -1 3 4 0.45 0.23
    0 -3 -4 4.62 0.55
    0 -3 -4 3.76 0.36
    0 -3 -4 4.18 0.4
    0 -3 -4 5.75 0.5
    0 3 4 3.83 0.45
    0 3 4 5.26 0.43
    0 3 4 3.53 0.62
    0 3 4 4.6 0.51
    0 3 4 2.88 0.54
    -1 -3 -4 5.61 0.45
    -1 -3 -4 5.02 0.55
    -1 -3 -4 4.27 0.44
    1 3 4 5.48 0.53
    1 3 4 2.92 0.55
    1 3 4 5.24 0.44
    1 3 4 2.83 0.59
    1 3 4 4.78 0.48
    -2 -3 -4 1.17 0.39
    -2 -3 -4 1.58 0.27
    -2 -3 -4 1.29 0.31
    2 3 4 1.54 0.31
    2 3 4 1.37 0.43
    2 3 4 1.59 0.24
    2 3 4 0.59 0.45
    2 3 4 1.29 0.28
    -3 -3 -4 18.21 1.16
    -3 -3 -4 16.87 1.32
    -3 -3 -4 20.1 1.21
    3 3 4 15.02 1.34
    3 3 4 19.12 1.19
    3 3 4 21.5 1.37
    3 3 4 20.4 1.23
    3 3 4 15.74 1.36
    -4 -3 -4 -0.04 0.3
    -4 -3 -4 0.24 0.26
    -4 -3 -4 -0.26 0.2
    4 3 4 0.26 0.26
    4 3 4 0.44 0.3
    4 3 4 0.37 0.23
    4 3 4 -0.17 0.29
    4 3 4 -0.27 0.31
    -5 -3 -4 0.36 0.3
    -5 -3 -4 0.65 0.25
    -5 -3 -4 0.02 0.27
    5 3 4 1.01 0.4
    5 3 4 0.53 0.33
    5 3 4 0.69 0.28
    5 3 4 0.51 0.32
    -6 -3 -4 9.29 0.74
    -6 -3 -4 8.2 0.65
    -6 -3 -4 7.34 0.66
    6 3 4 7.4 0.75
    6 3 4 7.42 0.86
    -7 -3 -4 7.78 0.73
    -7 -3 -4 8.17 0.65
    7 3 4 7.68 0.94
    7 3 4 6.99 0.74
    -8 -3 -4 64.58 3.69
    -8 -3 -4 65.04 3.72
    8 3 4 60.67 4.47
    8 3 4 64.18 3.88
    -9 -3 -4 5.53 0.62
    -9 -3 -4 6.33 0.59
    9 3 4 3.98 0.88
    9 3 4 4.9 0.74
    -10 -3 -4 0.28 0.3
    -10 -3 -4 0.51 0.38
    10 3 4 0.1 0.56
    10 3 4 1.21 0.74
    14 -4 -4 16.05 1.65
    -14 4 4 12.77 1.44
    13 -4 -4 7.02 1.14
    -13 4 4 5.53 0.71
    -13 4 4 5.59 0.88
    12 -4 -4 0.47 0.8
    12 -4 -4 1.36 0.31
    -12 4 4 1.57 0.56
    -12 4 4 0.72 0.4
    11 -4 -4 3.97 0.95
    11 -4 -4 3.03 0.42
    -11 4 4 3.25 0.5
    -11 4 4 2.44 0.61
    10 -4 -4 0.73 0.79
    10 -4 -4 1.13 0.33
    -10 4 4 1.68 0.51
    -10 4 4 0.92 0.38
    9 -4 -4 4.85 0.55
    9 -4 -4 5.18 1.01
    -9 4 4 4.62 0.54
    -9 4 4 4.74 0.71
    8 -4 -4 30.08 1.95
    8 -4 -4 27.36 1.73
    8 -4 -4 32.82 2.33
    -8 4 4 28.63 2.17
    -8 4 4 28.58 1.8
    -8 4 4 26.7 1.62
    7 -4 -4 18.8 1.59
    7 -4 -4 15.83 1.03
    7 -4 -4 16.96 1.23
    -7 4 4 15.42 0.95
    -7 4 4 14.1 1.38
    -7 4 4 17.59 1.14
    6 -4 -4 5.19 0.94
    6 -4 -4 6.28 0.64
    6 -4 -4 6.52 0.56
    6 -4 -4 5.85 0.49
    -6 4 4 5.56 0.42
    -6 4 4 5.97 0.74
    -6 4 4 7.27 0.67
    5 -4 -4 124.27 7.48
    5 -4 -4 116.74 6.66
    5 -4 -4 122.99 7.61
    5 -4 -4 122.94 6.81
    -5 4 4 115.83 6.81
    -5 4 4 114.2 7.83
    -5 4 4 112 6.63
    4 -4 -4 588.73 33.13
    4 -4 -4 578.34 32.04
    4 -4 -4 604.53 36.86
    4 -4 -4 602.77 33.67
    4 -4 -4 630.49 36.89
    -4 4 4 557.85 33.12
    -4 4 4 612.05 33.67
    -4 4 4 571.45 38.47
    3 -4 -4 259.14 15.54
    3 -4 -4 251.41 13.87
    3 -4 -4 237.66 14.12
    3 -4 -4 246.66 13.41
    3 -4 -4 246.37 15.48
    -3 4 4 247.78 16.15
    -3 4 4 238.04 13.86
    -3 4 4 255.38 14.12
    2 -4 -4 7.25 0.76
    2 -4 -4 8.47 0.87
    2 -4 -4 8.02 0.54
    2 -4 -4 8.67 0.58
    2 -4 -4 7.4 0.94
    -2 4 4 7.6 0.82
    -2 4 4 8.1 0.69
    1 -4 -4 3.62 0.35
    1 -4 -4 3.8 0.31
    1 -4 -4 2.94 0.53
    -1 4 4 3.98 0.48
    -1 4 4 3.83 0.4
    -1 4 4 1.98 0.65
    0 -4 -4 7.27 0.52
    0 -4 -4 5.38 0.69
    0 4 4 6.59 0.56
    0 4 4 3.93 0.74
    0 4 4 6.44 0.64
    0 4 4 6.52 0.61
    -1 -4 -4 8.02 0.86
    -1 -4 -4 7.86 0.61
    -1 -4 -4 9.04 0.72
    1 4 4 8.36 0.69
    1 4 4 9 0.64
    1 4 4 9.69 0.74
    1 4 4 6.19 0.81
    -2 -4 -4 0.06 0.38
    -2 -4 -4 -0.17 0.19
    -2 -4 -4 0.13 0.26
    2 4 4 -0.02 0.22
    2 4 4 0.05 0.24
    2 4 4 -0.26 0.42
    2 4 4 0.02 0.18
    -3 -4 -4 0.72 0.4
    -3 -4 -4 0.95 0.25
    -3 -4 -4 0.62 0.28
    3 4 4 0.94 0.2
    3 4 4 0.59 0.26
    3 4 4 1.12 0.31
    3 4 4 0.72 0.43
    -4 -4 -4 0.69 0.31
    -4 -4 -4 0.62 0.25
    -4 -4 -4 0.74 0.39
    4 4 4 0.78 0.36
    4 4 4 0.7 0.21
    4 4 4 0.51 0.32
    4 4 4 0.34 0.28
    -5 -4 -4 2.23 0.39
    -5 -4 -4 1.49 0.3
    -5 -4 -4 1.42 0.41
    5 4 4 1.98 0.44
    5 4 4 1.47 0.36
    -6 -4 -4 10.91 0.92
    -6 -4 -4 12.86 0.85
    -6 -4 -4 10.88 0.92
    6 4 4 11.56 0.94
    6 4 4 10.57 1.08
    -7 -4 -4 3.03 0.41
    -7 -4 -4 2.56 0.45
    7 4 4 2.63 0.6
    7 4 4 2.92 0.5
    -8 -4 -4 3.82 0.46
    -8 -4 -4 3.74 0.54
    8 4 4 3.2 0.74
    8 4 4 4.59 0.63
    -9 -4 -4 0.49 0.31
    -9 -4 -4 0.3 0.38
    9 4 4 0.37 0.49
    9 4 4 0.61 0.64
    -10 -4 -4 -0.54 0.35
    -10 -4 -4 -0.17 0.29
    10 4 4 0.05 0.53
    10 4 4 1.29 0.77
    14 -5 -4 11.24 1.46
    -14 5 4 8.05 1.11
    13 -5 -4 3.77 1.04
    -13 5 4 1.99 0.56
    -13 5 4 2.15 0.67
    12 -5 -4 -0.71 0.85
    12 -5 -4 0.08 0.28
    -12 5 4 0.59 0.44
    -12 5 4 0.25 0.56
    11 -5 -4 4.5 0.52
    11 -5 -4 5.11 1.06
    -11 5 4 3.07 0.69
    -11 5 4 3.3 0.55
    10 -5 -4 6.54 0.69
    10 -5 -4 7.55 1.18
    -10 5 4 5.78 0.66
    -10 5 4 5.42 0.83
    9 -5 -4 0.44 0.36
    9 -5 -4 0.42 0.84
    -9 5 4 0.57 0.39
    -9 5 4 -0.38 0.5
    8 -5 -4 3.76 0.38
    8 -5 -4 4.29 0.55
    8 -5 -4 4.19 0.99
    -8 5 4 4.02 0.51
    -8 5 4 3.01 0.29
    -8 5 4 4.04 0.66
    7 -5 -4 25.5 1.72
    7 -5 -4 24.4 1.44
    7 -5 -4 25.4 2.06
    -7 5 4 22.25 1.88
    -7 5 4 24.47 1.58
    -7 5 4 22.63 1.38
    6 -5 -4 3.55 0.88
    6 -5 -4 3.87 0.38
    6 -5 -4 3.74 0.56
    -6 5 4 3.35 0.49
    -6 5 4 3.61 0.62
    -6 5 4 3.83 0.33
    5 -5 -4 0.07 0.17
    5 -5 -4 -0.58 0.7
    5 -5 -4 0.21 0.12
    5 -5 -4 0.2 0.4
    -5 5 4 0.07 0.35
    -5 5 4 0.02 0.14
    -5 5 4 0.18 0.1
    -5 5 4 0.45 0.44
    4 -5 -4 186.48 11.78
    4 -5 -4 184.18 10.51
    4 -5 -4 188.3 10.16
    4 -5 -4 191.84 11.87
    -4 5 4 192.61 10.14
    -4 5 4 195.93 10.73
    -4 5 4 172.23 10.49
    -4 5 4 187.3 12.29
    3 -5 -4 54.85 4.17
    3 -5 -4 64.36 3.54
    3 -5 -4 65.48 3.66
    3 -5 -4 65.92 4.31
    -3 5 4 61.7 4.35
    -3 5 4 67.56 3.52
    -3 5 4 69.3 3.8
    2 -5 -4 0.07 0.64
    2 -5 -4 0.24 0.19
    2 -5 -4 0.55 0.44
    2 -5 -4 0.24 0.18
    -2 5 4 0.3 0.36
    -2 5 4 0.04 0.16
    -2 5 4 0.17 0.32
    1 -5 -4 4.53 0.42
    1 -5 -4 4.6 0.77
    1 -5 -4 3.42 0.62
    -1 5 4 4.55 0.39
    -1 5 4 4.04 0.54
    -1 5 4 4.58 0.48
    0 -5 -4 25.83 1.51
    0 -5 -4 23.12 1.8
    0 5 4 23.7 1.69
    0 5 4 25.15 1.55
    0 5 4 25.52 1.44
    0 5 4 24.96 1.78
    -1 -5 -4 0.69 0.24
    -1 -5 -4 0.74 0.44
    1 5 4 0.65 0.31
    1 5 4 0.1 0.25
    1 5 4 0.74 0.28
    1 5 4 0.36 0.48
    -2 -5 -4 10.69 0.79
    -2 -5 -4 9.74 1.02
    -2 -5 -4 11.33 0.87
    2 5 4 11.2 0.8
    2 5 4 11.21 0.9
    2 5 4 11.44 0.83
    -3 -5 -4 26.59 2
    -3 -5 -4 27.14 1.71
    -3 -5 -4 31.61 1.77
    3 5 4 30.49 1.99
    3 5 4 28.82 1.74
    3 5 4 21.85 1.95
    3 5 4 29.68 1.82
    -4 -5 -4 3.39 0.41
    -4 -5 -4 3.56 0.56
    -4 -5 -4 3.9 0.49
    4 5 4 3.39 0.48
    4 5 4 1.54 0.46
    4 5 4 3.26 0.42
    4 5 4 3.15 0.31
    -5 -5 -4 35.37 2.21
    -5 -5 -4 37.68 2.2
    -5 -5 -4 33.81 2.47
    5 5 4 36.85 2.24
    5 5 4 37.02 2.55
    -6 -5 -4 17.35 1.32
    -6 -5 -4 17.67 1.17
    -6 -5 -4 18.1 1.25
    6 5 4 17.11 1.42
    6 5 4 15.68 1.22
    -7 -5 -4 5.82 0.58
    -7 -5 -4 5.99 0.65
    7 5 4 4.39 0.74
    7 5 4 5.62 0.65
    -8 -5 -4 3.59 0.47
    -8 -5 -4 3.45 0.55
    8 5 4 3.4 0.59
    8 5 4 2.59 0.69
    -9 -5 -4 1.03 0.36
    -9 -5 -4 -0.1 0.38
    9 5 4 0.23 0.6
    9 5 4 1.37 0.53
    14 -6 -4 6.96 1.32
    -14 6 4 5.48 0.95
    13 -6 -4 21.73 2.11
    -13 6 4 19.61 1.85
    -13 6 4 21.32 1.6
    12 -6 -4 23.39 2.11
    12 -6 -4 22.86 1.58
    -12 6 4 17.93 1.86
    -12 6 4 22.2 1.59
    11 -6 -4 19.94 1.49
    11 -6 -4 24.2 2.09
    -11 6 4 20.58 1.48
    -11 6 4 18.4 1.78
    10 -6 -4 3.09 1.02
    10 -6 -4 2.66 0.49
    -10 6 4 3.11 0.53
    -10 6 4 1.6 0.67
    9 -6 -4 3.86 1.05
    9 -6 -4 3.86 0.54
    -9 6 4 1.35 0.67
    -9 6 4 2.32 0.5
    8 -6 -4 58.53 3.68
    8 -6 -4 49.65 2.86
    8 -6 -4 54.03 3.31
    -8 6 4 48.01 3.54
    -8 6 4 49.11 3.02
    -8 6 4 44.3 2.8
    7 -6 -4 0.12 0.19
    7 -6 -4 -0.14 0.79
    7 -6 -4 -0.05 0.42
    -7 6 4 0.21 0.46
    -7 6 4 -0.05 0.13
    -7 6 4 0.65 0.4
    6 -6 -4 0.01 0.43
    6 -6 -4 -0.05 0.17
    6 -6 -4 0.19 0.79
    -6 6 4 0.5 0.38
    -6 6 4 0.17 0.1
    -6 6 4 0.13 0.14
    -6 6 4 0.18 0.45
    5 -6 -4 30.91 2.33
    5 -6 -4 28.42 2.05
    5 -6 -4 29.42 1.63
    5 -6 -4 28.93 1.7
    -5 6 4 28.82 1.85
    -5 6 4 27.23 2.17
    -5 6 4 28.74 1.6
    4 -6 -4 108.72 6.79
    4 -6 -4 104.58 5.98
    4 -6 -4 105.54 6.9
    4 -6 -4 106.36 5.79
    -4 6 4 107.46 5.76
    -4 6 4 98.38 7.05
    -4 6 4 109.35 6.16
    3 -6 -4 12.35 1.34
    3 -6 -4 12.53 0.85
    3 -6 -4 13.49 0.86
    3 -6 -4 12.59 1.17
    -3 6 4 14.07 0.81
    -3 6 4 12.93 1.03
    -3 6 4 13.84 1.18
    2 -6 -4 40.62 2.32
    2 -6 -4 39.77 2.75
    2 -6 -4 36.41 2.81
    -2 6 4 36.94 2.77
    -2 6 4 43.8 2.44
    -2 6 4 39.34 2.21
    1 -6 -4 48.42 2.63
    1 -6 -4 44.65 3.12
    1 -6 -4 35.83 3.02
    -1 6 4 46.43 3.11
    -1 6 4 47.84 2.72
    -1 6 4 45.17 2.52
    0 -6 -4 18.47 1.15
    0 -6 -4 15.95 1.44
    0 6 4 16.5 1.07
    0 6 4 19.31 1.38
    0 6 4 18.39 1.2
    -1 -6 -4 8.35 0.68
    -1 -6 -4 8.43 0.93
    1 6 4 8.66 0.8
    1 6 4 8.16 0.62
    1 6 4 9.4 0.73
    1 6 4 9.14 0.79
    -2 -6 -4 151.94 9.84
    -2 -6 -4 168.61 8.79
    2 6 4 145.82 8.89
    2 6 4 155.62 10.14
    2 6 4 153.51 9.67
    -3 -6 -4 40.4 2.99
    -3 -6 -4 46.6 2.63
    -3 -6 -4 44.98 2.62
    3 6 4 45.5 3
    3 6 4 44.14 2.8
    3 6 4 42.07 2.63
    -4 -6 -4 -0.04 0.48
    -4 -6 -4 -0.05 0.34
    -4 -6 -4 -0.29 0.26
    4 6 4 -0.19 0.18
    4 6 4 0.69 0.33
    4 6 4 0.18 0.29
    -5 -6 -4 21.34 1.34
    -5 -6 -4 22.69 1.42
    -5 -6 -4 17.13 1.55
    5 6 4 19.37 1.34
    5 6 4 19.35 1.52
    -6 -6 -4 0.47 0.37
    -6 -6 -4 0.8 0.47
    -6 -6 -4 0.37 0.3
    6 6 4 0.54 0.38
    6 6 4 -0.09 0.35
    -7 -6 -4 7.6 0.77
    -7 -6 -4 8 0.74
    7 6 4 8.82 0.98
    7 6 4 7.36 0.78
    -8 -6 -4 2.01 0.42
    -8 -6 -4 2.12 0.49
    8 6 4 2.62 0.68
    8 6 4 1.57 0.5
    -9 -6 -4 0.69 0.39
    -9 -6 -4 -0.05 0.42
    9 6 4 0.88 0.5
    13 -7 -4 1.1 0.96
    -13 7 4 -0.39 0.57
    -13 7 4 0.15 0.53
    12 -7 -4 4.39 1.16
    12 -7 -4 4.76 0.61
    -12 7 4 3.29 0.65
    -12 7 4 3.98 0.85
    11 -7 -4 5.28 0.67
    11 -7 -4 5.09 1.21
    -11 7 4 5.56 0.7
    -11 7 4 4.24 0.87
    10 -7 -4 1.22 0.98
    10 -7 -4 -0.16 0.39
    -10 7 4 -0.09 0.44
    -10 7 4 -0.41 0.51
    9 -7 -4 0.23 0.41
    9 -7 -4 0.5 0.95
    -9 7 4 -0.45 0.42
    -9 7 4 -0.25 0.52
    8 -7 -4 41.7 2.76
    8 -7 -4 32.1 1.93
    8 -7 -4 38.54 2.35
    -8 7 4 32.34 2.13
    -8 7 4 31.06 2.51
    -8 7 4 29.55 1.89
    7 -7 -4 12.09 1.46
    7 -7 -4 13.39 1.15
    7 -7 -4 12.81 0.79
    -7 7 4 10.64 1.01
    -7 7 4 11.47 0.76
    -7 7 4 11.08 1.2
    6 -7 -4 -0.61 0.83
    6 -7 -4 0.51 0.15
    6 -7 -4 -0.07 0.46
    6 -7 -4 0.88 0.21
    -6 7 4 0.46 0.49
    -6 7 4 0.49 0.14
    -6 7 4 0.65 0.42
    5 -7 -4 3.92 0.36
    5 -7 -4 4.2 0.67
    5 -7 -4 4.23 0.98
    -5 7 4 3.7 0.55
    -5 7 4 2.36 0.62
    -5 7 4 3.94 0.32
    4 -7 -4 4.54 1
    4 -7 -4 5.76 0.51
    4 -7 -4 6.1 0.49
    4 -7 -4 6.04 0.78
    -4 7 4 6.39 0.65
    -4 7 4 5.84 0.42
    -4 7 4 4.49 0.72
    3 -7 -4 -0.76 0.45
    3 -7 -4 -0.17 0.74
    3 -7 -4 -0.08 0.19
    -3 7 4 -0.24 0.37
    -3 7 4 0.58 0.44
    -3 7 4 0.06 0.17
    2 -7 -4 2.1 0.3
    2 -7 -4 2.34 0.77
    2 -7 -4 1.86 0.57
    -2 7 4 2.36 0.27
    -2 7 4 1.53 0.42
    -2 7 4 2.27 0.5
    1 -7 -4 18.06 1.55
    1 -7 -4 13.14 1.33
    1 -7 -4 15.95 1.03
    -1 7 4 16.44 1.29
    -1 7 4 15.74 1.14
    -1 7 4 15.04 0.96
    0 -7 -4 1.79 0.32
    0 -7 -4 1.49 0.67
    0 -7 -4 1.96 0.62
    0 7 4 1.96 0.28
    0 7 4 2.52 0.41
    0 7 4 2.15 0.43
    -1 -7 -4 80.31 5.37
    -1 -7 -4 85.09 4.71
    1 7 4 82.13 5.44
    1 7 4 85.14 4.77
    1 7 4 75.88 5.19
    -2 -7 -4 112.57 6.8
    -2 -7 -4 111.23 7.67
    2 7 4 129.62 7.87
    2 7 4 119.49 6.57
    2 7 4 118.89 6.9
    2 7 4 123.72 7.5
    -3 -7 -4 2.74 0.63
    -3 -7 -4 1.49 0.35
    3 7 4 1.52 0.29
    3 7 4 1.21 0.38
    3 7 4 0.94 0.34
    -4 -7 -4 19.75 1.33
    -4 -7 -4 19.85 1.25
    -4 -7 -4 17.25 1.55
    4 7 4 18.2 1.24
    4 7 4 16.51 1.19
    4 7 4 18.52 1.38
    -5 -7 -4 2.3 0.5
    -5 -7 -4 2.23 0.41
    -5 -7 -4 2.19 0.61
    5 7 4 2.23 0.46
    5 7 4 2.09 0.42
    -6 -7 -4 3.72 0.72
    -6 -7 -4 4.14 0.63
    -6 -7 -4 4.7 0.56
    6 7 4 4.3 0.57
    6 7 4 4.24 0.64
    -7 -7 -4 4.51 0.56
    -7 -7 -4 3.97 0.63
    7 7 4 3.91 0.7
    7 7 4 4.11 0.61
    -8 -7 -4 0.62 0.45
    -8 -7 -4 0.82 0.4
    8 7 4 1.67 0.51
    8 7 4 1.95 0.63
    13 -8 -4 0.82 1.16
    -13 8 4 2.01 0.76
    -13 8 4 1.58 0.63
    12 -8 -4 0.12 0.42
    12 -8 -4 1.63 1.1
    -12 8 4 0.71 0.54
    -12 8 4 0.8 0.64
    11 -8 -4 37.93 2.46
    11 -8 -4 39.12 3.03
    -11 8 4 32.26 2.3
    -11 8 4 30.88 2.72
    10 -8 -4 120.74 7.5
    10 -8 -4 129.48 7.91
    -10 8 4 106.16 7.95
    -10 8 4 114.46 6.88
    9 -8 -4 0.73 0.98
    9 -8 -4 0.86 0.24
    9 -8 -4 0.61 0.46
    -9 8 4 0.32 0.48
    -9 8 4 0.39 0.59
    8 -8 -4 1.6 0.25
    8 -8 -4 0.41 0.95
    8 -8 -4 1.11 0.54
    -8 8 4 1.04 0.49
    -8 8 4 1.94 0.63
    7 -8 -4 10.53 0.7
    7 -8 -4 10.07 1.42
    7 -8 -4 10.35 1.08
    -7 8 4 8.39 0.9
    -7 8 4 8.94 1.09
    -7 8 4 10.53 0.62
    6 -8 -4 21.69 1.28
    6 -8 -4 18.53 1.99
    6 -8 -4 21.44 1.69
    -6 8 4 21.76 1.21
    -6 8 4 19.86 1.75
    -6 8 4 20.19 1.51
    5 -8 -4 16.51 1.02
    5 -8 -4 16.37 1.41
    5 -8 -4 15.99 1.72
    -5 8 4 14.09 1.4
    -5 8 4 16.52 0.94
    -5 8 4 14.11 1.21
    4 -8 -4 4.28 1.02
    4 -8 -4 5.56 0.48
    4 -8 -4 5.45 0.81
    -4 8 4 5.17 0.41
    -4 8 4 5.57 0.64
    -4 8 4 4.52 0.73
    3 -8 -4 42.16 2.42
    3 -8 -4 39.58 2.89
    3 -8 -4 38.6 3.03
    -3 8 4 41.32 2.31
    -3 8 4 41.33 2.96
    -3 8 4 42.74 2.59
    2 -8 -4 17.38 1.6
    2 -8 -4 15.23 1.72
    2 -8 -4 19.15 1.2
    -2 8 4 20.12 1.13
    -2 8 4 18.55 1.53
    -2 8 4 18.49 1.36
    1 -8 -4 41.84 2.38
    1 -8 -4 37.89 2.88
    1 -8 -4 39.3 2.85
    -1 8 4 38.36 2.82
    -1 8 4 40.47 2.27
    -1 8 4 40.48 2.48
    0 -8 -4 12.5 1.38
    0 -8 -4 13.32 1.32
    0 -8 -4 12.64 0.92
    0 8 4 13.04 0.87
    0 8 4 13.15 1.13
    0 8 4 13.6 1.02
    -1 -8 -4 83.63 4.64
    -1 -8 -4 74.46 5.29
    1 8 4 79.36 4.45
    1 8 4 83.43 4.71
    1 8 4 78.72 5.36
    -2 -8 -4 12.66 0.94
    -2 -8 -4 13.33 1.32
    2 8 4 12.87 0.97
    2 8 4 11.59 0.99
    2 8 4 12.95 1.06
    2 8 4 12.61 0.87
    -3 -8 -4 1.77 0.38
    -3 -8 -4 1.36 0.61
    3 8 4 1.71 0.41
    3 8 4 0.9 0.38
    3 8 4 1.81 0.33
    -4 -8 -4 0.1 0.57
    -4 -8 -4 0.59 0.39
    -4 -8 -4 -0.03 0.3
    4 8 4 -0.12 0.32
    4 8 4 0.3 0.33
    -5 -8 -4 1.48 0.4
    -5 -8 -4 2.77 0.69
    -5 -8 -4 1.12 0.5
    5 8 4 2.05 0.43
    5 8 4 1.71 0.45
    -6 -8 -4 16.87 1.55
    -6 -8 -4 17.16 1.36
    -6 -8 -4 16.83 1.24
    6 8 4 18.91 1.3
    6 8 4 16.17 1.41
    -7 -8 -4 0.35 0.38
    -7 -8 -4 0.45 0.46
    7 8 4 0.62 0.52
    7 8 4 1.25 0.47
    13 -9 -4 2.24 1.21
    -13 9 4 -0.45 0.56
    -13 9 4 0.23 0.74
    12 -9 -4 7.89 0.91
    12 -9 -4 10.4 1.65
    -12 9 4 8.26 0.95
    -12 9 4 7.3 1.13
    11 -9 -4 108.77 6.82
    11 -9 -4 101.69 6.32
    -11 9 4 90.19 6.74
    -11 9 4 92.23 5.81
    10 -9 -4 90.22 5.76
    10 -9 -4 86.29 5.32
    -10 9 4 77.13 4.88
    -10 9 4 73.05 5.65
    9 -9 -4 3.38 1.16
    9 -9 -4 2.83 0.63
    -9 9 4 2.6 0.77
    -9 9 4 1.37 0.62
    8 -9 -4 2.84 0.32
    8 -9 -4 2.54 0.64
    8 -9 -4 2.54 1.09
    -8 9 4 2.43 0.24
    -8 9 4 1.8 0.68
    -8 9 4 2.64 0.57
    7 -9 -4 11.75 1.59
    7 -9 -4 12.46 0.8
    7 -9 -4 12.03 1.23
    -7 9 4 10.86 1.09
    -7 9 4 11.08 1.27
    -7 9 4 12.09 0.74
    6 -9 -4 14.72 1.67
    6 -9 -4 13.22 1.34
    6 -9 -4 13.52 0.92
    -6 9 4 14.84 0.86
    -6 9 4 13.48 1.19
    -6 9 4 13.99 1.4
    5 -9 -4 9.86 1.41
    5 -9 -4 11.36 1.17
    5 -9 -4 9.82 0.7
    -5 9 4 7.51 1.01
    -5 9 4 10.32 0.64
    -5 9 4 8.06 0.89
    4 -9 -4 2.7 0.96
    4 -9 -4 1.66 0.28
    4 -9 -4 1.14 0.59
    -4 9 4 1.38 0.24
    -4 9 4 0.77 0.48
    -4 9 4 0.83 0.54
    3 -9 -4 7.29 1.2
    3 -9 -4 7.49 0.62
    3 -9 -4 7.46 0.97
    -3 9 4 6.94 0.78
    -3 9 4 7.2 0.89
    -3 9 4 8.11 0.57
    2 -9 -4 0.91 0.61
    2 -9 -4 0.65 0.83
    2 -9 -4 0.85 0.29
    -2 9 4 0.97 0.5
    -2 9 4 1.65 0.27
    -2 9 4 0.68 0.45
    1 -9 -4 1.44 0.33
    1 -9 -4 1.31 0.83
    1 -9 -4 1.41 0.67
    -1 9 4 1.42 0.45
    -1 9 4 1.39 0.28
    -1 9 4 1.4 0.49
    0 -9 -4 7.74 1.11
    0 -9 -4 10.51 1.23
    0 -9 -4 10 0.79
    0 9 4 9.09 0.71
    0 9 4 10.71 1.02
    0 9 4 10.53 0.92
    -1 -9 -4 13.22 1.01
    -1 -9 -4 14.2 1.45
    1 9 4 14.88 1.2
    1 9 4 13.58 0.94
    1 9 4 13.85 1.06
    -2 -9 -4 8.47 0.78
    -2 -9 -4 8.59 1.12
    2 9 4 9.43 0.91
    2 9 4 9.79 0.87
    2 9 4 11.02 0.85
    2 9 4 9.36 0.73
    -3 -9 -4 3.76 0.82
    -3 -9 -4 4.21 0.52
    3 9 4 4 0.56
    3 9 4 4.11 0.48
    3 9 4 4.22 0.54
    -4 -9 -4 9.12 0.83
    -4 -9 -4 8.96 1.15
    4 9 4 11.15 0.94
    4 9 4 10.17 0.87
    -5 -9 -4 7.68 0.88
    -5 -9 -4 5.8 1.03
    -5 -9 -4 8.14 0.79
    5 9 4 9.06 0.86
    5 9 4 8.93 0.84
    -6 -9 -4 0.89 0.49
    -6 -9 -4 -0.68 0.35
    6 9 4 0.45 0.45
    6 9 4 -0.2 0.4
    -7 -9 -4 2.6 0.52
    -7 -9 -4 2.14 0.6
    7 9 4 2.34 0.57
    12 -10 -4 16.77 2.09
    12 -10 -4 15.49 1.4
    -12 10 4 16.48 1.44
    -12 10 4 13.72 1.68
    11 -10 -4 36.78 3.29
    11 -10 -4 42.63 2.78
    -11 10 4 36.7 3.05
    -11 10 4 37.43 2.6
    10 -10 -4 8.89 1.51
    10 -10 -4 8.87 0.95
    -10 10 4 5.92 0.86
    -10 10 4 5.4 1.07
    9 -10 -4 -0.6 0.5
    9 -10 -4 0.88 1.07
    -9 10 4 0.34 0.61
    -9 10 4 -0.38 0.5
    8 -10 -4 5.13 1.28
    8 -10 -4 5.04 0.81
    8 -10 -4 4.86 0.46
    -8 10 4 4.41 0.84
    -8 10 4 3.08 0.69
    7 -10 -4 34.92 2.04
    7 -10 -4 33.98 2.9
    7 -10 -4 35.38 2.56
    -7 10 4 29.55 2.63
    -7 10 4 35.63 1.94
    -7 10 4 34.66 2.28
    6 -10 -4 7.25 0.96
    6 -10 -4 6.48 0.55
    6 -10 -4 5.38 1.28
[truncated: 653,015 more chars]
