# Supplementary material for: Bis[1,3-bis­(2,4,6-tri­methyl­phen­yl)imidazolium] bis(μ-cis-1,2-di­phenyl­ethene-1,2-di­thiol­ato-κ2 S,S′:κS)bis­[(cis-1,2-di­phenyl­ethene-1,2-di­thiol­ato-κ2 S,S′)iron(III)] di­methyl­formamide disolvate
Source: IUCrdata. 2023 Dec 26;9(Pt 1):x231083. doi: 10.1107/S2414314623010830 (PMC10842274; doi:10.1107/S2414314623010830)
Supplement: Supplementary file 2 [file x-09-x231083-Isup2.hkl]

data_I
_computing_structure_refinement   'olex2.refine (Bourhis et al., 2015)'
_shelx_refln_list_code            4
loop_
  _space_group_symop_id
  _space_group_symop_operation_xyz
  1  x,y,z
  2  -x,-y,-z

_space_group_crystal_system       triclinic
_space_group_IT_number            2
_space_group_name_H-M_alt         'P -1'
_space_group_name_Hall            '-P 1'
_symmetry_space_group_name_H-M    'P -1'
_symmetry_space_group_name_Hall   '-P 1'
_symmetry_Int_Tables_number       2
_cell_length_a                    12.4019(14)
_cell_length_b                    14.8205(19)
_cell_length_c                    14.9762(18)
_cell_angle_alpha                 105.936(4)
_cell_angle_beta                  113.662(3)
_cell_angle_gamma                 94.486(4)
_cell_volume                      2368.2(5)
loop_
  _refln_index_h
  _refln_index_k
  _refln_index_l
  _refln_F_squared_calc
  _refln_F_squared_meas
  _refln_F_squared_sigma
  _refln_F_squared_weight
  _refln_observed_status
-14 -3 10 161.908 213.587 26.404 25.972 o
-14 -3 11 149.565 164.080 24.046 31.145 o
-14 -2 10 121.211 128.718 21.217 39.980 o
-14 -2 11 38.387 55.117 13.090 109.577 o
-14 -1 9 59.852 82.512 17.445 63.823 o
-14 -1 10 9.976 11.343 11.326 182.202 o
-14 -1 11 182.935 166.301 18.058 41.301 o
-14 0 9 138.941 144.575 20.746 39.253 o
-14 0 10 35.710 6.129 19.331 63.479 o
-14 0 11 31.367 25.461 19.803 59.994 o
-14 1 8 6.927 21.689 19.803 63.948 o
-14 1 9 81.152 54.222 23.103 40.440 o
-14 1 10 5.483 -1.100 12.104 172.517 o
-14 1 11 6.618 -8.884 14.145 126.849 o
-14 2 2 149.704 138.619 27.818 25.670 o
-14 2 3 2.238 5.658 26.404 37.328 o
-14 2 5 794.534 778.909 74.496 3.434 o
-14 2 6 1280.760 1227.300 91.470 2.084 o
-14 2 7 168.234 175.868 29.233 22.793 o
-14 2 8 6.461 15.063 29.233 30.180 o
-14 2 9 43.535 13.880 13.367 113.913 o
-14 2 10 137.684 132.129 18.237 46.761 o
-14 2 11 63.107 61.879 16.313 71.891 o
-14 3 2 6.470 18.970 17.723 79.431 o
-14 3 3 170.202 194.256 39.134 14.232 o
-14 3 4 125.278 131.547 34.419 18.764 o
-14 3 5 643.312 648.305 67.895 4.245 o
-14 3 6 69.708 119.109 41.492 14.093 o
-14 3 7 57.021 50.321 33.476 21.732 o
-14 3 8 136.742 144.382 23.535 33.246 o
-14 3 9 218.467 200.714 18.630 36.016 o
-14 3 10 96.604 64.268 14.292 76.643 o
-14 4 2 117.506 127.468 22.152 37.942 o
-14 4 3 54.785 28.761 26.875 33.028 o
-14 4 4 681.286 677.736 77.325 3.420 o
-14 4 5 148.990 120.703 34.419 18.463 o
-14 4 6 114.242 116.459 35.834 17.788 o
-14 4 7 644.563 689.331 47.452 6.780 o
-14 4 8 1198.390 1202.510 53.718 3.869 o
-14 4 9 1042.710 1030.180 51.334 4.554 o
-14 4 10 1282.680 1227.570 54.982 3.619 o
-14 5 3 229.162 207.519 23.161 27.973 o
-14 5 4 351.651 446.728 75.203 4.071 o
-14 5 5 94.736 106.323 27.648 28.352 o
-14 5 6 688.930 780.795 77.325 3.359 o
-14 5 7 353.438 335.704 47.621 8.858 o
-14 5 8 164.916 205.104 19.737 37.448 o
-14 5 9 84.507 79.319 24.201 36.496 o
-14 6 3 43.102 25.928 25.561 36.880 o
-14 6 4 268.968 286.069 36.355 14.255 o
-14 6 5 123.933 166.624 31.487 21.418 o
-14 6 6 504.053 683.235 127.539 1.492 o
-14 6 7 1118.340 1022.200 93.356 2.174 o
-13 -7 8 54.740 62.237 16.974 69.422 o
-13 -7 9 190.611 210.613 21.261 32.726 o
-13 -7 10 187.479 185.769 29.233 22.170 o
-13 -6 5 618.397 609.540 35.449 9.624 o
-13 -6 6 712.287 854.348 60.823 4.622 o
-13 -6 7 908.571 932.728 43.461 5.852 o
-13 -6 8 41.477 38.663 9.651 168.555 o
-13 -6 9 21.492 10.463 10.972 178.061 o
-13 -6 10 354.782 325.331 35.362 13.543 o
-13 -6 11 24.642 15.382 55.165 8.522 o
-13 -6 12 2.084 -25.932 15.559 107.355 o
-13 -5 4 795.541 761.464 58.465 4.782 o
-13 -5 5 318.706 377.293 30.176 16.601 o
-13 -5 6 795.110 796.826 56.108 4.988 o
-13 -5 7 24.535 37.720 15.088 96.488 o
-13 -5 8 86.066 91.076 18.388 54.700 o
-13 -5 9 40.936 28.408 10.606 155.247 o
-13 -5 10 12.949 38.191 16.502 86.054 o
-13 -5 11 6.534 4.711 14.299 122.905 o
-13 -5 12 205.903 175.883 23.891 28.589 o
-13 -5 13 1096.880 1049.690 55.665 4.086 o
-13 -4 3 45.142 16.974 16.974 76.449 o
-13 -4 4 125.248 108.915 21.217 40.423 o
-13 -4 5 168.444 140.505 22.160 34.326 o
-13 -4 6 164.438 177.938 16.147 47.445 o
-13 -4 7 84.574 73.553 16.031 67.864 o
-13 -4 8 2.864 6.896 9.175 289.824 o
-13 -4 9 71.214 69.310 16.974 65.561 o
-13 -4 10 41.716 30.145 14.250 100.363 o
-13 -4 11 247.972 236.149 31.212 18.426 o
-13 -4 12 1311.140 1287.870 55.881 3.473 o
-13 -4 13 977.572 965.483 45.900 5.307 o
-13 -3 2 19.766 19.331 15.559 96.480 o
-13 -3 3 111.901 114.102 20.274 43.961 o
-13 -3 4 204.181 180.111 23.103 29.773 o
-13 -3 5 248.398 269.223 26.875 21.922 o
-13 -3 7 1258.730 1166.950 74.025 2.755 o
-13 -3 8 414.635 349.665 22.939 19.645 o
-13 -3 9 3.994 8.487 13.202 143.657 o
-13 -3 10 69.561 86.765 35.565 18.931 o
-13 -3 11 914.309 846.606 40.172 6.391 o
-13 -3 12 1328.350 1355.290 58.210 3.279 o
-13 -3 13 2255.120 2238.700 88.544 1.409 o
-13 -2 1 92.166 70.724 17.917 57.311 o
-13 -2 2 90.016 99.485 18.860 51.778 o
-13 -2 3 38.510 56.383 14.381 95.154 o
-13 -2 4 111.320 104.200 17.917 52.469 o
-13 -2 7 35.766 14.145 12.730 127.554 o
-13 -2 8 185.941 152.676 13.955 52.609 o
-13 -2 9 335.234 278.304 19.586 26.257 o
-13 -2 10 219.254 224.202 18.027 36.236 o
-13 -2 11 639.351 666.783 34.140 9.557 o
-13 -2 12 839.115 901.520 42.388 6.308 o
-13 -2 13 184.824 179.138 22.900 31.052 o
-13 -1 1 23.777 7.497 14.852 105.598 o
-13 -1 2 111.065 117.288 14.387 66.677 o
-13 -1 3 289.486 264.899 19.535 28.682 o
-13 -1 7 103.936 64.595 14.616 72.798 o
-13 -1 8 77.754 83.230 22.867 40.331 o
-13 -1 9 172.213 157.686 15.383 49.897 o
-13 -1 10 793.263 760.111 36.806 7.685 o
-13 -1 11 562.672 578.339 40.873 8.783 o
-13 -1 12 708.187 743.159 55.401 5.354 o
-13 -1 13 493.979 518.505 44.198 8.547 o
-13 0 1 111.651 97.128 13.775 71.921 o
-13 0 2 443.367 438.458 45.971 8.585 o
-13 0 3 61.566 56.579 18.860 58.306 o
-13 0 4 352.729 336.647 32.533 14.983 o
-13 0 6 146.419 112.687 21.689 37.598 o
-13 0 7 373.705 330.609 25.697 18.974 o
-13 0 8 57.862 25.797 11.163 132.621 o
-13 0 9 610.517 515.344 48.093 7.159 o
-13 0 10 702.542 730.931 36.557 8.362 o
-13 0 11 277.643 275.096 21.020 27.197 o
-13 0 12 38.245 55.298 13.443 105.471 o
-13 0 13 164.890 177.233 18.707 40.837 o
-13 1 1 644.289 617.731 43.586 7.635 o
-13 1 2 244.822 266.395 31.590 17.905 o
-13 1 3 380.095 303.750 27.582 17.830 o
-13 1 4 451.834 528.427 57.522 6.026 o
-13 1 5 701.384 751.562 45.580 6.725 o
-13 1 6 714.276 648.670 45.735 6.861 o
-13 1 7 176.754 163.809 19.929 37.668 o
-13 1 8 25.947 3.143 9.697 215.459 o
-13 1 9 391.741 346.116 22.112 20.901 o
-13 1 10 306.366 315.616 21.213 25.004 o
-13 1 11 64.823 41.312 11.960 112.944 o
-13 1 12 24.057 11.638 12.335 143.865 o
-13 1 13 40.901 35.203 13.889 103.681 o
-13 2 1 1597.550 1584.020 83.051 2.019 o
-13 2 2 250.834 287.612 33.476 16.266 o
-13 2 3 622.684 693.239 54.222 5.813 o
-13 2 4 2115.710 2328.510 150.407 0.797 o
-13 2 5 1890.560 1929.460 97.106 1.492 o
-13 2 6 560.510 572.106 29.965 11.911 o
-13 2 7 97.206 92.929 12.962 81.118 o
-13 2 8 506.930 486.033 27.823 13.936 o
-13 2 9 935.711 972.938 46.396 5.376 o
-13 2 10 497.519 487.303 27.776 14.085 o
-13 2 11 36.370 22.279 11.865 138.626 o
-13 2 12 157.050 140.893 16.739 48.695 o
-13 2 13 0.512 0.223 12.972 155.204 o
-13 3 1 810.720 855.157 98.071 2.214 o
-13 3 2 20.566 19.346 15.624 95.478 o
-13 3 3 428.947 504.233 31.818 13.193 o
-13 3 4 1939.270 2182.000 184.239 0.611 o
-13 3 5 1771.380 1689.370 129.190 1.104 o
-13 3 6 77.576 108.440 13.446 81.385 o
-13 3 7 236.947 244.746 19.161 32.533 o
-13 3 8 398.561 412.779 25.772 17.479 o
-13 3 9 849.247 808.491 39.198 6.900 o
-13 3 10 221.743 230.264 19.505 33.320 o
-13 3 11 41.147 19.511 12.670 123.406 o
-13 3 12 264.009 272.806 26.405 21.904 o
-13 4 1 179.109 103.729 27.818 25.291 o
-13 4 2 295.855 334.028 25.604 20.939 o
-13 4 3 362.075 390.174 27.335 17.483 o
-13 4 4 238.694 277.689 23.445 25.826 o
-13 4 5 5.997 -17.846 15.575 105.464 o
-13 4 6 724.299 751.525 47.385 6.361 o
-13 4 7 2187.830 2093.770 84.251 1.531 o
-13 4 8 1541.010 1615.310 67.674 2.497 o
-13 4 9 1147.850 1128.440 50.884 4.233 o
-13 4 10 1.906 -10.983 20.194 63.982 o
-13 4 11 1332.890 1295.960 68.944 2.828 o
-13 4 12 487.326 484.631 31.220 12.838 o
-13 5 1 19.335 -4.065 48.328 11.130 o
-13 5 2 54.706 23.600 18.898 61.586 o
-13 5 3 293.128 336.867 29.287 18.053 o
-13 5 4 140.593 116.307 23.302 34.276 o
-13 5 5 335.641 388.449 27.802 17.726 o
-13 5 6 303.870 377.146 34.018 14.553 o
-13 5 7 1072.710 1137.660 62.884 3.574 o
-13 5 8 587.931 599.912 33.640 10.393 o
-13 5 9 103.209 110.783 17.452 54.909 o
-13 5 10 180.409 150.690 18.582 40.946 o
-13 5 11 839.942 786.989 41.559 6.658 o
-13 6 1 215.999 193.489 22.422 29.958 o
-13 6 2 392.409 376.167 28.428 16.377 o
-13 6 3 60.924 53.061 17.396 66.552 o
-13 6 4 875.342 985.816 49.496 5.220 o
-13 6 5 956.752 1042.720 51.343 4.748 o
-13 6 6 2197.720 2414.700 147.513 0.802 o
-13 6 7 1932.100 2115.730 144.170 0.886 o
-13 6 8 209.737 239.775 25.581 24.956 o
-13 6 9 259.500 253.501 49.082 9.078 o
-13 6 10 22.232 16.436 19.988 60.933 o
-13 7 1 45.788 41.831 19.068 60.639 o
-13 7 2 17.939 18.297 17.575 77.990 o
-13 7 3 58.056 66.806 18.734 58.694 o
-13 7 4 13.614 7.497 16.966 85.890 o
-13 7 5 40.444 57.485 19.391 58.595 o
-13 7 6 274.061 349.161 35.502 14.291 o
-13 7 7 123.652 166.953 21.265 38.297 o
-13 7 8 143.992 131.850 25.225 30.058 o
-13 7 9 3.453 -20.052 14.617 120.747 o
-13 8 1 676.361 785.032 45.736 6.735 o
-13 8 2 248.158 273.683 29.399 19.551 o
-13 8 3 206.479 216.404 25.244 25.896 o
-13 8 4 89.302 73.377 21.099 45.213 o
-13 8 5 124.413 123.165 21.672 38.797 o
-13 8 6 49.935 75.095 18.581 60.048 o
-13 8 7 2.597 -3.731 19.569 67.991 o
-13 8 8 142.560 113.137 21.844 37.480 o
-13 9 2 326.484 320.977 29.876 17.159 o
-13 9 3 109.313 110.909 22.652 37.808 o
-13 9 4 2.598 16.160 31.148 26.724 o
-13 9 5 55.666 39.174 18.227 63.912 o
-13 9 6 60.988 50.452 20.114 53.012 o
-12 -9 8 574.242 572.770 40.541 8.808 o
-12 -9 9 174.584 149.747 14.491 52.788 o
-12 -9 10 253.427 287.999 25.036 23.366 o
-12 -8 5 14.745 5.477 10.740 197.412 o
-12 -8 6 305.375 363.016 24.462 21.255 o
-12 -8 7 1378.050 1339.670 51.521 3.536 o
-12 -8 8 63.740 58.045 10.520 126.178 o
-12 -8 9 0.886 -11.854 8.323 373.657 o
-12 -8 10 22.060 40.525 12.278 135.355 o
-12 -8 11 37.852 38.217 11.899 131.146 o
-12 -8 12 57.066 23.880 16.042 79.792 o
-12 -7 3 210.149 191.093 16.160 42.037 o
-12 -7 4 160.610 150.407 23.575 31.788 o
-12 -7 5 691.294 768.774 38.454 7.955 o
-12 -7 6 2114.010 2305.180 130.133 0.966 o
-12 -7 7 83.154 93.946 11.240 98.660 o
-12 -7 8 0.664 12.772 8.323 343.730 o
-12 -7 9 27.869 16.331 8.110 256.606 o
-12 -7 10 2.512 9.997 10.284 231.564 o
-12 -7 11 59.362 61.559 11.852 111.706 o
-12 -7 12 190.720 176.109 24.989 27.590 o
-12 -7 13 4.858 -0.483 15.324 109.386 o
-12 -6 2 36.020 35.052 11.929 133.075 o
-12 -6 3 243.809 268.174 18.202 32.883 o
-12 -6 4 1473.610 1500.300 94.770 1.820 o
-12 -6 5 2619.130 2964.070 124.710 0.857 o
-12 -6 6 976.561 1079.820 92.649 2.263 o
-12 -6 7 17.681 14.861 12.949 135.916 o
-12 -6 8 183.108 208.781 13.747 49.796 o
-12 -6 9 76.144 80.047 11.510 102.463 o
-12 -6 10 2.321 2.731 8.527 343.279 o
-12 -6 11 29.007 34.499 29.704 28.204 o
-12 -6 12 39.001 16.503 13.225 117.576 o
-12 -6 13 133.130 133.235 16.865 51.657 o
-12 -6 14 425.741 416.079 27.625 15.883 o
-12 -5 1 78.238 66.055 11.677 103.143 o
-12 -5 2 115.480 111.053 13.015 73.408 o
-12 -5 3 991.550 992.175 40.093 5.799 o
-12 -5 4 1331.670 1361.890 50.952 3.627 o
-12 -5 5 1415.690 1430.510 89.584 2.002 o
-12 -5 6 7.319 0.427 7.139 448.588 o
-12 -5 7 169.006 158.193 11.943 61.324 o
-12 -5 8 46.141 37.426 16.072 80.650 o
-12 -5 9 27.360 25.129 8.548 231.015 o
-12 -5 10 26.526 21.302 7.412 283.377 o
-12 -5 11 232.371 205.879 17.734 36.481 o
-12 -5 12 575.129 520.430 29.946 12.045 o
-12 -5 13 177.100 185.285 19.112 38.620 o
-12 -5 14 117.966 133.647 16.792 53.883 o
-12 -4 1 180.346 148.781 13.624 54.706 o
-12 -4 2 245.343 236.434 21.721 28.598 o
-12 -4 3 1033.660 1026.230 40.468 5.547 o
-12 -4 4 1196.400 1225.950 46.330 4.319 o
-12 -4 5 452.591 412.666 26.094 16.239 o
-12 -4 6 245.442 271.132 19.637 30.620 o
-12 -4 7 1208.450 1225.270 44.708 4.398 o
-12 -4 8 755.552 774.733 36.896 7.845 o
-12 -4 9 115.041 113.627 10.004 90.766 o
-12 -4 10 146.354 130.274 14.283 59.341 o
-12 -4 11 1238.500 1191.210 51.726 3.923 o
-12 -4 12 713.497 734.290 36.579 8.279 o
-12 -4 13 491.574 463.718 33.396 12.077 o
-12 -4 14 75.638 75.029 17.129 63.418 o
-12 -4 15 72.267 95.424 15.799 69.471 o
-12 -3 1 394.962 332.336 24.972 18.960 o
-12 -3 2 316.258 265.707 17.943 29.239 o
-12 -3 3 427.708 427.528 21.794 19.047 o
-12 -3 4 135.766 154.685 14.324 58.911 o
-12 -3 5 9.391 14.136 9.666 238.658 o
-12 -3 6 726.354 707.438 28.861 9.855 o
-12 -3 7 1407.340 1351.520 61.794 3.010 o
-12 -3 8 434.425 440.609 20.123 19.702 o
-12 -3 9 223.217 202.959 16.328 39.985 o
-12 -3 10 722.365 681.949 33.763 8.956 o
-12 -3 11 1241.650 1208.730 51.836 3.893 o
-12 -3 12 632.053 624.380 35.257 9.509 o
-12 -3 13 292.039 299.999 21.624 25.424 o
-12 -3 14 110.277 95.408 14.732 67.369 o
-12 -3 15 38.975 42.745 13.567 106.581 o
-12 -2 1 122.396 88.305 14.811 65.258 o
-12 -2 2 421.440 389.926 35.362 12.444 o
-12 -2 3 123.961 118.991 12.084 75.138 o
-12 -2 4 13.702 13.211 6.730 399.676 o
-12 -2 5 40.795 35.206 6.147 268.621 o
-12 -2 6 453.262 462.908 18.291 19.921 o
-12 -2 7 1051.950 973.789 38.229 5.792 o
-12 -2 8 32.006 40.117 9.806 175.618 o
-12 -2 9 883.151 830.222 38.248 6.819 o
-12 -2 10 2022.010 1937.640 76.159 1.796 o
-12 -2 11 1526.570 1469.230 60.251 2.849 o
-12 -2 12 431.904 419.629 46.914 8.448 o
-12 -2 13 6.020 9.443 15.831 100.315 o
-12 -2 14 251.951 215.645 25.207 24.391 o
-12 -2 15 545.260 531.776 41.350 8.918 o
-12 -1 1 750.560 719.817 42.322 7.101 o
-12 -1 2 109.546 125.791 23.426 35.508 o
-12 -1 3 196.488 169.423 14.624 48.297 o
-12 -1 4 69.152 64.759 7.304 163.648 o
-12 -1 5 82.570 92.743 6.466 145.798 o
-12 -1 6 275.133 252.396 13.215 38.805 o
-12 -1 7 22.519 7.289 12.951 135.123 o
-12 -1 8 1.375 -6.040 7.504 454.553 o
-12 -1 9 1134.640 1125.760 49.664 4.352 o
-12 -1 10 190.797 190.510 22.480 31.175 o
-12 -1 11 43.641 32.094 11.511 135.346 o
-12 -1 12 144.172 146.085 21.541 36.971 o
-12 -1 13 80.960 98.711 14.890 72.554 o
-12 -1 14 190.603 178.067 18.637 38.885 o
-12 -1 15 203.860 200.509 20.092 34.312 o
-12 0 1 613.433 600.215 31.783 10.673 o
-12 0 2 284.627 273.563 18.131 30.473 o
-12 0 3 4.042 9.911 8.020 357.896 o
-12 0 4 991.489 951.979 32.958 6.653 o
-12 0 5 167.198 171.810 11.108 63.200 o
-12 0 6 163.266 158.024 13.475 57.137 o
-12 0 7 314.203 296.965 23.752 22.593 o
-12 0 8 1.382 8.653 12.590 159.667 o
-12 0 9 129.715 137.232 12.665 68.686 o
-12 0 10 339.895 323.486 18.608 26.077 o
-12 0 11 259.771 265.233 17.071 33.656 o
-12 0 12 131.535 116.244 12.816 69.951 o
-12 0 13 395.408 390.092 22.091 20.196 o
-12 0 14 562.750 573.577 28.028 12.515 o
-12 0 15 65.304 48.550 16.580 71.140 o
-12 1 1 1791.010 1726.140 65.608 2.275 o
-12 1 2 430.339 410.269 22.495 18.773 o
-12 1 3 145.699 138.336 11.404 70.456 o
-12 1 4 882.995 849.052 45.590 5.845 o
-12 1 5 1182.760 1233.160 42.531 4.600 o
-12 1 6 254.100 256.578 17.267 34.014 o
-12 1 7 55.161 66.091 13.134 99.079 o
-12 1 8 539.132 545.220 25.314 14.006 o
-12 1 9 385.414 354.384 19.770 22.748 o
-12 1 10 309.610 301.925 18.235 28.333 o
-12 1 11 16.252 9.525 9.833 222.706 o
-12 1 12 13.630 13.258 10.953 186.940 o
-12 1 13 87.008 69.199 12.715 90.007 o
-12 1 14 105.094 73.134 13.363 79.113 o
-12 2 1 590.460 540.282 27.280 12.624 o
-12 2 2 20.313 14.179 8.272 273.255 o
-12 2 3 243.573 303.229 21.673 27.267 o
-12 2 4 45.005 24.796 14.616 96.231 o
-12 2 5 252.468 291.261 18.102 31.824 o
-12 2 6 92.243 126.322 17.898 53.567 o
-12 2 7 217.999 235.904 17.295 37.231 o
-12 2 8 30.468 28.814 9.567 191.200 o
-12 2 9 378.404 357.461 20.102 22.673 o
-12 2 10 419.038 388.895 28.583 15.718 o
-12 2 11 165.145 137.762 13.831 57.258 o
-12 2 12 0.736 5.051 10.964 212.358 o
-12 2 13 14.840 -5.782 11.386 181.488 o
-12 2 14 3.915 -6.867 11.612 188.956 o
-12 3 1 260.170 253.819 16.515 34.847 o
-12 3 2 366.136 408.084 33.016 14.058 o
-12 3 3 995.282 1099.740 49.497 4.737 o
-12 3 4 12.499 9.266 8.232 308.955 o
-12 3 5 164.930 183.433 16.469 46.207 o
-12 3 6 108.628 107.234 12.430 79.035 o
-12 3 7 295.155 291.374 20.152 27.088 o
-12 3 8 0.710 -2.029 10.635 230.314 o
-12 3 9 2.557 13.044 20.152 63.141 o
-12 3 10 7.945 3.514 10.411 222.080 o
-12 3 11 150.414 140.697 14.513 56.970 o
-12 3 12 116.457 111.617 14.616 65.066 o
-12 3 13 260.008 216.241 21.863 28.202 o
-12 3 14 16.894 20.274 24.046 43.299 o
-12 4 1 8.070 8.964 24.228 43.722 o
-12 4 2 615.060 611.818 35.039 9.745 o
-12 4 3 688.120 741.289 38.945 7.960 o
-12 4 4 18.986 53.374 11.841 140.462 o
-12 4 5 40.519 65.924 11.177 130.482 o
-12 4 6 1446.220 1561.140 62.139 2.820 o
-12 4 7 801.497 826.356 48.224 5.842 o
-12 4 8 21.992 12.945 11.570 161.345 o
-12 4 9 6.173 -0.180 11.425 191.816 o
-12 4 10 240.421 222.960 19.489 32.456 o
-12 4 11 807.971 842.658 41.619 6.668 o
-12 4 12 364.549 315.733 24.854 19.994 o
-12 4 13 316.617 299.156 21.233 24.907 o
-12 5 1 7.219 -12.281 17.450 84.105 o
-12 5 2 216.081 224.483 31.574 18.844 o
-12 5 3 100.174 101.584 18.983 50.016 o
-12 5 4 6.107 6.627 10.004 239.533 o
-12 5 5 240.232 259.943 17.807 33.972 o
-12 5 6 229.286 221.622 17.503 36.548 o
-12 5 7 620.681 623.880 61.589 4.963 o
-12 5 8 6.900 -5.396 13.922 130.619 o
-12 5 9 16.599 15.320 13.090 133.977 o
-12 5 10 582.010 529.620 31.457 11.432 o
-12 5 11 156.078 165.128 19.393 40.417 o
-12 5 12 27.543 34.931 16.260 84.526 o
-12 6 1 14.046 -1.851 14.487 117.094 o
-12 6 2 1525.320 1610.900 93.638 1.793 o
-12 6 3 5.182 13.224 27.778 33.461 o
-12 6 4 1013.420 1030.380 46.367 5.057 o
-12 6 5 1087.790 1166.050 45.687 4.716 o
-12 6 6 1490.970 1540.470 74.071 2.371 o
-12 6 7 0.330 -2.784 14.724 120.722 o
-12 6 8 595.799 584.871 43.142 8.059 o
-12 6 9 24.171 38.696 14.980 97.602 o
-12 6 10 22.848 17.085 14.917 103.152 o
-12 6 11 0.614 -12.913 14.845 118.604 o
-12 6 12 1.966 -13.182 16.332 97.558 o
-12 7 1 120.076 77.908 18.670 50.226 o
-12 7 2 560.596 608.899 41.499 8.555 o
-12 7 3 69.604 54.628 18.274 60.169 o
-12 7 4 195.168 197.201 17.594 39.986 o
-12 7 5 54.603 35.775 13.652 100.323 o
-12 7 6 87.919 61.754 14.720 76.416 o
-12 7 7 732.921 698.302 33.633 8.847 o
-12 7 8 394.715 428.494 31.727 14.175 o
-12 7 9 0.773 33.142 18.051 76.387 o
-12 7 10 186.544 222.968 22.874 29.955 o
-12 7 11 29.130 45.688 18.975 63.455 o
-12 8 1 33.642 11.365 24.549 40.801 o
-12 8 2 53.177 36.479 17.740 67.477 o
-12 8 3 46.057 34.311 12.886 113.478 o
-12 8 4 40.902 30.468 13.408 110.517 o
-12 8 5 203.646 223.600 19.878 33.992 o
-12 8 6 854.413 931.185 47.094 5.628 o
-12 8 7 281.179 253.972 21.348 27.108 o
-12 8 8 3.290 -3.372 16.593 94.091 o
-12 8 9 603.827 619.206 105.143 2.097 o
-12 8 10 987.130 983.222 49.955 4.870 o
-12 9 1 37.812 35.721 18.848 63.598 o
-12 9 2 12.378 12.842 18.219 74.739 o
-12 9 3 0.191 -11.623 12.835 158.937 o
-12 9 4 350.968 388.053 25.326 19.095 o
-12 9 5 661.075 697.220 34.942 9.094 o
-12 9 6 524.310 469.842 28.259 13.626 o
-12 9 7 7.843 -0.880 14.697 117.130 o
-12 9 8 34.329 46.955 19.272 60.875 o
-12 9 9 1610.730 1683.040 91.651 1.778 o
-12 10 1 11.818 -26.330 18.283 75.750 o
-12 10 2 225.135 222.766 34.955 16.105 o
-12 10 3 561.725 553.154 31.359 11.553 o
-12 10 4 646.085 738.369 37.561 8.496 o
-12 10 5 1123.300 1200.180 54.444 3.969 o
-12 10 6 94.274 72.519 22.730 39.927 o
-12 10 7 20.056 7.196 18.613 70.818 o
-12 11 1 16.294 0.391 26.580 36.257 o
-12 11 2 27.355 15.790 21.021 54.898 o
-12 11 3 21.518 30.969 16.774 82.234 o
-12 11 4 220.984 241.849 22.910 27.936 o
-11 -10 6 0.336 -0.690 10.936 218.549 o
-11 -10 7 26.203 24.688 10.872 166.771 o
-11 -10 8 97.996 111.224 14.348 70.330 o
-11 -10 9 280.642 273.258 19.140 29.404 o
-11 -10 10 999.380 998.949 41.405 5.625 o
-11 -10 11 641.638 648.741 38.276 8.659 o
-11 -10 12 47.508 27.971 15.786 83.937 o
-11 -9 4 0.240 -10.317 8.959 325.566 o
-11 -9 5 100.049 112.893 15.372 64.472 o
-11 -9 6 100.351 105.406 13.070 77.780 o
-11 -9 7 214.150 225.808 16.813 38.835 o
-11 -9 8 61.678 59.601 11.714 112.558 o
-11 -9 9 44.299 42.221 10.211 152.798 o
-11 -9 10 79.449 72.660 14.367 79.596 o
-11 -9 11 249.643 235.110 19.847 31.058 o
-11 -9 12 27.575 -2.359 22.782 47.944 o
-11 -9 13 62.693 46.763 12.435 107.284 o
-11 -8 2 43.111 51.881 13.955 98.564 o
-11 -8 3 14.104 24.989 9.589 220.957 o
-11 -8 4 465.175 458.409 22.882 17.209 o
-11 -8 5 5.585 13.703 9.887 238.030 o
-11 -8 6 404.037 408.719 23.687 18.688 o
-11 -8 7 86.775 73.867 12.484 91.076 o
-11 -8 8 12.743 10.613 9.097 260.112 o
-11 -8 9 1.408 -13.401 8.121 389.256 o
-11 -8 10 139.557 142.062 15.256 55.852 o
-11 -8 11 20.119 19.919 10.882 176.316 o
-11 -8 12 52.686 49.962 11.256 126.497 o
-11 -8 13 57.071 68.837 12.998 99.054 o
-11 -8 14 0.362 2.546 10.364 240.396 o
-11 -7 1 104.616 104.206 13.956 71.753 o
-11 -7 2 17.726 22.725 15.136 101.464 o
-11 -7 3 1526.210 1545.820 69.678 2.479 o
-11 -7 4 470.437 560.626 25.497 14.907 o
-11 -7 5 3588.900 3604.130 107.391 0.731 o
-11 -7 6 719.575 686.675 30.104 9.736 o
-11 -7 7 352.321 343.869 31.708 15.403 o
-11 -7 8 42.539 30.792 14.037 102.253 o
-11 -7 9 53.272 40.715 10.972 133.380 o
-11 -7 10 0.176 -3.762 8.336 376.292 o
-11 -7 11 14.001 24.279 9.664 219.151 o
-11 -7 12 6.324 10.187 19.327 68.099 o
-11 -7 13 559.462 552.070 25.679 13.518 o
-11 -7 14 319.713 348.973 19.957 25.083 o
-11 -7 15 26.058 54.615 14.223 102.084 o
-11 -6 1 3.775 -5.797 11.146 204.825 o
-11 -6 2 388.142 397.061 22.358 20.116 o
-11 -6 3 266.290 309.220 22.488 25.292 o
-11 -6 4 1528.480 1499.950 53.656 3.078 o
-11 -6 5 209.536 221.256 12.797 47.977 o
-11 -6 6 10.086 14.562 7.862 331.263 o
-11 -6 7 164.151 158.827 12.308 60.908 o
-11 -6 8 81.030 70.629 21.689 44.131 o
-11 -6 9 63.330 51.927 12.880 101.150 o
-11 -6 10 164.029 170.112 12.368 59.704 o
-11 -6 11 903.502 812.730 31.479 7.702 o
-11 -6 12 679.847 651.659 27.970 10.767 o
-11 -6 13 94.098 86.362 11.006 97.526 o
-11 -6 14 426.347 373.649 25.267 17.610 o
-11 -6 15 1.975 -17.193 20.166 64.141 o
-11 -5 1 6.678 -5.571 15.871 101.390 o
-11 -5 2 318.127 313.838 18.667 27.186 o
-11 -5 3 1161.890 1218.340 45.881 4.443 o
-11 -5 4 693.588 793.019 33.809 8.755 o
-11 -5 5 328.368 301.854 14.467 31.511 o
-11 -5 6 110.616 95.874 13.374 74.554 o
-11 -5 7 370.259 336.385 17.186 25.810 o
-11 -5 8 147.266 150.762 11.140 69.717 o
-11 -5 9 7.081 -1.946 11.025 203.879 o
-11 -5 10 174.871 179.123 12.086 57.936 o
-11 -5 11 209.208 211.934 13.450 47.102 o
-11 -5 12 994.392 977.816 35.947 6.253 o
-11 -5 13 49.234 40.173 15.091 87.597 o
-11 -5 14 35.053 41.779 16.380 80.528 o
-11 -5 15 9.809 0.022 11.753 177.249 o
-11 -4 1 678.466 679.833 29.784 10.205 o
-11 -4 2 1541.790 1566.760 56.668 2.901 o
-11 -4 3 741.602 731.567 30.609 9.263 o
-11 -4 4 97.108 95.129 16.643 60.495 o
-11 -4 5 0.083 -2.450 5.757 788.793 o
-11 -4 6 48.388 57.397 6.802 207.795 o
-11 -4 7 978.001 996.151 37.719 6.094 o
-11 -4 8 298.664 277.606 14.697 33.941 o
-11 -4 9 8.415 2.863 11.696 178.844 o
-11 -4 10 453.011 395.979 18.284 20.921 o
-11 -4 11 576.384 578.524 28.243 12.245 o
-11 -4 12 368.914 333.218 22.511 21.450 o
-11 -4 13 160.450 129.110 14.918 54.900 o
-11 -4 14 105.187 98.876 14.437 69.623 o
-11 -4 15 86.688 97.347 15.149 69.914 o
-11 -4 16 431.164 409.110 27.614 15.855 o
-11 -3 1 29.577 22.810 9.186 208.219 o
-11 -3 2 25.346 20.422 8.733 233.737 o
-11 -3 3 121.374 138.003 11.654 75.503 o
-11 -3 4 21.042 34.769 7.067 295.204 o
-11 -3 5 137.983 144.437 12.990 64.751 o
-11 -3 6 5.995 -5.629 4.259 1088.650 o
-11 -3 7 268.597 272.818 14.497 36.579 o
-11 -3 8 223.435 206.791 11.722 49.516 o
-11 -3 9 1293.740 1194.170 40.784 4.471 o
-11 -3 10 753.599 712.676 26.882 9.998 o
-11 -3 11 741.666 746.385 35.486 8.268 o
-11 -3 12 12.162 -9.011 10.553 212.323 o
-11 -3 13 427.672 412.834 25.403 17.098 o
-11 -3 14 14.475 15.832 15.951 94.680 o
-11 -3 15 20.988 14.031 17.702 76.757 o
-11 -3 16 791.994 735.173 48.925 5.937 o
-11 -2 1 745.887 687.703 26.868 10.191 o
-11 -2 2 50.817 30.449 7.772 204.214 o
-11 -2 3 246.128 235.961 16.501 36.516 o
-11 -2 4 125.034 105.082 7.185 106.005 o
-11 -2 5 651.882 651.719 19.193 13.396 o
-11 -2 6 650.934 650.004 21.134 12.906 o
-11 -2 7 1276.670 1235.080 37.435 4.670 o
-11 -2 8 71.459 69.003 8.598 141.144 o
-11 -2 9 131.454 134.485 8.341 90.002 o
-11 -2 10 92.605 97.155 15.565 66.448 o
-11 -2 11 5.476 -10.390 9.433 277.662 o
-11 -2 12 531.447 576.823 36.122 10.270 o
-11 -2 13 71.162 57.198 10.832 117.974 o
-11 -2 14 159.919 155.238 16.832 47.283 o
-11 -2 15 259.950 243.587 20.873 28.892 o
-11 -2 16 254.115 266.996 22.531 26.532 o
-11 -1 1 7.389 12.737 7.187 401.176 o
-11 -1 2 504.237 462.837 22.303 16.630 o
-11 -1 3 7.010 6.382 5.233 698.750 o
-11 -1 4 2.837 -2.769 5.016 937.212 o
-11 -1 5 10.816 8.685 4.128 815.641 o
-11 -1 6 249.811 244.127 11.104 45.176 o
-11 -1 7 24.135 13.694 5.428 432.279 o
-11 -1 8 9.159 7.931 9.694 244.890 o
-11 -1 9 0.640 -5.637 7.585 450.660 o
-11 -1 10 221.831 218.630 21.668 30.212 o
-11 -1 11 1542.680 1513.090 53.208 3.065 o
-11 -1 12 1709.940 1675.090 58.340 2.581 o
-11 -1 13 132.869 106.299 12.424 72.742 o
-11 -1 14 369.303 370.956 21.039 22.015 o
-11 -1 15 3.317 -11.858 10.455 232.797 o
-11 -1 16 615.035 707.570 59.408 5.142 o
-11 0 1 3.501 1.581 5.647 725.541 o
-11 0 2 6.368 14.370 9.732 242.271 o
-11 0 3 17.316 16.161 4.456 578.445 o
-11 0 4 10.341 7.238 4.228 825.248 o
-11 0 5 661.043 639.840 18.700 13.474 o
-11 0 6 632.407 616.920 25.443 12.174 o
-11 0 7 62.419 59.817 8.858 149.742 o
-11 0 8 33.251 23.200 9.051 205.657 o
-11 0 9 0.143 -2.167 7.924 416.460 o
-11 0 10 829.626 849.705 33.592 7.725 o
-11 0 11 1048.400 1040.910 39.572 5.553 o
-11 0 12 154.198 142.919 13.492 59.878 o
-11 0 13 16.958 16.735 10.444 194.940 o
-11 0 14 91.489 76.610 12.723 87.127 o
-11 0 15 26.270 10.221 11.477 160.508 o
-11 1 1 192.168 154.055 11.910 57.664 o
-11 1 2 166.896 201.807 19.532 37.860 o
-11 1 3 231.066 235.767 15.533 39.427 o
-11 1 4 1077.540 1096.520 31.672 6.050 o
-11 1 5 356.097 355.722 12.305 30.336 o
-11 1 6 241.427 241.342 12.807 43.209 o
-11 1 7 216.259 222.959 12.268 48.206 o
-11 1 8 1856.320 1771.620 60.683 2.320 o
-11 1 9 723.343 689.795 28.905 9.951 o
-11 1 10 1526.240 1511.940 53.296 3.086 o
-11 1 11 204.505 182.924 14.568 46.707 o
-11 1 12 100.892 82.964 12.287 86.065 o
-11 1 13 163.584 141.491 14.384 55.326 o
-11 1 14 21.966 27.592 11.818 149.129 o
-11 1 15 178.076 152.627 16.702 45.824 o
-11 2 1 35.099 30.564 8.015 226.810 o
-11 2 2 482.953 495.836 22.015 16.866 o
-11 2 3 1710.700 1813.610 65.809 2.302 o
-11 2 4 849.127 879.669 28.036 8.342 o
-11 2 5 38.057 52.911 11.161 137.318 o
-11 2 6 133.483 116.538 9.941 84.050 o
-11 2 7 1107.170 1096.510 35.211 5.622 o
-11 2 8 628.035 645.357 30.965 10.542 o
-11 2 9 116.030 114.295 12.333 76.549 o
-11 2 10 407.870 416.435 22.249 19.411 o
-11 2 11 61.891 45.535 11.595 117.764 o
-11 2 12 845.308 824.689 34.512 7.567 o
-11 2 13 634.148 606.679 28.847 11.247 o
-11 2 14 523.472 534.508 27.214 13.591 o
-11 2 15 0.165 6.456 12.098 175.073 o
-11 3 1 10.293 9.549 14.291 119.549 o
-11 3 2 141.635 159.442 12.202 65.677 o
-11 3 3 409.721 433.940 28.165 15.718 o
-11 3 4 1076.950 1164.150 53.022 4.197 o
-11 3 5 683.165 750.349 33.619 9.022 o
-11 3 6 19.576 21.710 8.633 249.324 o
-11 3 7 579.627 566.228 22.324 14.284 o
-11 3 8 751.770 764.773 31.521 8.880 o
-11 3 9 1361.850 1292.430 46.949 3.844 o
-11 3 10 1519.180 1475.370 52.751 3.145 o
-11 3 11 1021.590 1061.560 41.267 5.452 o
-11 3 12 1841.240 1825.640 63.927 2.230 o
-11 3 13 341.373 335.009 20.962 23.610 o
-11 3 14 499.005 468.414 25.771 15.081 o
-11 4 1 40.802 27.055 11.093 146.811 o
-11 4 2 688.227 698.875 24.255 11.324 o
-11 4 3 359.728 359.794 34.085 13.913 o
-11 4 4 114.783 146.446 12.849 70.173 o
-11 4 5 778.032 785.508 39.062 7.331 o
-11 4 6 159.771 169.819 14.165 54.498 o
-11 4 7 224.770 236.453 15.135 40.698 o
-11 4 8 361.962 355.282 17.156 25.787 o
-11 4 9 173.983 141.506 16.878 46.373 o
-11 4 10 1180.880 1170.400 44.278 4.567 o
-11 4 11 1410.120 1258.940 47.279 3.764 o
-11 4 12 295.627 303.214 20.140 26.825 o
-11 4 13 459.182 410.423 32.802 12.980 o
-11 4 14 18.426 23.034 12.915 133.110 o
-11 5 1 4.726 2.532 8.665 323.538 o
-11 5 2 400.343 386.812 25.008 18.190 o
-11 5 3 654.234 712.901 30.716 10.054 o
-11 5 4 181.465 188.275 22.050 32.460 o
-11 5 5 161.827 201.379 15.764 47.459 o
-11 5 6 37.572 35.374 11.585 137.463 o
-11 5 7 55.424 85.567 31.098 24.491 o
-11 5 8 231.299 245.882 16.130 37.913 o
-11 5 9 240.035 253.747 23.819 25.774 o
-11 5 10 661.298 643.589 29.703 10.558 o
-11 5 11 618.480 585.930 28.764 11.555 o
-11 5 12 415.628 378.635 22.725 19.390 o
-11 5 13 9.578 -0.313 12.703 153.397 o
-11 6 1 1566.230 1618.030 66.313 2.514 o
-11 6 2 668.614 649.368 29.905 10.410 o
-11 6 3 0.106 -14.030 10.022 260.673 o
-11 6 4 905.188 972.949 44.581 5.668 o
-11 6 5 3099.980 3255.180 106.797 0.855 o
-11 6 6 1329.440 1424.430 52.892 3.479 o
-11 6 7 1334.330 1386.450 67.782 2.825 o
-11 6 8 1148.530 1169.380 50.410 4.219 o
-11 6 9 117.856 83.806 19.921 45.904 o
-11 6 10 116.652 104.379 14.243 67.568 o
-11 6 11 267.277 230.260 18.435 32.267 o
-11 6 12 95.250 96.189 14.679 70.805 o
-11 6 13 0.367 -32.028 14.893 117.984 o
-11 7 1 1460.150 1512.810 66.396 2.674 o
-11 7 2 67.155 45.593 13.747 92.639 o
-11 7 3 168.569 172.268 16.161 47.260 o
-11 7 4 258.044 244.102 18.826 31.831 o
-11 7 5 22.986 14.291 13.001 131.499 o
-11 7 6 741.323 747.935 34.748 8.403 o
-11 7 7 486.662 467.138 30.113 13.403 o
-11 7 8 332.780 313.442 21.868 23.460 o
-11 7 9 223.670 227.489 46.914 10.051 o
-11 7 10 67.062 82.165 18.097 59.335 o
-11 7 11 139.699 127.046 19.401 43.416 o
-11 7 12 71.800 46.198 17.734 63.323 o
-11 8 1 36.753 50.208 18.595 64.049 o
-11 8 2 37.370 18.650 12.739 124.973 o
-11 8 3 283.281 332.968 27.358 19.797 o
-11 8 4 1528.090 1654.800 94.664 1.758 o
-11 8 5 3148.780 3370.880 112.397 0.802 o
-11 8 6 972.173 969.131 42.299 5.684 o
-11 8 7 207.879 182.175 18.475 37.745 o
-11 8 8 255.498 185.808 19.124 33.243 o
-11 8 9 223.962 251.174 50.214 8.898 o
-11 8 10 67.205 50.566 17.265 66.384 o
-11 8 11 19.094 5.726 16.509 89.003 o
-11 9 1 69.164 63.994 18.987 56.136 o
-11 9 2 190.625 183.699 27.358 24.291 o
-11 9 3 1234.680 1368.800 66.897 2.988 o
-11 9 4 4199.900 4636.900 190.825 0.371 o
-11 9 5 1201.720 1354.840 73.363 2.747 o
-11 9 6 252.354 258.779 36.477 14.545 o
-11 9 7 17.431 23.330 15.294 99.601 o
-11 9 8 178.730 156.835 19.416 38.909 o
-11 9 9 326.406 321.937 59.644 6.251 o
-11 9 10 152.654 146.352 21.383 36.754 o
-11 10 1 19.681 25.260 14.458 108.503 o
-11 10 2 508.474 550.273 30.737 12.373 o
-11 10 3 2385.010 2596.990 90.406 1.268 o
-11 10 4 1703.480 1825.280 68.253 2.239 o
-11 10 5 466.080 483.466 31.728 12.901 o
-11 10 6 11.371 0.728 15.369 105.746 o
-11 10 7 23.199 28.059 25.114 39.220 o
-11 10 8 58.632 65.004 17.815 63.522 o
-11 10 9 8.884 19.559 22.049 51.923 o
-11 11 1 442.573 455.135 28.096 15.035 o
-11 11 2 1304.340 1417.650 56.478 3.351 o
-11 11 3 1214.690 1304.260 53.423 3.760 o
-11 11 4 603.958 666.959 35.368 9.534 o
-11 11 5 24.490 -0.706 15.839 95.171 o
-11 11 6 0.150 -3.879 16.272 98.938 o
-11 11 7 15.539 14.869 18.166 74.255 o
-11 12 1 662.596 796.020 39.397 7.865 o
-11 12 2 642.509 699.181 37.443 8.671 o
-11 12 3 250.157 277.546 27.766 20.916 o
-11 12 4 78.222 108.530 20.212 47.605 o
-11 12 5 0.235 34.739 17.352 82.251 o
-10 -11 5 52.718 49.954 10.572 136.302 o
-10 -11 6 4.993 16.769 12.621 151.868 o
-10 -11 7 37.024 37.764 11.957 130.975 o
-10 -11 8 7.943 -2.978 10.460 223.486 o
-10 -11 9 35.074 30.522 11.490 142.999 o
-10 -11 10 718.129 720.123 33.489 8.904 o
-10 -11 11 33.224 16.356 22.160 49.175 o
-10 -11 12 0.186 -17.657 12.173 176.652 o
-10 -10 3 271.696 261.292 20.246 28.732 o
-10 -10 4 19.984 23.303 10.198 192.967 o
-10 -10 5 316.674 308.404 17.467 28.674 o
-10 -10 6 494.776 493.124 26.463 14.642 o
-10 -10 7 192.360 179.440 15.681 45.510 o
-10 -10 8 20.217 11.828 10.403 194.972 o
-10 -10 9 259.283 272.611 18.373 31.589 o
-10 -10 10 50.136 61.111 15.239 82.943 o
-10 -10 11 0.747 -7.244 11.925 183.359 o
-10 -10 12 38.993 31.274 11.684 136.288 o
-10 -10 13 81.295 100.114 21.369 43.876 o
-10 -10 14 10.932 -13.524 11.399 186.170 o
-10 -9 1 8.900 -9.241 12.472 159.446 o
-10 -9 2 86.588 98.303 15.615 67.265 o
-10 -9 3 93.691 112.838 12.250 83.809 o
-10 -9 4 2.199 -2.896 8.136 383.359 o
-10 -9 5 72.924 57.603 9.316 135.236 o
-10 -9 6 29.277 39.913 8.501 214.167 o
-10 -9 7 41.199 42.036 10.457 151.318 o
-10 -9 8 2.400 -7.000 8.676 337.600 o
-10 -9 9 138.651 114.577 15.942 55.487 o
-10 -9 10 433.074 432.769 26.538 16.179 o
-10 -9 11 436.457 457.557 24.012 17.228 o
-10 -9 12 522.139 494.538 35.133 11.015 o
-10 -9 13 6.151 13.372 10.550 211.269 o
-10 -9 14 3.016 -11.698 10.001 254.469 o
-10 -9 15 66.000 56.001 12.560 102.315 o
-10 -8 1 8.582 7.047 12.166 163.787 o
-10 -8 2 169.964 162.739 13.650 55.143 o
-10 -8 3 1078.150 1064.560 37.477 5.593 o
-10 -8 4 128.146 125.376 10.940 79.047 o
-10 -8 5 74.768 65.581 8.893 136.045 o
-10 -8 6 281.455 242.996 13.465 38.288 o
-10 -8 7 32.361 17.115 8.961 215.330 o
-10 -8 8 253.194 222.828 16.403 36.643 o
-10 -8 9 831.796 817.473 34.816 7.619 o
-10 -8 10 890.472 849.334 35.320 7.135 o
-10 -8 11 1176.920 1106.760 41.483 4.870 o
-10 -8 12 10.680 5.201 9.311 262.378 o
-10 -8 13 197.100 203.016 15.704 43.741 o
-10 -8 14 144.708 163.437 21.097 37.350 o
-10 -8 15 142.953 127.763 14.628 58.793 o
-10 -7 1 265.546 221.851 16.514 35.593 o
-10 -7 2 671.974 727.397 55.871 5.412 o
-10 -7 3 99.782 105.636 10.399 95.742 o
-10 -7 4 323.286 348.948 16.950 27.890 o
-10 -7 5 54.199 69.243 8.474 159.318 o
-10 -7 6 19.613 25.722 7.169 311.674 o
-10 -7 7 209.899 225.685 14.607 43.719 o
-10 -7 8 703.453 755.336 32.304 9.124 o
-10 -7 9 807.543 869.558 33.430 7.823 o
-10 -7 10 606.670 602.404 29.039 11.513 o
-10 -7 11 4.583 2.363 8.313 350.353 o
-10 -7 12 20.810 24.748 9.349 216.932 o
-10 -7 13 266.747 248.552 16.161 35.112 o
-10 -7 14 360.528 330.097 19.159 24.598 o
-10 -7 15 54.005 38.038 13.995 96.599 o
-10 -7 16 53.715 41.820 17.926 65.767 o
-10 -6 1 231.722 224.580 15.961 39.053 o
-10 -6 2 351.427 386.359 25.312 19.114 o
-10 -6 3 243.104 264.504 14.130 39.612 o
-10 -6 4 258.334 233.356 16.197 36.209 o
-10 -6 5 553.532 569.873 21.548 14.977 o
-10 -6 6 18.599 26.749 6.593 346.447 o
-10 -6 7 247.861 241.675 10.942 45.826 o
-10 -6 8 1269.290 1234.080 43.096 4.339 o
-10 -6 9 1407.380 1374.680 47.217 3.660 o
-10 -6 10 890.379 873.845 32.873 7.405 o
-10 -6 11 2.853 2.730 7.729 410.101 o
-10 -6 12 0.724 -9.455 7.941 411.032 o
-10 -6 13 43.218 45.681 9.909 157.744 o
-10 -6 14 156.853 133.039 23.479 32.599 o
-10 -6 15 293.676 316.962 22.696 23.951 o
-10 -6 16 394.349 398.961 27.454 16.701 o
-10 -5 1 367.345 335.541 20.188 23.359 o
-10 -5 2 97.058 108.909 21.689 41.293 o
-10 -5 3 487.343 516.176 20.590 17.224 o
-10 -5 4 459.978 462.321 19.934 18.848 o
-10 -5 5 21.776 25.143 6.613 334.518 o
-10 -5 6 29.814 34.087 8.859 207.856 o
-10 -5 7 174.638 173.251 12.937 55.828 o
-10 -5 8 1455.490 1435.270 48.216 3.471 o
-10 -5 9 213.906 202.360 12.523 49.243 o
-10 -5 10 260.591 234.755 13.874 39.811 o
-10 -5 11 64.822 70.979 9.295 136.624 o
-10 -5 12 3.698 -1.362 7.617 424.959 o
-10 -5 13 49.386 27.473 9.182 175.756 o
-10 -5 14 119.937 106.110 11.954 78.716 o
-10 -5 15 1022.860 1025.880 47.222 4.960 o
-10 -5 16 1367.150 1331.660 57.949 3.251 o
-10 -4 1 375.443 366.440 18.024 24.282 o
-10 -4 2 170.724 164.957 10.859 64.026 o
-10 -4 3 1210.580 1160.180 39.851 4.811 o
-10 -4 4 0.134 -1.997 8.371 373.369 o
-10 -4 5 18.685 18.087 4.993 496.713 o
-10 -4 6 201.774 204.420 9.557 58.072 o
-10 -4 7 71.231 80.893 12.454 95.894 o
-10 -4 8 1313.450 1258.380 42.447 4.240 o
-10 -4 9 784.833 729.346 27.493 9.524 o
-10 -4 10 541.489 478.373 21.369 16.137 o
-10 -4 11 875.106 826.118 30.822 7.934 o
-10 -4 12 318.450 301.756 16.356 29.989 o
-10 -4 13 83.758 65.502 9.872 118.509 o
-10 -4 14 1488.600 1535.240 69.027 2.541 o
-10 -4 15 548.293 574.867 31.787 11.443 o
-10 -4 16 1914.230 1954.100 78.626 1.809 o
-10 -3 1 3.496 -3.038 7.123 483.712 o
-10 -3 2 1645.670 1604.420 46.575 3.085 o
-10 -3 3 969.969 970.756 30.134 7.034 o
-10 -3 4 21.258 20.797 5.558 417.663 o
-10 -3 5 1.141 -4.112 6.291 644.035 o
-10 -3 6 0.905 -11.135 4.600 1188.590 o
-10 -3 7 7.756 8.587 5.715 587.222 o
-10 -3 8 1907.210 1911.150 54.963 2.341 o
-10 -3 9 141.246 131.452 9.251 82.534 o
-10 -3 10 113.433 85.271 7.458 116.300 o
-10 -3 11 159.477 143.574 9.319 74.943 o
-10 -3 12 545.403 492.486 21.422 15.899 o
-10 -3 13 1296.440 1310.240 54.539 3.549 o
-10 -3 14 468.543 465.379 26.902 15.097 o
-10 -3 15 489.261 505.824 29.347 13.423 o
-10 -3 16 776.580 807.528 51.312 5.569 o
-10 -2 1 1616.630 1532.420 49.594 3.077 o
-10 -2 2 2480.230 2422.220 67.106 1.538 o
-10 -2 3 626.345 615.580 18.896 14.184 o
-10 -2 4 24.731 25.410 4.893 424.430 o
-10 -2 5 196.562 208.129 9.639 58.470 o
-10 -2 6 140.893 139.055 7.160 91.134 o
-10 -2 7 75.587 70.978 6.337 166.200 o
-10 -2 8 291.278 281.070 12.420 37.353 o
-10 -2 9 137.892 122.601 8.762 87.648 o
-10 -2 10 566.999 555.852 21.260 14.967 o
-10 -2 11 12.257 -0.260 5.841 566.146 o
-10 -2 12 386.449 382.369 20.100 22.001 o
-10 -2 13 428.836 384.313 20.573 20.361 o
-10 -2 14 362.759 381.338 20.960 22.120 o
-10 -2 15 943.971 960.495 37.996 6.282 o
-10 -2 16 497.871 547.369 27.072 13.925 o
-10 -1 1 1694.420 1633.640 46.777 2.984 o
-10 -1 2 750.583 741.358 24.332 10.407 o
-10 -1 3 306.434 306.513 13.747 33.597 o
-10 -1 4 1170.810 1209.720 31.765 5.439 o
-10 -1 5 2774.280 2950.270 73.189 1.228 o
-10 -1 6 2972.480 3040.720 85.813 1.049 o
-10 -1 7 236.071 276.278 13.540 40.721 o
-10 -1 8 109.065 107.543 7.220 113.983 o
-10 -1 9 1302.900 1286.950 38.282 4.474 o
-10 -1 10 669.790 643.799 22.088 12.435 o
-10 -1 11 221.583 223.734 14.654 42.546 o
-10 -1 12 3.268 -9.053 11.569 191.213 o
-10 -1 13 280.725 273.354 17.006 32.181 o
-10 -1 14 252.750 253.496 16.968 34.667 o
-10 -1 15 55.523 58.694 12.305 109.312 o
-10 -1 16 344.655 403.378 23.052 20.721 o
-10 0 1 543.012 510.178 34.572 10.930 o
-10 0 2 332.421 260.844 11.131 36.400 o
-10 0 3 26.321 22.380 4.754 433.261 o
-10 0 4 446.860 480.201 16.801 20.676 o
-10 0 5 1421.130 1393.080 40.085 3.957 o
-10 0 6 1332.620 1406.120 33.872 4.472 o
-10 0 7 429.680 372.895 15.021 24.248 o
-10 0 8 815.430 801.204 31.500 8.303 o
-10 0 9 2129.780 2162.110 71.765 1.742 o
-10 0 10 121.954 136.865 15.925 56.374 o
-10 0 11 128.659 116.546 11.815 75.607 o
-10 0 12 159.006 161.380 13.728 56.702 o
-10 0 13 828.435 791.380 32.418 8.099 o
-10 0 14 93.722 63.203 13.822 80.690 o
-10 0 15 27.811 14.921 12.794 131.532 o
-10 0 16 26.357 30.145 15.244 95.539 o
-10 1 1 183.303 174.426 9.710 64.126 o
-10 1 2 720.878 707.162 21.929 11.425 o
-10 1 3 1867.750 2009.750 81.073 1.772 o
-10 1 4 3223.210 3304.000 73.267 1.020 o
-10 1 5 2613.530 2663.470 60.515 1.479 o
-10 1 6 615.034 664.804 20.800 13.421 o
-10 1 7 1321.400 1324.560 40.524 4.249 o
-10 1 8 5787.820 5758.840 180.432 0.291 o
-10 1 9 2262.680 2169.090 72.111 1.657 o
-10 1 10 1090.920 1102.490 40.690 5.205 o
-10 1 11 398.330 427.032 21.929 19.729 o
-10 1 12 1328.750 1339.610 48.347 3.789 o
-10 1 13 65.664 69.777 15.789 73.832 o
-10 1 14 770.727 732.653 31.767 8.812 o
-10 1 15 0.016 -5.147 15.573 108.068 o
-10 1 16 22.767 8.524 12.327 146.364 o
-10 2 1 526.716 494.824 21.825 16.072 o
-10 2 2 835.274 786.586 36.837 7.375 o
-10 2 3 1814.880 1927.710 51.871 2.503 o
-10 2 4 1240.720 1315.430 31.473 5.025 o
-10 2 5 1055.870 1083.440 40.231 5.393 o
-10 2 6 0.578 7.640 7.712 410.714 o
-10 2 7 5698.340 5829.820 160.211 0.317 o
-10 2 8 2090.600 2107.150 70.381 1.806 o
-10 2 9 168.113 139.150 12.840 60.108 o
-10 2 10 146.130 138.894 13.280 62.521 o
-10 2 11 2612.210 2536.220 84.253 1.263 o
-10 2 12 738.404 816.386 33.783 8.373 o
-10 2 13 1664.330 1613.990 56.978 2.710 o
-10 2 14 0.154 -8.530 11.195 208.896 o
-10 2 15 263.978 216.085 17.985 33.579 o
-10 3 1 329.817 352.066 24.908 20.379 o
-10 3 2 458.445 527.497 27.729 14.390 o
-10 3 3 19.911 19.842 7.642 296.535 o
-10 3 4 66.861 61.394 10.053 128.837 o
-10 3 5 96.134 100.250 11.758 88.432 o
-10 3 6 177.326 178.431 14.165 51.413 o
-10 3 7 3186.000 3220.240 90.637 0.937 o
-10 3 8 29.702 65.504 12.107 124.401 o
-10 3 9 238.396 205.320 12.188 46.745 o
-10 3 10 1432.480 1427.750 50.941 3.395 o
-10 3 11 3172.840 3009.710 98.474 0.916 o
-10 3 12 1690.420 1699.550 59.704 2.549 o
-10 3 13 778.052 702.093 44.303 6.706 o
-10 3 14 16.042 11.230 11.731 164.572 o
-10 3 15 537.180 625.192 41.919 8.547 o
-10 4 1 84.267 85.524 7.483 136.693 o
-10 4 2 410.323 481.416 28.849 14.970 o
-10 4 3 83.969 91.614 7.653 132.723 o
-10 4 4 54.909 53.900 10.156 139.269 o
-10 4 5 1.610 3.680 8.139 376.268 o
-10 4 6 295.096 347.305 17.945 28.256 o
-10 4 7 823.429 862.925 32.189 7.938 o
-10 4 8 1.515 -0.002 8.019 398.320 o
-10 4 9 164.710 175.576 12.081 60.051 o
-10 4 10 2578.390 2625.240 86.838 1.232 o
-10 4 11 1103.470 1112.620 42.581 4.994 o
-10 4 12 805.380 733.827 32.416 8.444 o
-10 4 13 170.099 160.646 15.987 48.236 o
-10 4 14 650.453 641.890 30.413 10.489 o
-10 5 1 1699.840 1730.070 55.578 2.644 o
-10 5 2 85.497 92.827 8.081 126.805 o
-10 5 3 88.394 100.131 12.105 88.687 o
-10 5 4 289.477 292.655 19.668 27.870 o
-10 5 5 325.668 333.712 19.842 25.259 o
-10 5 6 1083.220 1043.020 52.517 4.352 o
-10 5 7 107.048 107.824 11.111 87.653 o
-10 5 8 906.390 865.015 33.058 7.314 o
-10 5 9 1844.240 1695.670 51.519 2.610 o
-10 5 10 243.990 243.015 23.535 26.173 o
-10 5 11 468.977 471.139 24.913 15.988 o
-10 5 12 2.582 13.057 11.761 177.875 o
-10 5 13 217.140 187.678 17.029 39.730 o
-10 5 14 42.071 29.946 13.334 110.987 o
-10 6 1 63.280 59.302 8.247 158.598 o
-10 6 2 463.079 507.056 20.133 18.112 o
-10 6 3 44.734 17.906 11.262 144.296 o
-10 6 4 116.935 127.828 14.272 64.987 o
-10 6 5 1236.750 1319.090 49.351 3.939 o
-10 6 6 674.665 721.904 27.504 10.578 o
-10 6 7 126.654 130.984 12.155 72.550 o
-10 6 8 997.219 969.701 36.613 6.187 o
-10 6 9 341.228 260.519 19.074 26.916 o
-10 6 10 790.510 717.656 31.564 8.760 o
-10 6 11 239.320 189.690 16.689 38.497 o
-10 6 12 18.887 4.802 12.029 157.925 o
-10 6 13 4.442 10.469 12.586 156.014 o
-10 7 1 57.835 51.309 8.438 165.831 o
-10 7 2 33.121 28.835 8.164 227.939 o
-10 7 3 219.224 210.008 19.668 33.816 o
-10 7 4 3.726 -1.048 12.492 164.102 o
-10 7 5 721.622 741.172 33.952 8.712 o
-10 7 6 221.420 230.025 25.861 24.397 o
-10 7 7 268.002 291.779 16.742 32.756 o
-10 7 8 149.292 120.075 12.589 66.616 o
-10 7 9 96.451 94.784 12.777 82.278 o
-10 7 10 89.388 79.669 13.374 82.646 o
-10 7 11 121.836 118.455 14.779 62.658 o
-10 7 12 123.895 126.583 15.881 57.029 o
-10 8 1 334.290 345.077 30.111 16.651 o
-10 8 2 4088.190 4528.940 146.394 0.485 o
-10 8 3 2607.870 2844.660 131.685 0.821 o
-10 8 4 5193.300 5570.390 201.441 0.291 o
-10 8 5 789.604 811.906 53.355 5.286 o
-10 8 6 79.218 51.678 14.731 79.966 o
-10 8 7 19.717 19.267 15.585 96.232 o
-10 8 8 17.894 12.784 10.414 197.398 o
-10 8 9 1.742 7.058 10.707 218.668 o
-10 8 10 98.047 83.098 14.124 74.924 o
-10 8 11 21.901 19.253 12.760 134.728 o
-10 8 12 1.129 -2.546 13.083 152.136 o
-10 9 1 110.763 102.997 15.559 62.521 o
-10 9 2 73.013 77.657 15.299 74.364 o
-10 9 3 1623.160 1772.040 78.875 2.047 o
-10 9 4 3573.340 3862.830 179.187 0.457 o
-10 9 5 363.799 362.373 24.216 19.892 o
-10 9 6 176.918 151.973 18.361 41.724 o
-10 9 7 56.274 30.791 15.365 84.529 o
-10 9 8 42.237 15.279 15.642 88.716 o
-10 9 9 32.792 33.159 26.264 35.418 o
-10 9 10 175.931 158.484 21.578 34.502 o
-10 9 11 176.630 138.037 21.834 34.566 o
-10 10 1 938.907 937.664 44.467 5.625 o
-10 10 2 1471.580 1577.840 88.471 1.957 o
-10 10 3 3185.440 3405.700 144.071 0.636 o
-10 10 4 374.138 347.083 43.827 9.866 o
-10 10 5 0.822 -33.012 14.666 121.399 o
-10 10 6 21.046 4.147 23.643 45.027 o
-10 10 7 0.265 -1.913 15.200 113.319 o
-10 10 8 68.093 73.755 17.767 61.480 o
-10 10 9 100.757 120.532 34.744 18.954 o
-10 10 10 1015.470 867.490 47.491 5.184 o
-10 11 1 224.571 248.449 32.658 17.593 o
-10 11 2 583.297 628.188 38.632 9.029 o
-10 11 3 120.574 158.279 19.639 43.068 o
-10 11 4 27.957 -5.430 18.102 73.674 o
-10 11 5 1.666 -6.097 15.516 108.129 o
-10 11 6 141.370 129.493 19.308 43.416 o
-10 11 7 458.099 491.146 30.523 13.450 o
-10 11 8 93.576 106.221 19.328 49.249 o
-10 12 1 47.764 70.589 24.295 38.736 o
-10 12 2 35.748 29.718 16.961 77.261 o
-10 12 3 35.863 7.292 16.540 83.598 o
-10 12 4 8.943 10.152 16.368 92.995 o
-10 12 5 58.546 32.879 20.689 51.840 o
-10 12 6 84.023 43.952 18.126 59.521 o
-10 12 7 571.995 520.902 70.232 4.224 o
-10 13 1 13.245 23.748 17.095 82.572 o
-10 13 2 188.925 192.109 22.461 31.261 o
-10 13 3 207.669 207.388 24.908 26.458 o
-10 13 4 24.769 8.721 20.348 59.124 o
-10 13 5 19.028 34.253 30.484 27.140 o
-9 -13 8 13.456 -3.718 11.937 168.141 o
-9 -13 9 198.226 181.665 18.392 38.672 o
-9 -12 4 291.831 307.177 17.961 29.409 o
-9 -12 5 296.969 293.266 17.314 30.281 o
-9 -12 6 64.363 95.204 19.327 53.262 o
-9 -12 7 161.945 153.896 16.163 49.084 o
-9 -12 8 6.389 5.474 11.548 184.066 o
-9 -12 9 271.870 274.224 20.849 27.675 o
-9 -12 10 131.780 106.116 14.816 61.816 o
-9 -12 11 12.934 8.218 15.180 105.932 o
-9 -12 12 31.000 23.014 14.680 101.368 o
-9 -12 13 359.080 399.356 46.206 9.070 o
-9 -11 2 181.097 217.667 16.895 41.860 o
-9 -11 3 332.024 332.162 18.492 26.342 o
-9 -11 4 52.071 46.480 10.366 141.376 o
-9 -11 5 6.796 -13.551 11.398 191.828 o
-9 -11 6 236.285 242.947 14.712 40.158 o
-9 -11 7 18.338 36.046 9.187 216.415 o
-9 -11 8 117.112 130.687 14.350 64.320 o
-9 -11 9 58.359 49.460 11.680 117.624 o
-9 -11 10 39.611 48.525 15.499 85.701 o
-9 -11 11 131.828 157.297 16.341 52.065 o
-9 -11 12 97.516 121.671 15.078 65.555 o
-9 -11 13 310.110 320.131 30.965 16.730 o
-9 -11 14 318.497 307.530 21.454 24.462 o
-9 -10 1 419.713 448.850 24.546 17.376 o
-9 -10 2 353.145 463.197 26.214 17.627 o
-9 -10 3 217.513 260.523 16.139 38.417 o
-9 -10 4 76.092 68.508 10.957 110.699 o
-9 -10 5 4.206 23.044 8.142 319.838 o
-9 -10 6 33.899 32.164 14.564 99.661 o
-9 -10 7 2.188 1.351 7.343 461.897 o
-9 -10 8 6.753 0.973 9.731 257.299 o
-9 -10 9 441.832 421.338 28.931 14.906 o
-9 -10 10 841.141 784.275 34.063 7.779 o
-9 -10 11 962.222 987.449 39.329 6.002 o
-9 -10 12 210.538 211.337 17.830 37.717 o
-9 -10 13 139.754 125.734 14.712 59.168 o
-9 -10 14 447.734 416.077 23.769 17.564 o
-9 -10 15 479.427 532.157 27.619 14.086 o
-9 -9 1 1832.440 1885.900 66.934 2.140 o
-9 -9 2 944.595 1042.550 43.508 5.528 o
-9 -9 3 93.214 99.939 10.734 97.166 o
-9 -9 4 262.397 266.571 14.825 36.808 o
-9 -9 5 296.087 305.456 23.343 23.426 o
-9 -9 6 27.417 10.026 7.231 308.595 o
-9 -9 7 0.039 -1.294 6.763 572.534 o
-9 -9 8 187.338 185.156 20.482 35.107 o
-9 -9 9 1060.540 1007.250 39.288 5.596 o
-9 -9 10 769.934 735.385 31.576 8.843 o
-9 -9 11 783.197 744.572 38.655 7.477 o
-9 -9 12 10.467 -12.122 9.800 246.282 o
-9 -9 13 0.684 -12.514 10.076 256.478 o
-9 -9 14 186.999 153.329 14.746 50.139 o
-9 -9 15 14.305 21.038 11.260 172.836 o
-9 -8 1 542.644 530.043 23.145 14.910 o
-9 -8 2 28.058 39.907 8.804 207.454 o
-9 -8 3 549.929 550.946 22.558 14.829 o
-9 -8 4 43.106 40.719 8.219 197.449 o
-9 -8 5 6.090 3.305 6.916 472.206 o
-9 -8 6 1286.880 1250.950 40.355 4.441 o
-9 -8 7 0.407 8.768 8.176 366.161 o
-9 -8 8 1343.890 1397.850 42.324 4.013 o
-9 -8 9 1299.340 1320.800 47.316 3.924 o
-9 -8 10 1225.150 1289.210 46.192 4.187 o
-9 -8 11 2.757 -6.859 8.877 321.520 o
-9 -8 12 376.025 359.572 19.799 22.958 o
-9 -8 13 96.267 78.320 11.842 91.743 o
-9 -8 14 50.040 32.519 10.608 145.013 o
-9 -8 15 308.920 329.732 20.015 25.843 o
-9 -8 16 41.139 37.588 11.811 130.445 o
-9 -7 1 332.852 364.962 17.840 26.218 o
-9 -7 2 206.543 179.096 12.341 52.273 o
-9 -7 3 1089.060 1157.960 38.348 5.314 o
-9 -7 4 55.175 45.478 7.855 183.976 o
-9 -7 5 2.179 8.763 6.662 515.127 o
-9 -7 6 358.996 360.561 26.788 18.212 o
-9 -7 7 3559.990 3698.810 111.331 0.711 o
-9 -7 8 4132.540 4217.970 114.650 0.586 o
-9 -7 9 5061.440 5094.640 155.118 0.378 o
-9 -7 10 1914.020 1824.280 60.554 2.246 o
-9 -7 11 532.699 476.487 22.412 15.880 o
-9 -7 12 51.524 47.084 11.229 128.632 o
-9 -7 13 32.753 21.706 9.542 193.749 o
-9 -7 14 589.783 564.281 25.679 13.004 o
-9 -7 15 16.526 6.821 13.674 126.683 o
-9 -7 16 532.022 543.420 36.069 10.421 o
-9 -6 1 187.526 193.593 14.996 46.977 o
-9 -6 2 1121.170 1189.540 44.712 4.669 o
-9 -6 3 802.879 819.020 28.582 8.819 o
-9 -6 4 230.312 221.063 11.941 47.273 o
-9 -6 5 303.380 338.469 23.946 22.116 o
-9 -6 6 21.988 22.678 5.817 388.825 o
-9 -6 7 1831.530 1806.530 57.121 2.417 o
-9 -6 8 2445.600 2361.680 75.562 1.466 o
-9 -6 9 549.104 528.795 23.056 14.844 o
-9 -6 10 313.299 306.466 16.854 29.580 o
-9 -6 11 31.612 35.644 8.814 204.744 o
-9 -6 12 49.168 33.087 9.208 172.002 o
-9 -6 13 18.002 16.560 8.887 248.820 o
-9 -6 14 45.425 49.115 10.102 150.440 o
-9 -6 15 1165.530 1128.290 41.679 4.857 o
-9 -6 16 1651.820 1681.080 57.452 2.670 o
-9 -6 17 642.217 632.548 31.595 10.306 o
-9 -5 1 66.421 53.353 9.449 140.380 o
-9 -5 2 752.854 759.663 24.985 10.164 o
-9 -5 3 154.490 144.518 9.759 74.393 o
-9 -5 4 78.506 69.280 7.426 149.737 o
-9 -5 5 383.301 429.394 15.137 24.911 o
-9 -5 6 84.987 95.051 7.441 132.741 o
-9 -5 7 928.169 887.489 27.812 7.812 o
-9 -5 8 3241.570 3284.540 100.894 0.857 o
-9 -5 9 885.444 860.879 31.613 7.647 o
-9 -5 10 2703.030 2545.920 80.055 1.269 o
-9 -5 11 1945.880 1941.290 56.758 2.249 o
-9 -5 12 1742.710 1750.050 52.105 2.682 o
-9 -5 13 205.308 206.679 14.005 46.589 o
-9 -5 14 516.822 528.340 33.542 11.429 o
-9 -5 15 1880.350 2004.610 66.121 2.073 o
-9 -5 16 549.172 554.519 25.641 13.664 o
-9 -5 17 125.800 132.888 17.466 50.531 o
-9 -4 1 10.372 18.411 6.923 388.480 o
-9 -4 2 1080.580 1104.240 38.199 5.449 o
-9 -4 3 818.446 807.672 25.155 9.316 o
-9 -4 4 28.984 35.938 8.000 234.623 o
-9 -4 5 2296.890 2363.300 58.933 1.770 o
-9 -4 6 452.839 492.115 16.271 20.594 o
-9 -4 7 284.260 298.572 17.115 31.090 o
-9 -4 8 168.786 150.588 10.161 68.478 o
-9 -4 9 261.593 241.702 11.290 43.686 o
-9 -4 10 278.264 288.240 13.152 37.132 o
-9 -4 11 11.696 12.634 6.195 465.203 o
-9 -4 12 1073.340 1039.430 35.482 5.841 o
-9 -4 13 223.843 221.916 23.197 27.844 o
-9 -4 14 835.402 848.342 28.819 8.432 o
-9 -4 15 1575.020 1630.290 54.821 2.882 o
-9 -4 16 257.849 288.608 18.855 30.564 o
-9 -4 17 63.542 77.513 14.700 80.957 o
-9 -3 1 1512.380 1458.340 42.718 3.582 o
-9 -3 2 1790.720 1787.860 46.380 2.757 o
-9 -3 3 97.304 100.641 6.395 130.634 o
-9 -3 4 220.879 222.211 8.354 55.884 o
-9 -3 5 1397.220 1521.230 36.316 4.040 o
-9 -3 6 482.131 526.682 17.731 18.560 o
-9 -3 7 334.656 357.184 16.523 27.561 o
-9 -3 8 167.236 178.944 8.709 70.471 o
-9 -3 9 417.958 405.851 14.808 24.199 o
-9 -3 10 31.697 22.729 6.902 287.113 o
-9 -3 11 116.357 128.260 12.730 72.558 o
-9 -3 12 1.369 0.792 6.390 615.555 o
-9 -3 13 879.821 836.302 28.282 8.243 o
-9 -3 14 399.744 395.264 17.669 23.111 o
-9 -3 15 379.555 390.218 25.112 18.552 o
-9 -3 16 33.918 31.959 11.186 148.978 o
-9 -3 17 1.996 0.627 16.401 96.620 o
-9 -2 1 2355.310 2313.620 64.126 1.677 o
-9 -2 2 585.102 566.818 15.449 16.510 o
-9 -2 3 219.655 217.411 9.049 55.066 o
-9 -2 4 490.492 570.055 15.059 18.937 o
-9 -2 5 1290.630 1339.250 35.082 4.620 o
-9 -2 6 1554.710 1587.970 35.813 3.640 o
-9 -2 7 817.076 845.253 24.819 9.223 o
-9 -2 8 459.090 477.191 15.793 20.883 o
-9 -2 9 38.151 43.265 7.398 225.952 o
-9 -2 10 61.928 57.300 6.846 185.215 o
-9 -2 11 5.208 1.290 6.248 584.717 o
-9 -2 12 397.350 420.110 17.337 22.985 o
-9 -2 13 465.147 447.455 18.488 19.695 o
-9 -2 14 197.736 174.763 14.147 49.057 o
-9 -2 15 7.504 12.743 9.974 231.374 o
-9 -2 16 71.140 89.924 12.768 91.556 o
-9 -2 17 35.170 25.236 12.059 135.092 o
-9 -1 1 1332.900 1402.950 34.541 4.441 o
-9 -1 2 112.984 89.657 5.350 130.760 o
-9 -1 3 630.299 621.463 30.223 10.833 o
-9 -1 4 343.243 319.688 13.987 30.589 o
-9 -1 5 531.321 495.607 17.650 17.757 o
-9 -1 6 155.149 145.067 7.110 84.866 o
-9 -1 7 310.868 321.257 11.514 35.298 o
-9 -1 8 24.303 20.088 4.297 493.686 o
-9 -1 9 594.145 610.082 18.175 15.022 o
-9 -1 10 430.022 420.259 16.512 22.377 o
-9 -1 11 104.004 82.917 7.960 118.835 o
-9 -1 12 42.483 27.394 8.350 206.115 o
-9 -1 13 127.299 117.659 12.273 73.478 o
-9 -1 14 143.926 146.213 13.403 61.769 o
-9 -1 15 140.121 113.050 13.141 66.900 o
-9 -1 16 13.247 12.579 11.092 183.876 o
-9 -1 17 326.277 394.641 43.377 10.172 o
-9 0 1 1.632 -6.294 4.889 1027.320 o
-9 0 2 669.076 602.706 28.125 11.093 o
-9 0 3 5564.830 5515.980 131.493 0.370 o
-9 0 4 3244.250 3271.590 72.734 1.022 o
-9 0 5 3528.770 3716.470 77.954 0.864 o
-9 0 6 537.958 586.283 18.549 16.235 o
-9 0 7 859.950 846.427 23.282 9.093 o
-9 0 8 1065.610 1044.160 31.280 6.255 o
-9 0 9 3531.170 3527.430 112.116 0.726 o
-9 0 10 56.812 64.484 9.779 138.980 o
-9 0 11 1.998 2.402 5.842 703.014 o
-9 0 12 209.677 218.199 15.061 43.150 o
-9 0 13 0.741 -13.630 10.276 246.500 o
-9 0 14 57.246 65.354 11.637 114.284 o
-9 0 15 2.230 -5.205 10.349 239.797 o
-9 0 16 0.283 -11.300 11.080 213.001 o
-9 1 1 551.276 502.469 23.862 14.716 o
-9 1 2 3581.690 3769.480 80.472 0.835 o
-9 1 3 1794.280 1783.140 38.264 2.970 o
-9 1 4 3102.900 3185.480 71.659 1.085 o
-9 1 5 36.853 71.894 11.138 131.534 o
-9 1 6 30.464 17.866 7.360 278.769 o
-9 1 7 809.403 778.123 30.172 8.650 o
-9 1 8 1220.460 1234.260 43.420 4.441 o
-9 1 9 361.631 359.504 18.830 24.276 o
-9 1 10 548.609 505.477 23.167 15.011 o
-9 1 11 460.230 448.515 22.120 17.830 o
-9 1 12 6.228 -8.089 11.569 187.203 o
-9 1 13 12.232 5.757 9.963 229.291 o
-9 1 14 54.179 66.246 13.543 95.505 o
-9 1 15 520.219 509.153 26.405 14.144 o
-9 1 16 122.341 102.544 14.972 63.161 o
-9 2 1 1159.240 1143.690 28.285 5.872 o
-9 2 2 2170.440 2214.300 51.903 2.025 o
-9 2 3 2193.220 2216.490 46.970 2.083 o
-9 2 4 1346.200 1416.070 41.579 4.026 o
-9 2 5 8.163 -0.177 4.648 882.725 o
-9 2 6 194.006 221.272 10.863 54.729 o
-9 2 7 314.789 333.290 17.071 28.571 o
-9 2 8 553.656 516.775 23.578 14.666 o
-9 2 9 19.220 22.423 11.243 166.947 o
-9 2 10 1829.770 1820.360 61.851 2.293 o
-9 2 11 395.394 442.293 22.213 19.423 o
-9 2 12 108.770 84.772 14.087 72.331 o
-9 2 13 0.246 -18.826 9.868 268.509 o
-9 2 14 201.417 202.519 16.306 41.999 o
-9 2 15 158.343 186.261 16.650 46.276 o
-9 2 16 69.546 74.066 13.872 85.960 o
-9 3 1 1664.250 1662.510 44.602 3.077 o
-9 3 2 2249.830 2427.370 59.797 1.768 o
-9 3 3 824.030 892.898 35.232 7.387 o
-9 3 4 9.094 6.773 4.483 806.458 o
-9 3 5 223.875 224.590 16.142 39.370 o
-9 3 6 1.500 0.271 5.452 836.253 o
-9 3 7 10.752 9.351 6.213 485.655 o
-9 3 8 31.882 23.919 7.717 251.956 o
-9 3 9 87.520 77.958 9.126 119.994 o
-9 3 10 103.795 107.462 9.555 99.742 o
-9 3 11 2.874 -8.357 9.933 258.201 o
-9 3 12 8.169 -1.079 13.679 134.270 o
-9 3 13 327.724 331.449 20.087 24.988 o
-9 3 14 1186.720 1167.720 44.476 4.542 o
-9 3 15 809.010 797.475 34.639 7.840 o
-9 4 1 132.114 144.574 10.156 78.966 o
-9 4 2 25.091 36.382 11.902 141.262 o
-9 4 3 417.360 477.825 21.056 19.110 o
-9 4 4 200.985 225.621 15.139 43.479 o
-9 4 5 28.762 27.504 5.717 345.938 o
-9 4 6 381.353 418.487 28.250 16.299 o
-9 4 7 0.438 9.620 9.664 265.887 o
-9 4 8 1.994 -3.129 7.925 404.626 o
-9 4 9 1716.670 1606.810 48.371 2.921 o
-9 4 10 578.364 562.727 22.077 14.420 o
-9 4 11 257.193 239.467 17.173 34.521 o
-9 4 12 2.053 -5.762 10.678 225.847 o
-9 4 13 172.787 219.059 17.268 41.702 o
-9 4 14 39.612 42.313 12.926 114.266 o
-9 4 15 16.485 25.402 13.900 117.780 o
-9 5 1 118.864 133.641 15.203 60.022 o
-9 5 2 701.318 768.498 22.455 11.181 o
-9 5 3 2702.410 2986.260 97.049 1.046 o
-9 5 4 16.609 13.394 10.621 192.544 o
-9 5 5 1432.930 1423.940 58.931 3.050 o
-9 5 6 437.689 432.490 20.910 19.256 o
-9 5 7 147.269 154.580 12.080 65.492 o
-9 5 8 946.370 913.040 34.006 6.853 o
-9 5 9 1540.910 1510.260 46.336 3.337 o
-9 5 10 156.669 115.874 11.380 70.622 o
-9 5 11 13.649 -3.036 8.624 298.009 o
-9 5 12 449.674 454.873 24.386 16.784 o
-9 5 13 201.916 186.806 16.950 41.252 o
-9 5 14 3.652 11.203 13.339 140.091 o
-9 6 1 90.676 97.751 7.740 124.704 o
-9 6 2 533.521 556.963 20.715 15.787 o
-9 6 3 3424.630 3612.630 116.975 0.714 o
-9 6 4 106.224 142.525 27.562 27.440 o
-9 6 5 3756.600 3851.680 108.169 0.683 o
-9 6 6 44.380 22.641 9.202 185.087 o
-9 6 7 70.622 70.692 10.287 120.452 o
-9 6 8 20.165 32.907 11.773 149.277 o
-9 6 9 1093.450 985.792 33.292 6.073 o
-9 6 10 753.010 676.112 26.044 10.354 o
-9 6 11 343.315 318.143 16.997 27.620 o
-9 6 12 218.512 212.264 17.777 37.185 o
-9 6 13 227.288 215.695 18.063 35.905 o
-9 6 14 416.102 367.782 23.147 19.239 o
-9 7 1 318.193 315.109 15.274 30.833 o
-9 7 2 6.767 8.669 7.369 401.244 o
-9 7 3 1300.860 1416.160 52.519 3.554 o
-9 7 4 1.765 -2.812 11.634 191.184 o
-9 7 5 123.089 89.355 10.425 89.626 o
-9 7 6 346.643 331.079 17.462 26.715 o
-9 7 7 1.905 -6.878 12.373 169.144 o
-9 7 8 250.380 238.018 15.381 37.996 o
-9 7 9 1052.340 952.047 42.256 5.440 o
-9 7 10 1095.450 996.137 34.389 5.941 o
-9 7 11 128.565 120.469 12.600 71.195 o
-9 7 12 130.519 115.229 20.484 41.725 o
-9 7 13 465.126 446.201 25.442 16.030 o
-9 8 1 1787.430 1860.240 83.162 1.818 o
-9 8 2 2306.290 2454.370 71.175 1.569 o
-9 8 3 20.024 -7.641 15.585 99.707 o
-9 8 4 24.902 30.299 8.560 230.332 o
-9 8 5 215.871 232.200 21.945 29.758 o
-9 8 6 0.373 6.376 10.350 236.882 o
-9 8 7 113.180 107.266 21.430 40.837 o
-9 8 8 415.485 372.419 19.639 21.567 o
-9 8 9 1426.020 1299.570 46.683 3.723 o
-9 8 10 878.848 833.841 30.729 7.899 o
-9 8 11 21.068 11.640 10.534 190.009 o
-9 8 12 564.966 614.275 41.785 8.448 o
-9 9 1 1919.360 2045.490 61.265 2.130 o
-9 9 2 303.981 309.546 23.126 23.309 o
-9 9 3 34.195 16.093 13.987 109.923 o
-9 9 4 138.551 116.877 17.159 50.999 o
-9 9 5 666.446 654.243 27.036 11.129 o
-9 9 6 457.140 442.026 23.221 17.380 o
-9 9 7 402.381 371.454 22.105 20.251 o
-9 9 8 1219.210 1151.280 39.918 4.794 o
-9 9 9 344.052 358.932 31.681 15.429 o
-9 9 10 370.898 355.042 19.327 23.600 o
-9 9 11 77.457 69.772 12.583 94.516 o
-9 10 1 823.330 855.811 39.931 6.807 o
-9 10 2 433.626 431.367 25.894 16.527 o
-9 10 3 64.136 63.192 16.127 72.723 o
-9 10 4 17.349 -4.161 14.972 108.552 o
-9 10 5 109.070 78.348 16.145 62.237 o
-9 10 6 1.993 5.863 15.052 113.259 o
-9 10 7 76.613 73.783 11.894 100.127 o
-9 10 8 353.234 335.337 36.855 12.792 o
-9 10 9 268.262 245.822 18.014 32.357 o
-9 10 10 36.441 22.017 11.520 144.842 o
-9 11 1 339.857 311.362 23.336 21.962 o
-9 11 2 355.647 333.268 44.303 9.869 o
-9 11 3 219.325 196.773 20.489 32.807 o
-9 11 4 39.782 36.697 21.301 51.069 o
-9 11 5 162.411 151.503 19.615 39.922 o
-9 11 6 19.732 21.532 15.611 95.534 o
-9 11 7 13.195 19.018 16.225 91.652 o
-9 11 8 88.942 56.943 17.693 59.870 o
-9 11 9 91.722 75.073 19.523 50.458 o
-9 12 1 373.768 418.804 27.585 16.824 o
-9 12 2 816.347 798.524 39.618 7.021 o
-9 12 3 460.925 452.250 33.619 12.388 o
-9 12 4 2.026 -18.755 17.354 86.459 o
-9 12 5 79.109 59.559 18.069 59.359 o
-9 12 6 253.806 253.516 23.738 25.368 o
-9 12 7 190.192 216.195 28.927 22.045 o
-9 12 8 162.248 153.810 21.394 35.865 o
-9 13 1 1086.390 1136.990 50.206 4.412 o
-9 13 2 818.569 892.337 42.809 6.355 o
-9 13 3 7.761 -6.633 16.455 94.130 o
-9 13 4 85.507 77.455 19.434 51.373 o
-9 13 5 289.887 273.206 25.689 21.858 o
-9 13 6 130.511 122.599 20.994 40.085 o
-9 14 1 1404.190 1529.450 61.990 2.895 o
-9 14 2 305.554 244.417 24.829 22.641 o
-9 14 3 135.414 115.969 21.111 39.669 o
-9 14 4 36.771 42.938 19.475 59.719 o
-8 -13 4 60.142 56.141 11.579 115.914 o
-8 -13 5 141.388 138.305 13.526 62.491 o
-8 -13 6 955.512 1008.460 37.050 6.235 o
-8 -13 7 856.000 871.532 33.194 7.564 o
-8 -13 8 2.144 -9.394 9.707 272.036 o
-8 -13 9 29.555 16.723 12.284 138.532 o
-8 -13 10 3.660 -7.811 10.864 215.471 o
-8 -13 11 5.233 -16.041 14.499 121.682 o
-8 -13 12 66.112 24.053 14.752 87.768 o
-8 -12 2 317.809 384.585 20.719 23.783 o
-8 -12 3 160.964 172.678 16.605 46.850 o
-8 -12 4 1.293 0.049 9.342 295.896 o
-8 -12 5 189.525 198.374 14.292 48.244 o
-8 -12 6 587.493 601.643 25.248 12.921 o
-8 -12 7 8.821 -18.286 8.660 313.019 o
-8 -12 8 449.314 405.385 19.999 19.851 o
-8 -12 9 221.907 205.062 17.343 38.023 o
-8 -12 10 7.509 14.638 13.998 124.402 o
-8 -12 11 38.413 16.185 13.416 115.341 o
-8 -12 12 94.748 46.048 14.285 79.617 o
-8 -12 13 299.455 294.198 51.313 8.182 o
-8 -12 14 468.550 512.071 28.529 14.008 o
-8 -11 1 3108.690 3386.530 102.848 0.863 o
-8 -11 2 2399.520 2572.520 96.651 1.200 o
-8 -11 3 221.383 274.896 16.328 37.210 o
-8 -11 4 234.283 207.839 14.120 43.149 o
-8 -11 5 34.768 24.501 9.024 202.837 o
-8 -11 6 2.190 -12.053 7.845 411.431 o
-8 -11 7 44.457 10.574 8.265 220.326 o
-8 -11 8 12.309 -0.089 8.983 282.049 o
-8 -11 9 16.044 19.998 12.595 141.876 o
-8 -11 10 164.397 130.390 33.006 19.413 o
-8 -11 11 40.844 43.787 12.880 113.805 o
-8 -11 12 191.292 240.122 18.686 36.434 o
-8 -11 13 151.200 134.756 15.771 52.907 o
-8 -11 14 534.583 547.266 28.061 13.035 o
-8 -11 15 1.189 -7.401 11.550 194.773 o
-8 -10 1 2866.180 3035.790 92.917 1.027 o
-8 -10 2 1948.510 2033.510 64.347 2.047 o
-8 -10 3 185.768 183.535 12.982 53.230 o
-8 -10 4 62.580 56.752 9.192 145.980 o
-8 -10 5 506.136 482.991 20.757 17.099 o
-8 -10 6 642.140 620.120 24.353 12.341 o
-8 -10 7 6.466 -6.250 8.216 354.659 o
-8 -10 8 36.720 30.741 8.941 196.988 o
-8 -10 9 73.274 57.691 9.031 138.663 o
-8 -10 10 12.148 7.198 17.454 81.827 o
-8 -10 11 71.854 56.495 11.774 107.484 o
-8 -10 12 6.711 -0.441 9.991 246.174 o
-8 -10 13 84.506 66.225 12.582 92.524 o
-8 -10 14 0.158 -16.044 10.534 235.864 o
-8 -10 15 0.652 5.928 11.200 203.174 o
-8 -10 16 113.625 104.601 15.516 62.070 o
-8 -9 1 1317.360 1347.220 45.042 3.983 o
-8 -9 2 218.397 225.260 14.058 44.013 o
-8 -9 3 613.035 614.592 24.421 12.743 o
-8 -9 4 185.568 180.538 11.833 56.781 o
-8 -9 5 920.622 919.177 31.894 7.236 o
-8 -9 6 325.374 327.147 14.714 30.669 o
-8 -9 7 255.885 239.070 12.584 42.243 o
-8 -9 8 1132.980 1089.790 53.013 4.158 o
-8 -9 9 954.190 915.291 30.463 7.237 o
-8 -9 10 193.765 194.007 15.461 45.122 o
-8 -9 11 226.087 195.024 15.465 41.834 o
-8 -9 12 117.828 101.096 12.602 76.350 o
-8 -9 13 0.911 -1.062 9.940 262.903 o
-8 -9 14 74.390 77.163 14.360 80.428 o
-8 -9 15 7.847 7.638 10.161 228.232 o
-8 -9 16 29.110 28.534 11.141 155.910 o
-8 -8 1 119.004 130.785 11.206 79.533 o
-8 -8 2 7.986 -1.140 7.392 419.025 o
-8 -8 3 688.792 708.934 26.292 10.784 o
-8 -8 4 419.383 455.168 18.938 20.642 o
-8 -8 5 72.864 86.348 8.088 138.978 o
-8 -8 6 427.715 411.546 16.318 22.735 o
-8 -8 7 3671.680 3629.650 109.755 0.706 o
-8 -8 8 2636.310 2671.160 74.925 1.321 o
-8 -8 9 830.683 824.718 27.545 8.756 o
-8 -8 10 158.924 142.611 13.067 60.629 o
-8 -8 11 22.671 12.954 11.637 159.129 o
-8 -8 12 127.018 107.350 12.016 76.233 o
-8 -8 13 9.560 19.733 9.549 237.030 o
-8 -8 14 4.873 -6.511 9.527 274.203 o
-8 -8 15 4.176 4.127 9.588 267.180 o
-8 -8 16 0.939 -18.824 19.317 70.067 o
-8 -7 1 8.848 1.857 6.815 466.803 o
-8 -7 2 67.971 65.565 8.624 145.355 o
-8 -7 3 161.415 174.229 11.160 63.947 o
-8 -7 4 1451.560 1450.980 45.514 3.584 o
-8 -7 5 139.735 163.448 9.331 77.682 o
-8 -7 6 82.425 93.448 10.552 105.032 o
-8 -7 7 1838.780 1821.380 65.915 2.185 o
-8 -7 8 1341.520 1378.040 41.074 4.107 o
-8 -7 9 1095.700 1010.400 37.494 5.627 o
-8 -7 10 497.094 449.200 21.284 17.420 o
-8 -7 11 314.344 269.734 16.097 31.438 o
-8 -7 12 0.070 -19.942 8.915 329.494 o
-8 -7 13 54.615 50.132 9.849 145.865 o
-8 -7 14 8.593 -10.199 8.971 294.523 o
-8 -7 15 206.774 204.908 19.204 35.609 o
-8 -7 16 39.587 24.168 10.718 156.434 o
-8 -7 17 15.552 11.828 10.569 196.821 o
-8 -6 1 741.602 751.785 24.853 10.340 o
-8 -6 2 104.612 88.789 8.233 114.377 o
-8 -6 3 7827.710 7976.700 230.285 0.168 o
-8 -6 4 54.221 56.923 7.261 188.990 o
-8 -6 5 514.540 570.414 19.807 16.398 o
-8 -6 6 1146.050 1187.670 37.995 5.103 o
-8 -6 7 1635.400 1704.260 44.151 3.104 o
-8 -6 8 147.557 155.190 11.241 68.722 o
-8 -6 9 285.819 262.043 18.616 30.095 o
-8 -6 10 0.524 -1.253 10.412 240.612 o
-8 -6 11 35.066 23.618 8.379 222.408 o
-8 -6 12 0.190 -10.555 7.060 523.951 o
-8 -6 13 39.319 38.354 8.447 199.709 o
-8 -6 14 134.054 122.250 10.915 77.910 o
-8 -6 15 1023.550 1070.600 35.628 5.966 o
-8 -6 16 206.061 190.014 15.652 43.613 o
-8 -6 17 191.187 176.350 15.136 47.190 o
-8 -5 1 436.592 448.322 17.049 21.358 o
-8 -5 2 271.430 250.696 11.281 42.193 o
-8 -5 3 26.833 22.196 6.088 347.659 o
-8 -5 4 692.575 719.388 22.322 11.604 o
-8 -5 5 1593.560 1660.370 42.261 3.271 o
-8 -5 6 312.496 362.190 13.018 32.154 o
-8 -5 7 404.221 404.044 15.717 24.164 o
-8 -5 8 73.547 98.023 8.861 125.329 o
-8 -5 9 764.590 760.410 28.476 9.376 o
-8 -5 10 267.250 316.660 15.164 34.139 o
-8 -5 11 319.244 295.303 13.925 32.906 o
-8 -5 12 167.077 179.839 15.438 49.011 o
-8 -5 13 59.241 52.086 9.361 148.555 o
-8 -5 14 4.704 4.713 7.364 428.134 o
-8 -5 15 89.447 98.129 12.217 87.857 o
-8 -5 16 0.597 2.657 8.474 355.597 o
-8 -5 17 49.716 69.392 10.547 131.640 o
-8 -4 1 5.757 10.253 5.602 621.223 o
-8 -4 2 70.136 90.611 7.393 147.959 o
-8 -4 3 108.991 107.835 6.275 120.626 o
-8 -4 4 25.223 22.825 4.363 467.869 o
-8 -4 5 431.242 484.975 14.968 22.125 o
-8 -4 6 323.353 324.269 11.719 34.046 o
-8 -4 7 644.126 681.472 25.232 11.696 o
-8 -4 8 66.023 52.236 7.554 170.827 o
-8 -4 9 70.368 89.178 6.380 161.148 o
-8 -4 10 988.862 1063.710 39.891 5.697 o
-8 -4 11 257.219 244.506 17.244 34.242 o
-8 -4 12 2024.920 2015.860 58.114 2.118 o
-8 -4 13 2236.570 2263.650 72.577 1.638 o
-8 -4 14 354.983 365.295 19.464 23.880 o
-8 -4 15 0.390 10.188 9.328 283.556 o
-8 -4 16 16.335 15.210 9.858 216.348 o
-8 -4 17 43.891 35.655 11.187 139.065 o
-8 -3 1 732.858 697.642 20.665 11.610 o
-8 -3 2 79.287 77.161 5.202 172.079 o
-8 -3 3 23.625 21.874 4.232 496.768 o
-8 -3 4 622.868 598.881 16.559 15.072 o
-8 -3 5 24.896 30.921 6.671 307.132 o
-8 -3 6 1363.170 1351.970 38.491 4.222 o
-8 -3 7 8.771 6.548 4.565 798.890 o
-8 -3 8 927.213 949.720 29.216 7.447 o
-8 -3 9 583.507 587.872 21.963 14.166 o
-8 -3 10 446.292 455.266 19.243 19.688 o
-8 -3 11 1.287 0.588 5.942 710.964 o
-8 -3 12 786.186 842.615 27.776 8.994 o
-8 -3 13 450.838 429.687 19.960 19.501 o
-8 -3 14 138.289 140.398 10.640 75.509 o
-8 -3 15 105.822 116.181 10.534 90.354 o
-8 -3 16 2.710 -2.394 8.365 360.800 o
-8 -3 17 3.445 6.453 11.092 202.170 o
-8 -2 1 57.876 53.355 5.288 225.999 o
-8 -2 2 5.802 19.555 7.506 364.779 o
-8 -2 3 494.669 500.265 13.115 20.662 o
-8 -2 4 76.802 90.520 5.413 164.483 o
-8 -2 5 49.330 50.851 7.338 199.803 o
-8 -2 6 2605.610 2843.140 66.159 1.384 o
-8 -2 7 456.036 445.695 14.675 22.107 o
-8 -2 8 6.708 8.619 4.430 857.506 o
-8 -2 9 41.742 19.804 5.366 321.850 o
-8 -2 10 65.313 77.842 9.443 131.699 o
-8 -2 11 25.207 39.250 6.945 279.619 o
-8 -2 12 565.317 549.977 20.476 15.338 o
-8 -2 13 597.454 629.541 22.853 13.338 o
-8 -2 14 378.420 380.323 17.380 24.411 o
-8 -2 15 929.286 964.511 35.911 6.581 o
-8 -2 16 100.090 74.735 12.588 85.574 o
-8 -2 17 7.386 1.884 10.843 208.299 o
-8 -1 1 133.668 130.581 7.671 93.339 o
-8 -1 2 979.309 963.737 31.650 6.831 o
-8 -1 3 262.518 248.817 11.059 43.576 o
-8 -1 4 282.210 266.688 10.676 41.186 o
-8 -1 5 47.092 33.245 4.522 305.129 o
-8 -1 6 502.271 536.217 15.346 18.958 o
-8 -1 7 1998.250 2031.380 47.952 2.339 o
-8 -1 8 238.495 218.875 9.192 51.745 o
-8 -1 9 357.604 322.806 11.840 31.665 o
-8 -1 10 1806.170 1755.450 44.985 2.796 o
-8 -1 11 620.382 624.493 22.608 13.114 o
-8 -1 12 1565.300 1527.440 53.111 3.027 o
-8 -1 13 1071.450 1029.780 33.102 6.091 o
-8 -1 14 2507.900 2567.240 73.454 1.415 o
-8 -1 15 254.027 254.453 14.118 39.115 o
-8 -1 16 0.723 -9.987 10.590 232.253 o
-8 -1 17 1.988 7.948 11.486 190.178 o
-8 0 1 379.705 423.728 12.756 26.898 o
-8 0 2 2377.890 2488.740 72.575 1.506 o
-8 0 3 2302.510 2254.550 53.517 1.882 o
-8 0 4 1580.310 1669.640 34.076 3.565 o
-8 0 5 227.701 277.235 8.857 49.719 o
-8 0 6 316.890 260.061 9.501 39.636 o
-8 0 7 346.991 350.324 11.435 31.826 o
-8 0 8 1584.670 1613.100 40.965 3.373 o
-8 0 9 290.659 253.900 9.906 42.025 o
-8 0 10 2497.510 2436.670 60.928 1.599 o
-8 0 11 519.425 490.463 18.520 17.726 o
-8 0 12 424.149 365.371 16.046 23.910 o
-8 0 13 3262.690 3178.670 89.097 0.933 o
-8 0 14 291.389 279.426 14.418 34.752 o
-8 0 15 11.352 8.777 10.764 199.270 o
-8 0 16 20.506 9.623 11.236 172.856 o
-8 0 17 115.244 107.501 28.290 26.595 o
-8 1 1 1145.810 1173.290 27.687 5.910 o
-8 1 2 13.146 -3.875 4.378 813.128 o
-8 1 3 251.690 244.917 10.255 46.357 o
-8 1 4 471.855 514.625 12.808 21.308 o
-8 1 5 689.565 720.925 20.518 12.044 o
-8 1 6 789.055 739.084 21.419 10.579 o
-8 1 7 1351.050 1323.520 45.449 3.914 o
-8 1 8 2.625 2.238 7.566 430.096 o
-8 1 9 118.358 131.696 11.309 79.038 o
-8 1 10 28.895 20.833 4.467 438.919 o
-8 1 11 118.355 94.374 8.337 104.598 o
-8 1 12 1402.130 1374.780 41.370 3.957 o
-8 1 13 579.226 566.111 21.485 14.584 o
-8 1 14 379.465 389.337 21.748 20.898 o
-8 1 15 608.978 642.396 29.281 11.204 o
-8 1 16 1054.470 1015.430 40.478 5.492 o
-8 2 1 1437.070 1451.400 35.077 4.084 o
-8 2 2 1605.900 1697.890 34.840 3.462 o
-8 2 3 177.781 178.682 6.751 73.730 o
-8 2 4 1487.080 1557.340 37.510 3.748 o
-8 2 5 879.127 898.896 23.398 8.707 o
-8 2 6 960.519 992.333 29.694 7.077 o
-8 2 7 9.795 12.075 7.626 354.547 o
-8 2 8 10.855 14.127 5.086 599.300 o
-8 2 9 803.318 743.058 24.870 9.786 o
-8 2 10 71.181 54.501 8.185 153.868 o
-8 2 11 343.470 299.560 11.821 33.395 o
-8 2 12 1235.980 1152.620 35.861 5.023 o
-8 2 13 240.185 240.229 16.604 36.625 o
-8 2 14 56.997 62.003 12.234 108.543 o
-8 2 15 989.518 1009.380 40.233 5.761 o
-8 2 16 795.993 853.427 36.406 7.473 o
-8 3 1 75.154 95.553 9.588 117.554 o
-8 3 2 528.124 581.187 17.022 17.079 o
-8 3 3 1421.030 1551.920 39.686 3.802 o
-8 3 4 3.056 5.554 5.709 683.265 o
-8 3 5 132.765 141.760 7.072 94.339 o
-8 3 6 2197.340 2315.780 54.243 1.927 o
-8 3 7 2219.650 2380.100 61.004 1.786 o
-8 3 8 486.509 406.959 16.842 20.561 o
-8 3 9 10.551 4.146 5.898 553.788 o
-8 3 10 70.850 62.289 8.035 152.481 o
-8 3 11 223.686 176.747 12.252 50.276 o
-8 3 12 1738.000 1591.450 47.968 2.915 o
-8 3 13 1384.030 1351.740 49.094 3.634 o
-8 3 14 1618.020 1680.320 59.183 2.655 o
-8 3 15 1771.450 1768.920 62.632 2.351 o
-8 4 1 130.003 123.558 7.713 96.164 o
-8 4 2 1334.020 1443.210 37.540 4.230 o
-8 4 3 1778.390 2043.960 67.683 2.103 o
-8 4 4 1282.600 1354.900 36.340 4.549 o
-8 4 5 3.005 -1.940 4.536 1113.290 o
-8 4 6 688.675 700.060 25.342 11.055 o
-8 4 7 376.821 400.733 19.337 22.586 o
-8 4 8 1151.300 1161.120 36.285 5.260 o
-8 4 9 65.832 61.673 9.373 138.494 o
-8 4 10 300.777 268.580 14.215 34.736 o
-8 4 11 585.346 537.265 21.203 14.827 o
-8 4 12 190.458 190.693 12.216 54.120 o
-8 4 13 3.458 -0.793 14.836 117.264 o
-8 4 14 222.374 211.398 17.258 37.903 o
-8 4 15 272.026 306.910 20.861 26.943 o
-8 5 1 1577.080 1640.040 46.002 3.184 o
-8 5 2 1629.600 1724.670 45.713 3.047 o
-8 5 3 290.079 343.883 20.893 25.413 o
-8 5 4 180.967 172.400 9.363 65.916 o
-8 5 5 4426.700 4568.390 127.687 0.501 o
-8 5 6 2346.170 2343.530 67.908 1.622 o
-8 5 7 244.723 236.605 13.817 41.287 o
-8 5 8 90.876 109.672 11.347 91.567 o
-8 5 9 1889.080 1732.230 51.760 2.532 o
-8 5 10 2043.310 1925.050 56.999 2.164 o
-8 5 11 1246.300 1138.650 36.884 4.942 o
-8 5 12 617.034 661.557 25.034 12.204 o
-8 5 13 194.140 169.796 15.976 45.102 o
-8 5 14 57.316 32.845 14.802 88.751 o
-8 6 1 3308.320 3575.120 88.785 0.878 o
-8 6 2 2.193 -7.001 4.661 1097.120 o
-8 6 3 30.742 45.923 11.729 136.242 o
-8 6 4 2319.850 2373.080 77.849 1.494 o
-8 6 5 792.401 751.380 24.416 9.932 o
-8 6 6 126.115 110.117 12.940 71.326 o
-8 6 7 37.420 31.689 9.514 180.915 o
-8 6 8 187.751 206.118 14.246 48.107 o
-8 6 9 1333.220 1382.440 43.108 4.013 o
-8 6 10 2897.280 2734.970 78.944 1.174 o
-8 6 11 856.948 802.458 28.651 8.468 o
-8 6 12 33.496 20.562 11.816 142.429 o
-8 6 13 0.955 4.262 11.689 187.649 o
-8 6 14 73.778 87.252 14.853 75.897 o
-8 7 1 1724.460 1813.750 47.633 2.793 o
-8 7 2 3098.370 3276.120 81.861 1.007 o
-8 7 3 253.916 258.692 26.388 22.401 o
-8 7 4 1560.050 1596.610 80.533 2.106 o
-8 7 5 18.668 17.217 8.791 250.442 o
-8 7 6 44.568 47.687 9.480 163.453 o
-8 7 7 1539.000 1502.050 51.427 3.147 o
-8 7 8 1455.120 1513.940 48.021 3.411 o
-8 7 9 1564.440 1614.660 49.831 3.085 o
-8 7 10 2307.570 2100.290 62.691 1.795 o
-8 7 11 278.921 246.104 15.362 35.526 o
-8 7 12 63.612 68.075 11.087 116.286 o
-8 7 13 324.969 284.970 20.652 25.447 o
-8 8 1 29.018 28.777 9.559 193.593 o
-8 8 2 103.840 122.574 9.873 94.264 o
-8 8 3 48.723 51.466 6.136 228.578 o
-8 8 4 56.900 66.860 11.307 117.955 o
-8 8 5 770.819 736.373 27.543 9.605 o
-8 8 6 1303.970 1258.070 41.414 4.324 o
-8 8 7 4687.200 4663.960 131.310 0.465 o
-8 8 8 3324.140 3275.130 115.057 0.766 o
-8 8 9 3249.570 3133.330 99.438 0.880 o
-8 8 10 0.593 10.054 12.244 168.594 o
-8 8 11 337.958 276.591 16.694 29.243 o
-8 8 12 138.450 133.853 13.638 63.008 o
-8 9 1 491.443 511.326 28.782 13.585 o
-8 9 2 867.839 873.587 31.104 7.788 o
-8 9 3 3446.390 3610.690 93.410 0.821 o
-8 9 4 117.427 120.393 7.897 101.571 o
-8 9 5 1164.500 1149.530 46.204 4.499 o
-8 9 6 1337.190 1310.800 43.496 4.064 o
-8 9 7 787.694 737.056 29.040 9.176 o
-8 9 8 1575.770 1511.790 48.936 3.179 o
-8 9 9 575.061 488.236 24.859 14.063 o
-8 9 10 0.097 10.140 10.097 244.842 o
-8 9 11 32.182 9.985 10.887 167.948 o
-8 9 12 19.019 8.015 30.647 27.238 o
-8 10 1 688.213 696.866 27.125 10.656 o
-8 10 2 229.207 197.996 13.847 44.758 o
-8 10 3 505.359 492.436 17.966 18.295 o
-8 10 4 214.625 216.878 14.636 43.624 o
-8 10 5 2119.120 2057.140 62.969 1.936 o
-8 10 6 1095.270 1038.280 36.751 5.643 o
-8 10 7 1576.830 1578.060 61.763 2.674 o
-8 10 8 454.197 395.205 21.161 19.163 o
-8 10 9 4.863 -2.390 10.643 221.965 o
-8 10 10 12.074 -1.333 10.572 211.791 o
-8 10 11 7.187 11.160 18.411 74.538 o
-8 11 1 8.339 16.721 10.284 214.139 o
-8 11 2 1798.680 1872.090 57.666 2.403 o
-8 11 3 195.063 194.072 20.047 35.157 o
-8 11 4 859.238 893.179 32.964 7.515 o
-8 11 5 89.617 88.303 18.900 52.343 o
-8 11 6 90.382 106.738 12.749 82.493 o
-8 11 7 146.030 160.682 14.816 55.050 o
-8 11 8 59.991 43.696 11.991 114.539 o
-8 11 9 0.249 -11.816 11.318 204.230 o
-8 12 1 1557.130 1663.680 67.875 2.452 o
-8 12 2 818.801 822.314 47.169 5.923 o
-8 12 3 431.093 425.674 27.905 15.562 o
-8 12 4 393.054 318.464 24.830 19.270 o
-8 12 5 99.292 76.624 18.078 55.199 o
-8 12 6 163.719 123.427 13.852 58.599 o
-8 12 7 44.113 36.667 12.083 124.754 o
-8 12 8 24.733 45.322 16.426 82.427 o
-8 13 1 1965.490 2079.500 98.134 1.417 o
-8 13 2 845.354 819.553 55.669 4.885 o
-8 13 3 736.840 678.834 49.407 6.155 o
-8 13 4 11.115 -15.256 16.884 88.521 o
-8 13 5 257.382 268.404 24.666 23.946 o
-8 13 6 25.479 12.148 23.002 46.733 o
-8 13 7 43.864 13.208 18.782 64.852 o
-8 14 1 198.153 232.599 24.203 27.293 o
-8 14 2 294.641 271.824 25.480 21.938 o
-8 14 3 130.465 118.675 21.246 39.593 o
-8 14 4 301.889 273.915 25.654 21.546 o
-8 14 5 583.856 603.530 36.718 9.588 o
-8 15 1 13.889 27.143 18.558 70.469 o
-8 15 2 357.612 327.897 27.387 18.178 o
-7 -14 4 66.346 39.966 11.771 114.700 o
-7 -14 5 102.946 107.151 13.192 76.124 o
-7 -14 6 535.320 566.824 34.912 10.639 o
-7 -14 7 986.467 1068.910 39.131 5.771 o
-7 -14 8 367.731 373.263 20.310 22.601 o
-7 -14 9 0.734 -3.319 10.357 242.690 o
-7 -14 10 88.430 117.420 15.444 65.907 o
-7 -14 11 0.471 -7.550 16.557 95.447 o
-7 -14 12 1.105 12.382 14.589 119.106 o
-7 -13 2 116.744 92.226 12.502 78.437 o
-7 -13 3 34.706 38.737 13.339 112.429 o
-7 -13 4 44.640 42.077 11.052 138.164 o
-7 -13 5 247.461 258.351 16.638 35.384 o
-7 -13 6 317.839 285.366 17.232 29.469 o
-7 -13 7 39.408 41.859 14.428 97.074 o
-7 -13 8 43.726 23.553 10.225 162.525 o
-7 -13 9 18.804 8.012 9.072 249.319 o
-7 -13 10 91.862 81.565 16.608 62.692 o
-7 -13 11 120.472 103.581 22.483 37.730 o
-7 -13 12 348.697 263.291 21.532 24.095 o
-7 -13 13 65.281 58.688 15.618 76.406 o
-7 -12 1 531.289 577.434 33.619 11.023 o
-7 -12 2 596.278 605.745 32.258 10.676 o
-7 -12 3 254.554 262.928 18.375 32.142 o
-7 -12 4 204.140 176.488 13.660 49.395 o
-7 -12 5 7.176 -10.492 9.079 292.755 o
-7 -12 6 106.031 104.551 12.114 82.125 o
-7 -12 7 1.057 -8.463 8.751 337.633 o
-7 -12 8 667.504 678.244 29.256 10.442 o
-7 -12 9 137.730 111.669 12.953 68.425 o
-7 -12 10 45.194 26.334 10.368 156.723 o
-7 -12 11 258.233 245.088 28.693 20.266 o
-7 -12 12 32.474 6.385 12.856 130.227 o
-7 -12 13 557.712 538.465 40.838 8.947 o
-7 -12 14 39.406 10.618 14.904 97.981 o
-7 -12 15 56.224 44.596 14.787 87.345 o
-7 -11 1 354.722 402.402 21.862 21.348 o
-7 -11 2 760.251 782.742 35.184 8.091 o
-7 -11 3 569.526 542.531 23.314 14.290 o
-7 -11 4 6.876 -4.052 8.391 339.473 o
-7 -11 5 61.479 54.357 9.543 142.759 o
-7 -11 6 182.197 184.071 12.967 53.757 o
-7 -11 7 11.202 12.240 8.558 289.577 o
-7 -11 8 182.427 185.039 14.198 50.214 o
-7 -11 9 44.016 22.835 9.661 174.766 o
-7 -11 10 289.873 267.123 15.624 33.663 o
-7 -11 11 34.075 7.853 16.380 85.460 o
-7 -11 12 50.633 60.332 13.261 100.905 o
-7 -11 13 682.425 655.018 31.239 9.937 o
-7 -11 14 0.082 1.691 11.828 186.137 o
-7 -11 15 96.900 91.184 17.339 57.685 o
-7 -10 1 39.488 44.508 9.421 172.313 o
-7 -10 2 2.420 -21.047 7.759 418.801 o
-7 -10 3 144.049 137.596 11.511 70.478 o
-7 -10 4 471.124 534.994 22.182 16.626 o
-7 -10 5 12.752 8.451 7.911 329.656 o
-7 -10 6 41.301 43.483 12.364 120.453 o
-7 -10 7 178.964 167.201 11.159 61.185 o
-7 -10 8 56.101 45.728 9.315 155.384 o
-7 -10 9 100.834 92.003 11.806 87.897 o
-7 -10 10 0.570 4.069 8.422 356.573 o
-7 -10 11 76.938 56.994 12.138 101.390 o
-7 -10 12 54.923 23.641 10.908 139.659 o
-7 -10 13 740.261 769.644 33.176 8.632 o
-7 -10 14 927.049 908.131 36.870 6.607 o
-7 -10 15 562.874 608.167 28.979 11.994 o
-7 -10 16 180.862 178.812 16.696 44.209 o
-7 -9 1 14.941 -0.843 7.842 343.198 o
-7 -9 2 24.522 16.981 8.219 260.009 o
-7 -9 3 823.203 806.846 29.132 8.620 o
-7 -9 4 312.788 324.515 20.309 25.494 o
-7 -9 5 82.454 74.878 8.785 128.015 o
-7 -9 6 589.014 564.770 20.656 14.711 o
-7 -9 7 361.961 334.656 16.936 26.434 o
-7 -9 8 503.477 465.899 19.443 17.975 o
-7 -9 9 79.806 57.331 8.688 137.891 o
-7 -9 10 19.224 0.084 7.304 361.138 o
-7 -9 11 3.981 -1.165 9.870 258.603 o
-7 -9 12 733.253 774.920 36.681 8.014 o
-7 -9 13 1482.600 1533.500 53.258 3.136 o
-7 -9 14 566.488 596.351 27.933 12.358 o
-7 -9 15 44.409 60.533 12.109 117.072 o
-7 -9 16 218.860 234.568 17.826 36.257 o
-7 -8 1 1236.650 1265.750 37.775 4.720 o
-7 -8 2 440.191 429.338 16.892 21.644 o
-7 -8 3 371.717 411.640 27.569 16.940 o
-7 -8 4 327.235 303.797 13.733 32.325 o
-7 -8 5 22.538 15.045 7.162 321.517 o
-7 -8 6 1324.160 1385.480 45.149 3.921 o
-7 -8 7 1668.620 1649.330 48.538 2.953 o
-7 -8 8 571.036 541.913 20.613 15.257 o
-7 -8 9 8.372 1.829 6.578 499.497 o
-7 -8 10 18.434 -3.882 8.026 316.492 o
-7 -8 11 154.588 150.481 13.099 60.583 o
-7 -8 12 1876.720 1942.480 63.852 2.151 o
-7 -8 13 1062.820 1137.770 41.574 5.164 o
-7 -8 14 586.124 569.533 42.534 8.287 o
-7 -8 15 77.757 62.202 19.259 53.935 o
-7 -8 16 0.486 9.049 10.213 239.894 o
-7 -8 17 1.581 -7.987 10.473 235.606 o
-7 -7 1 2221.330 2236.080 62.232 1.814 o
-7 -7 2 271.431 253.449 11.971 40.997 o
-7 -7 3 980.434 949.787 31.587 6.869 o
-7 -7 4 105.736 102.633 7.776 113.273 o
-7 -7 5 964.474 952.631 25.976 7.595 o
-7 -7 6 173.642 182.843 10.506 62.772 o
-7 -7 7 453.014 500.737 16.870 20.145 o
-7 -7 8 41.724 28.741 6.853 251.276 o
-7 -7 9 228.052 204.543 10.554 51.568 o
-7 -7 10 1237.130 1223.010 42.493 4.473 o
-7 -7 11 874.275 848.204 28.752 8.171 o
-7 -7 12 2035.470 1989.400 58.566 2.111 o
-7 -7 13 1341.230 1351.190 42.485 4.064 o
-7 -7 14 1022.040 1033.310 34.271 6.185 o
-7 -7 15 377.424 389.079 18.849 23.139 o
-7 -7 16 1.814 -0.131 8.806 330.400 o
-7 -7 17 159.603 179.430 15.663 49.297 o
-7 -6 1 15.584 -1.805 5.424 583.310 o
-7 -6 2 628.543 639.313 21.315 13.262 o
-7 -6 3 401.960 409.103 16.672 23.484 o
-7 -6 4 1460.190 1525.540 42.462 3.629 o
-7 -6 5 47.169 67.619 9.347 152.856 o
-7 -6 6 127.736 119.454 7.121 101.417 o
-7 -6 7 330.854 317.758 11.786 33.676 o
-7 -6 8 356.957 380.305 14.540 27.700 o
-7 -6 9 35.805 38.444 8.217 211.832 o
-7 -6 10 282.920 295.393 14.114 35.192 o
-7 -6 11 3.823 -2.321 9.002 309.045 o
-7 -6 12 478.146 473.244 19.386 18.535 o
-7 -6 13 802.763 780.926 27.414 9.172 o
-7 -6 14 494.582 504.693 29.308 13.375 o
-7 -6 15 126.379 103.324 10.967 82.818 o
-7 -6 16 1.142 2.118 8.793 329.734 o
-7 -6 17 3.105 12.361 9.251 276.507 o
-7 -5 1 19.754 17.607 5.332 458.903 o
-7 -5 2 39.825 34.344 5.146 309.123 o
-7 -5 3 632.315 636.692 21.983 13.036 o
-7 -5 4 145.980 157.537 7.369 84.869 o
-7 -5 5 62.822 69.270 9.840 131.648 o
-7 -5 6 41.250 63.991 5.311 252.251 o
-7 -5 7 187.114 167.322 8.465 67.822 o
-7 -5 8 249.323 241.335 13.247 41.629 o
-7 -5 9 22.387 26.839 6.000 363.396 o
-7 -5 10 115.304 109.313 7.498 108.030 o
-7 -5 11 417.329 430.734 17.459 22.026 o
-7 -5 12 1179.060 1204.390 37.497 5.007 o
-7 -5 13 2114.200 2118.370 61.417 1.945 o
-7 -5 14 447.029 424.767 19.619 19.872 o
-7 -5 15 190.542 207.859 13.016 50.763 o
-7 -5 16 43.595 25.721 8.978 189.478 o
-7 -5 17 6.755 13.257 8.842 286.464 o
-7 -4 1 103.279 103.814 5.765 129.795 o
-7 -4 2 2636.010 2554.160 64.003 1.460 o
-7 -4 3 120.076 129.026 7.776 99.030 o
-7 -4 4 416.587 430.567 15.955 23.028 o
-7 -4 5 831.322 831.048 23.605 9.355 o
-7 -4 6 4213.450 4338.520 104.488 0.598 o
-7 -4 7 1916.290 1982.210 62.078 2.141 o
-7 -4 8 42.718 57.687 5.198 259.767 o
-7 -4 9 225.954 272.613 12.278 44.158 o
-7 -4 10 2.139 11.310 5.413 708.047 o
-7 -4 11 158.531 157.222 16.807 47.401 o
-7 -4 12 407.670 386.393 18.314 22.527 o
-7 -4 13 245.196 261.946 15.025 38.042 o
-7 -4 14 16.041 2.384 8.248 307.626 o
-7 -4 15 24.686 33.923 9.592 195.318 o
-7 -4 16 99.342 76.669 11.573 92.938 o
-7 -4 17 9.770 21.341 11.534 170.814 o
-7 -3 1 3291.800 3512.410 81.124 0.929 o
-7 -3 2 109.029 91.299 6.315 126.029 o
-7 -3 3 64.921 50.912 4.612 226.562 o
-7 -3 4 2290.270 2467.510 56.667 1.771 o
-7 -3 5 2815.310 2979.110 67.868 1.251 o
-7 -3 6 3953.240 4014.330 120.502 0.601 o
-7 -3 7 1329.110 1413.610 41.092 4.093 o
-7 -3 8 382.490 398.967 15.409 25.390 o
-7 -3 9 52.218 69.105 9.528 144.618 o
-7 -3 10 557.348 514.023 18.530 16.596 o
-7 -3 11 704.579 691.601 27.496 10.434 o
-7 -3 12 117.839 103.554 8.752 99.820 o
-7 -3 13 1002.210 1031.990 32.940 6.413 o
-7 -3 14 86.738 88.862 9.226 116.154 o
-7 -3 15 567.206 548.989 21.560 14.915 o
-7 -3 16 62.866 79.390 10.200 123.634 o
-7 -3 17 69.059 40.781 9.851 137.638 o
-7 -2 1 1366.590 1454.650 35.220 4.249 o
-7 -2 2 1635.570 1755.980 36.873 3.291 o
-7 -2 3 715.396 817.769 17.944 11.619 o
-7 -2 4 1479.920 1590.320 31.644 3.956 o
-7 -2 5 1238.280 1177.410 25.547 5.656 o
-7 -2 6 610.533 563.055 17.260 15.445 o
-7 -2 7 1127.890 1202.550 29.474 5.791 o
-7 -2 8 1945.980 2053.150 48.337 2.374 o
-7 -2 9 1450.720 1459.730 37.629 3.929 o
-7 -2 10 3344.630 3467.710 95.488 0.846 o
-7 -2 11 2468.810 2498.020 70.342 1.486 o
-7 -2 12 168.803 164.000 10.262 66.590 o
-7 -2 13 1663.700 1720.370 50.510 2.849 o
-7 -2 14 1269.590 1390.500 42.298 4.195 o
-7 -2 15 713.755 707.700 25.506 10.709 o
-7 -2 16 2.429 2.473 8.381 354.868 o
-7 -2 17 18.295 20.220 12.170 148.389 o
-7 -1 1 1650.400 1890.620 37.816 3.124 o
-7 -1 2 521.706 587.854 14.682 18.025 o
-7 -1 3 900.277 1002.600 20.525 8.493 o
-7 -1 4 2213.450 2246.780 45.976 2.068 o
-7 -1 5 1968.790 1991.180 40.627 2.542 o
-7 -1 6 763.444 756.996 19.882 11.046 o
-7 -1 7 464.380 415.027 20.782 18.869 o
-7 -1 8 2927.790 2842.400 69.837 1.218 o
-7 -1 9 1120.900 1074.880 28.661 6.163 o
-7 -1 10 649.803 729.330 21.039 12.393 o
-7 -1 11 1016.820 1004.380 31.294 6.579 o
-7 -1 12 83.937 86.975 8.375 127.015 o
-7 -1 13 315.940 327.816 15.105 30.779 o
-7 -1 14 1054.250 1092.400 34.756 5.878 o
-7 -1 15 107.817 107.848 10.302 92.730 o
-7 -1 16 1.925 2.844 8.667 334.211 o
-7 -1 17 233.928 224.703 17.772 35.636 o
-7 0 1 1305.050 1456.820 31.142 4.618 o
-7 0 2 616.479 697.991 15.626 14.523 o
-7 0 3 551.147 581.869 12.723 18.012 o
-7 0 4 487.217 472.812 13.621 21.123 o
-7 0 5 3941.770 4303.470 80.576 0.713 o
-7 0 6 2300.350 2456.630 60.489 1.716 o
-7 0 7 6515.070 6724.020 161.129 0.264 o
-7 0 8 1466.490 1432.750 36.698 3.965 o
-7 0 9 2408.960 2259.470 56.452 1.764 o
-7 0 10 963.861 974.084 26.607 7.460 o
-7 0 11 1470.520 1422.380 42.062 3.729 o
-7 0 12 1225.410 1155.850 31.670 5.344 o
-7 0 13 1461.330 1462.660 43.646 3.637 o
-7 0 14 63.563 83.194 9.207 133.964 o
-7 0 15 573.960 588.798 22.931 13.984 o
-7 0 16 138.896 147.583 15.335 55.256 o
-7 0 17 298.100 339.692 21.693 24.385 o
-7 1 1 112.791 124.770 6.503 111.528 o
-7 1 2 888.846 1153.730 23.360 7.723 o
-7 1 3 265.620 257.541 9.776 44.734 o
-7 1 4 694.724 576.040 13.358 14.741 o
-7 1 5 1242.390 1314.030 33.904 4.873 o
-7 1 6 4749.820 5005.700 155.771 0.398 o
-7 1 7 2321.080 2389.320 76.814 1.503 o
-7 1 8 1352.820 1315.710 45.101 3.937 o
-7 1 9 0.253 3.895 4.287 1275.190 o
-7 1 10 208.130 203.173 11.249 53.005 o
-7 1 11 1868.050 1828.800 47.294 2.611 o
-7 1 12 2561.140 2545.480 64.743 1.492 o
-7 1 13 270.664 311.481 23.089 24.446 o
-7 1 14 222.065 231.183 13.159 45.153 o
-7 1 15 1316.340 1332.970 41.771 4.182 o
-7 1 16 923.985 1079.020 42.131 5.677 o
-7 2 1 52.827 53.868 4.322 258.354 o
-7 2 2 1047.710 1070.890 22.664 7.062 o
-7 2 3 864.884 821.542 17.146 10.025 o
-7 2 4 46.125 29.988 4.682 309.798 o
-7 2 5 218.325 207.816 10.181 53.589 o
-7 2 6 2978.710 2908.750 66.743 1.210 o
-7 2 7 334.495 295.311 11.534 34.480 o
-7 2 8 1204.380 1195.350 32.311 5.304 o
-7 2 9 1475.060 1540.220 36.705 3.825 o
-7 2 10 294.410 287.977 10.117 39.711 o
-7 2 11 1466.560 1464.350 38.866 3.834 o
-7 2 12 62.137 70.160 8.477 150.756 o
-7 2 13 1362.650 1414.560 38.567 4.143 o
-7 2 14 1203.990 1211.960 38.272 4.864 o
-7 2 15 2609.910 2793.710 113.311 0.961 o
-7 2 16 1470.510 1467.260 53.864 3.178 o
-7 3 1 1300.170 1346.080 36.580 4.498 o
-7 3 2 8459.860 9340.220 223.128 0.149 o
-7 3 3 4663.460 5176.940 127.196 0.454 o
-7 3 4 366.176 425.783 13.224 27.169 o
-7 3 5 288.283 312.715 14.896 33.206 o
-7 3 6 1071.930 1262.530 34.362 5.513 o
-7 3 7 231.717 248.406 10.769 47.695 o
-7 3 8 59.442 60.405 6.981 184.132 o
-7 3 9 3.802 1.093 4.429 1096.180 o
-7 3 10 5.903 6.286 4.969 778.718 o
-7 3 11 15.685 9.259 5.389 531.274 o
-7 3 12 735.091 723.306 22.172 11.114 o
-7 3 13 680.993 681.178 21.857 12.098 o
-7 3 14 618.643 658.159 38.111 8.815 o
-7 3 15 917.873 948.086 38.542 6.357 o
-7 3 16 200.256 211.701 35.362 16.245 o
-7 4 1 4239.310 4432.400 101.296 0.598 o
-7 4 2 2888.790 3075.180 76.274 1.141 o
-7 4 3 958.569 1005.210 37.246 6.208 o
-7 4 4 728.441 771.904 28.114 9.707 o
-7 4 5 941.762 979.238 25.262 7.737 o
-7 4 6 48.269 42.839 8.048 191.833 o
-7 4 7 88.704 88.116 9.630 111.482 o
-7 4 8 175.865 156.514 10.827 63.943 o
-7 4 9 369.395 354.189 12.971 29.058 o
-7 4 10 31.085 9.389 5.428 399.721 o
-7 4 11 239.038 208.001 10.255 50.388 o
-7 4 12 359.785 314.567 13.405 30.335 o
-7 4 13 958.832 971.623 32.875 6.776 o
-7 4 14 476.733 527.276 26.814 14.506 o
-7 4 15 809.547 842.643 36.033 7.486 o
-7 5 1 3788.510 3906.700 103.329 0.692 o
-7 5 2 1434.660 1432.560 37.615 3.997 o
-7 5 3 1.253 -6.456 4.463 1238.930 o
-7 5 4 1036.220 1134.470 31.332 6.179 o
-7 5 5 2.062 2.859 4.666 1039.360 o
-7 5 6 30.018 24.213 11.568 148.495 o
-7 5 7 264.275 268.713 14.350 37.302 o
-7 5 8 920.499 890.707 29.622 7.614 o
-7 5 9 1488.020 1531.180 40.583 3.647 o
-7 5 10 596.081 644.745 20.287 14.032 o
-7 5 11 871.640 780.459 26.272 8.813 o
-7 5 12 505.826 485.466 22.413 16.318 o
-7 5 13 7.596 1.022 9.177 284.145 o
-7 5 14 8.511 -5.113 12.263 165.037 o
-7 5 15 26.622 65.538 29.233 28.633 o
-7 6 1 2613.170 2722.540 68.441 1.385 o
-7 6 2 1697.210 1864.590 48.092 2.782 o
-7 6 3 122.780 126.586 7.323 100.945 o
-7 6 4 0.847 4.504 4.599 1082.710 o
-7 6 5 12.188 -0.485 7.354 395.944 o
-7 6 6 249.467 251.023 14.550 38.935 o
-7 6 7 2413.170 2407.680 70.201 1.538 o
-7 6 8 2243.350 2170.280 60.389 1.850 o
-7 6 9 241.056 274.339 11.958 43.020 o
-7 6 10 1.628 -11.429 5.958 706.432 o
-7 6 11 17.515 8.830 9.370 238.873 o
-7 6 12 96.996 92.087 11.019 95.042 o
-7 6 13 11.715 3.379 9.645 246.441 o
-7 6 14 34.519 34.037 13.486 111.814 o
-7 7 1 365.765 397.388 23.428 19.956 o
-7 7 2 13.636 15.504 4.706 602.165 o
-7 7 3 649.236 688.188 16.998 13.704 o
-7 7 4 578.961 565.426 18.884 15.500 o
-7 7 5 296.134 275.328 14.911 33.913 o
-7 7 6 2246.710 2219.930 65.543 1.751 o
-7 7 7 4041.020 4111.540 102.447 0.643 o
-7 7 8 707.638 783.805 25.810 10.320 o
-7 7 9 1627.320 1517.100 41.199 3.374 o
-7 7 10 46.223 23.375 9.573 173.671 o
-7 7 11 13.006 -1.880 10.326 219.218 o
-7 7 12 28.164 13.338 9.885 197.302 o
-7 7 13 57.972 52.467 11.172 123.377 o
-7 8 1 266.584 262.798 16.157 34.633 o
-7 8 2 1405.680 1505.710 42.223 3.769 o
-7 8 3 2693.580 2880.390 61.483 1.378 o
-7 8 4 513.089 474.249 16.596 18.958 o
-7 8 5 1013.040 994.014 29.175 6.845 o
-7 8 6 5285.300 5214.790 129.312 0.402 o
-7 8 7 2159.360 2223.560 58.484 1.922 o
-7 8 8 1800.510 1912.350 51.508 2.536 o
-7 8 9 791.570 778.017 28.829 9.022 o
-7 8 10 21.014 -7.121 11.264 177.247 o
-7 8 11 40.370 26.640 10.340 162.077 o
-7 8 12 0.793 -22.594 9.732 274.451 o
-7 8 13 1.133 -9.430 28.761 31.643 o
-7 9 1 111.299 105.722 11.543 83.832 o
-7 9 2 76.221 73.200 5.888 169.990 o
-7 9 3 19.270 14.364 7.940 292.619 o
-7 9 4 571.617 561.277 19.400 15.501 o
-7 9 5 977.319 999.990 29.851 6.947 o
-7 9 6 2638.790 2638.870 77.630 1.300 o
-7 9 7 687.212 692.970 23.688 11.506 o
-7 9 8 38.685 13.059 12.009 137.866 o
-7 9 9 104.651 91.961 11.807 86.589 o
-7 9 10 54.363 34.895 20.510 52.973 o
-7 9 11 0.361 -18.419 15.515 108.723 o
-7 9 12 91.286 77.261 12.846 86.192 o
-7 10 1 1158.130 1196.650 34.615 5.300 o
-7 10 2 1328.620 1337.220 37.718 4.371 o
-7 10 3 288.413 273.764 18.986 29.192 o
-7 10 4 1674.940 1622.700 44.663 3.090 o
-7 10 5 2776.960 2648.370 68.687 1.327 o
-7 10 6 1496.060 1393.430 45.601 3.551 o
-7 10 7 25.715 47.969 17.763 71.589 o
-7 10 8 142.907 83.418 12.575 72.331 o
-7 10 9 206.371 192.275 16.433 41.735 o
-7 10 10 188.561 184.656 15.143 46.997 o
-7 10 11 453.924 381.839 20.533 19.724 o
-7 11 1 3.123 20.127 9.243 265.995 o
-7 11 2 4.148 9.192 8.470 325.998 o
-7 11 3 24.553 30.638 7.098 288.929 o
-7 11 4 342.575 361.496 15.598 27.942 o
-7 11 5 346.692 353.759 26.248 18.936 o
-7 11 6 67.257 38.697 11.148 122.167 o
-7 11 7 467.825 369.377 20.809 19.353 o
-7 11 8 2.393 -12.399 10.264 243.340 o
-7 11 9 91.157 79.043 15.176 70.786 o
-7 11 10 347.820 373.948 20.705 22.938 o
-7 12 1 1275.040 1266.670 37.154 4.647 o
-7 12 2 220.652 215.047 18.837 35.010 o
-7 12 3 12.333 6.495 7.133 394.722 o
-7 12 4 17.584 11.298 9.495 231.106 o
-7 12 5 78.263 58.017 11.364 108.128 o
-7 12 6 301.133 296.098 36.164 13.924 o
-7 12 7 202.743 166.082 15.234 46.217 o
-7 12 8 2.886 -9.033 10.658 225.098 o
-7 12 9 208.628 161.091 22.264 31.376 o
-7 13 1 248.654 231.636 16.900 35.824 o
-7 13 2 523.853 513.309 23.664 15.174 o
-7 13 3 58.778 53.641 10.966 125.162 o
-7 13 4 211.701 203.642 15.737 42.213 o
-7 13 5 300.044 262.323 17.933 30.193 o
-7 13 6 30.323 26.063 11.995 139.540 o
-7 13 7 44.186 11.601 16.144 84.137 o
-7 14 1 227.117 212.489 20.950 31.200 o
-7 14 2 15.870 29.156 17.918 74.534 o
-7 14 3 391.836 328.345 26.748 17.885 o
-7 14 4 1.425 7.159 17.533 83.913 o
-7 14 5 133.507 87.100 13.945 67.300 o
-7 14 6 182.279 207.066 19.940 35.772 o
-7 15 1 27.077 11.101 17.925 74.007 o
-7 15 2 333.204 279.157 25.936 20.402 o
-7 15 3 691.338 639.884 37.906 8.450 o
-6 -15 5 523.907 564.549 32.938 11.375 o
-6 -15 6 458.446 468.391 24.067 16.638 o
-6 -15 7 15.460 3.698 10.841 194.458 o
-6 -15 8 22.483 19.624 12.454 139.704 o
-6 -15 9 121.569 121.464 14.496 63.691 o
-6 -15 10 394.840 412.707 32.407 13.950 o
-6 -15 11 136.652 149.850 37.027 16.292 o
-6 -14 2 454.526 537.062 25.341 15.451 o
-6 -14 3 769.833 861.741 33.919 8.001 o
-6 -14 4 216.107 205.742 17.131 38.868 o
-6 -14 5 134.951 132.691 14.019 62.195 o
-6 -14 6 15.824 12.826 12.046 156.631 o
-6 -14 7 38.381 27.887 10.751 155.144 o
-6 -14 8 187.136 196.615 16.832 42.417 o
-6 -14 9 372.503 383.325 19.224 23.122 o
-6 -14 10 345.301 336.316 21.327 23.130 o
-6 -14 11 82.721 82.928 16.722 63.600 o
-6 -14 12 76.907 69.296 15.989 70.129 o
-6 -14 13 0.888 25.117 14.847 112.101 o
-6 -13 1 16.747 13.636 14.632 110.278 o
-6 -13 2 136.372 141.577 16.024 53.601 o
-6 -13 3 41.844 31.310 12.237 125.663 o
-6 -13 4 136.397 119.594 13.339 66.112 o
-6 -13 5 0.358 -3.670 9.498 289.406 o
-6 -13 6 812.006 844.873 41.173 6.708 o
-6 -13 7 640.869 724.067 27.469 10.920 o
-6 -13 8 85.943 84.782 17.389 59.617 o
-6 -13 9 14.422 -2.110 11.201 187.461 o
-6 -13 10 5.796 -8.191 11.025 205.903 o
-6 -13 11 2.108 3.486 10.865 215.094 o
-6 -13 12 37.029 10.916 13.955 110.217 o
-6 -13 13 821.901 802.758 46.209 6.069 o
-6 -13 14 33.724 38.238 14.384 100.499 o
-6 -12 1 228.373 212.847 15.025 41.672 o
-6 -12 2 13.458 20.520 9.913 214.816 o
-6 -12 3 50.172 42.245 14.087 96.346 o
-6 -12 4 14.540 5.424 9.182 258.195 o
-6 -12 5 689.947 653.456 26.474 11.021 o
-6 -12 6 1026.700 1096.970 35.640 5.898 o
-6 -12 7 235.260 201.197 16.772 38.205 o
-6 -12 8 83.512 70.344 10.172 114.133 o
-6 -12 9 2.395 2.038 9.999 253.621 o
-6 -12 10 195.029 195.970 14.975 46.051 o
-6 -12 11 16.563 16.255 10.440 195.993 o
-6 -12 12 424.490 434.261 25.001 17.171 o
-6 -12 13 0.527 12.834 20.144 63.516 o
-6 -12 14 69.436 91.843 14.876 76.261 o
-6 -12 15 74.689 67.077 14.539 80.473 o
-6 -11 1 298.650 299.306 18.171 29.015 o
-6 -11 2 74.248 76.484 10.388 115.432 o
-6 -11 3 121.894 101.150 12.934 73.473 o
-6 -11 4 1955.750 2032.190 58.294 2.167 o
-6 -11 5 2150.260 2271.610 69.975 1.726 o
-6 -11 6 587.146 627.430 43.789 7.858 o
-6 -11 7 50.901 57.263 9.309 154.922 o
-6 -11 8 261.006 221.779 17.852 33.793 o
-6 -11 9 460.531 419.221 20.320 19.176 o
-6 -11 10 3.459 -11.354 9.002 310.331 o
-6 -11 11 12.950 13.515 9.690 230.789 o
-6 -11 12 261.219 248.980 18.675 31.727 o
-6 -11 13 1090.140 1128.120 54.103 4.131 o
-6 -11 14 766.069 813.758 50.076 5.745 o
-6 -11 15 404.713 427.056 26.609 16.725 o
-6 -11 16 27.533 24.368 12.631 131.229 o
-6 -10 1 161.648 136.853 9.802 73.329 o
-6 -10 2 119.525 106.765 10.965 84.496 o
-6 -10 3 655.792 625.597 23.011 12.498 o
-6 -10 4 3501.350 3587.310 97.205 0.795 o
-6 -10 5 1046.930 1022.750 32.706 6.252 o
-6 -10 6 2139.680 2142.220 60.421 1.934 o
-6 -10 7 603.533 577.584 40.084 8.718 o
-6 -10 8 15.304 36.724 9.428 213.436 o
-6 -10 9 0.919 -11.189 8.167 387.730 o
-6 -10 10 226.656 187.064 13.103 47.289 o
-6 -10 11 27.267 18.236 9.288 213.087 o
-6 -10 12 1829.140 1813.790 54.067 2.494 o
-6 -10 13 1078.490 1076.420 40.813 5.277 o
-6 -10 14 1817.330 1986.180 67.005 2.110 o
-6 -10 15 238.027 239.807 17.954 34.539 o
-6 -10 16 28.641 20.990 11.900 144.656 o
-6 -9 1 179.828 157.964 10.041 65.579 o
-6 -9 2 594.695 612.565 21.112 14.061 o
-6 -9 3 47.531 63.176 8.690 166.313 o
-6 -9 4 2183.900 2324.590 64.465 1.775 o
-6 -9 5 1811.980 1847.190 52.217 2.542 o
-6 -9 6 785.610 788.312 30.072 8.806 o
-6 -9 7 612.073 595.963 24.611 12.825 o
-6 -9 8 423.515 421.386 19.318 20.784 o
-6 -9 9 670.826 609.361 23.272 12.336 o
-6 -9 10 311.581 268.079 23.555 23.323 o
-6 -9 11 528.239 490.483 19.038 17.293 o
-6 -9 12 1548.300 1478.100 41.570 3.542 o
-6 -9 13 1175.640 1185.900 39.480 4.903 o
-6 -9 14 1016.340 1021.760 35.423 6.118 o
-6 -9 15 133.305 112.012 13.165 68.377 o
-6 -9 16 0.243 9.678 10.613 222.746 o
-6 -9 17 0.121 8.592 11.030 207.966 o
-6 -8 1 1271.640 1290.480 37.988 4.572 o
-6 -8 2 193.670 193.320 10.475 58.120 o
-6 -8 3 40.517 40.433 8.287 200.165 o
-6 -8 4 1525.960 1554.500 40.528 3.552 o
-6 -8 5 393.872 412.203 14.718 25.126 o
-6 -8 6 5.829 26.973 7.566 342.487 o
-6 -8 7 135.069 130.302 9.944 81.290 o
-6 -8 8 685.642 665.295 23.488 11.739 o
-6 -8 9 153.187 168.551 11.022 66.797 o
-6 -8 10 1086.470 1102.880 34.499 5.751 o
-6 -8 11 3198.400 3212.040 81.335 0.992 o
-6 -8 12 2956.350 2986.560 76.416 1.132 o
-6 -8 13 2292.720 2318.510 67.801 1.661 o
-6 -8 14 203.975 218.060 21.476 31.437 o
-6 -8 15 11.319 8.782 9.162 263.207 o
-6 -8 16 0.321 5.792 9.137 302.418 o
-6 -8 17 149.796 166.082 14.181 56.244 o
-6 -7 1 157.439 176.722 8.844 72.812 o
-6 -7 2 5.889 8.455 5.796 600.679 o
-6 -7 3 25.122 31.640 6.488 313.748 o
-6 -7 4 1059.310 1087.700 29.218 6.373 o
-6 -7 5 557.436 594.173 19.948 15.263 o
-6 -7 6 265.425 215.185 16.531 35.814 o
-6 -7 7 164.455 222.322 13.108 53.151 o
-6 -7 8 919.787 967.420 33.584 6.901 o
-6 -7 9 486.163 487.372 16.462 19.584 o
-6 -7 10 1340.600 1303.500 33.170 4.633 o
-6 -7 11 1346.620 1350.670 37.307 4.328 o
-6 -7 12 1662.940 1638.740 43.819 3.123 o
-6 -7 13 688.471 664.808 24.706 11.408 o
-6 -7 14 33.400 47.085 9.011 187.969 o
-6 -7 15 17.948 0.254 8.536 288.344 o
-6 -7 16 195.860 199.161 14.456 47.040 o
-6 -7 17 194.549 177.318 14.125 49.355 o
-6 -6 1 7.080 10.061 5.088 691.094 o
-6 -6 2 2793.080 2923.960 79.178 1.176 o
-6 -6 3 7179.000 7756.760 223.444 0.186 o
-6 -6 4 5077.290 5403.500 130.916 0.407 o
-6 -6 5 817.953 984.116 26.117 8.470 o
-6 -6 6 253.693 223.836 15.937 37.354 o
-6 -6 7 256.007 314.826 17.594 31.628 o
-6 -6 8 82.551 64.968 5.887 167.278 o
-6 -6 9 503.063 483.630 14.748 19.944 o
-6 -6 10 191.573 173.460 9.311 63.677 o
-6 -6 11 1150.400 1151.130 35.797 5.318 o
-6 -6 12 1049.690 1008.460 32.506 6.292 o
-6 -6 13 1607.840 1587.670 47.753 3.114 o
-6 -6 14 48.286 49.742 8.771 171.822 o
-6 -6 15 385.142 423.248 19.276 21.981 o
-6 -6 16 236.282 243.764 15.182 39.276 o
-6 -6 17 44.447 34.840 10.186 156.729 o
-6 -5 1 3.248 2.533 4.726 977.928 o
-6 -5 2 2666.110 2613.180 70.578 1.365 o
-6 -5 3 1039.350 1074.910 42.642 5.246 o
-6 -5 4 380.588 422.587 13.300 26.498 o
-6 -5 5 2155.330 2158.790 50.397 2.086 o
-6 -5 6 4872.720 5210.220 125.240 0.440 o
-6 -5 7 2061.030 2013.670 55.775 2.134 o
-6 -5 8 2849.000 2836.570 78.722 1.175 o
-6 -5 9 436.377 412.153 14.593 23.489 o
-6 -5 10 235.791 242.343 10.957 47.212 o
-6 -5 11 45.616 48.219 7.509 204.298 o
-6 -5 12 1733.710 1671.030 49.052 2.833 o
-6 -5 13 911.683 915.782 31.623 7.331 o
-6 -5 14 431.198 409.269 17.926 21.622 o
-6 -5 15 890.788 914.777 30.770 7.569 o
-6 -5 16 97.352 106.556 14.805 68.528 o
-6 -5 17 126.100 132.564 12.197 72.290 o
-6 -4 1 3956.590 3940.150 90.490 0.709 o
-6 -4 2 1538.590 1490.520 35.423 3.791 o
-6 -4 3 1009.510 1021.710 24.556 7.257 o
-6 -4 4 399.457 405.333 14.092 25.473 o
-6 -4 5 4835.390 5125.350 114.843 0.466 o
-6 -4 6 11.874 18.558 5.818 476.668 o
-6 -4 7 14.982 19.208 4.712 559.704 o
-6 -4 8 525.132 580.496 18.674 16.518 o
-6 -4 9 479.134 497.324 16.463 19.641 o
-6 -4 10 533.081 522.008 18.852 16.910 o
-6 -4 11 1132.120 1222.820 41.272 4.847 o
-6 -4 12 142.436 130.992 10.942 74.266 o
-6 -4 13 4.319 -9.056 6.415 576.990 o
-6 -4 14 7.741 -13.581 9.093 290.113 o
-6 -4 15 55.694 68.574 10.851 123.788 o
-6 -4 16 95.531 113.778 14.810 68.121 o
-6 -4 17 336.074 370.337 21.016 23.135 o
-6 -3 1 4968.260 5150.780 126.365 0.433 o
-6 -3 2 93.780 101.041 5.103 144.107 o
-6 -3 3 428.825 563.989 13.787 21.470 o
-6 -3 4 7867.720 8418.040 188.086 0.184 o
-6 -3 5 6178.940 6669.300 145.504 0.292 o
-6 -3 6 4883.820 5171.240 125.325 0.440 o
-6 -3 7 6235.040 6979.580 156.805 0.273 o
-6 -3 8 3038.490 3313.820 91.639 0.956 o
-6 -3 9 1401.710 1378.320 37.177 4.161 o
-6 -3 10 609.893 610.794 21.851 13.602 o
-6 -3 11 336.664 341.450 14.622 29.713 o
-6 -3 12 16.586 17.314 6.834 363.997 o
-6 -3 13 657.029 590.654 18.997 13.852 o
-6 -3 14 3.648 1.064 7.626 420.786 o
-6 -3 15 384.692 429.913 18.986 22.092 o
-6 -3 16 102.534 99.681 10.623 94.213 o
-6 -3 17 123.702 132.806 12.266 72.514 o
-6 -2 1 264.252 250.912 9.684 45.416 o
-6 -2 2 51.393 88.284 7.905 161.179 o
-6 -2 3 2941.950 3014.220 54.672 1.291 o
-6 -2 4 3053.360 3260.100 56.829 1.182 o
-6 -2 5 67.535 60.669 9.367 137.606 o
-6 -2 6 100.369 154.115 9.896 89.341 o
-6 -2 7 1728.280 1894.270 44.420 2.823 o
-6 -2 8 78.088 50.433 5.457 189.141 o
-6 -2 9 1791.760 1739.550 49.447 2.703 o
-6 -2 10 4.650 11.494 5.906 579.838 o
-6 -2 11 1130.770 1140.740 34.472 5.512 o
-6 -2 12 1602.130 1646.970 43.143 3.238 o
-6 -2 13 100.360 114.563 9.698 98.657 o
-6 -2 14 107.865 105.995 9.573 98.126 o
-6 -2 15 313.869 306.036 15.435 31.171 o
-6 -2 16 171.775 155.456 12.214 60.147 o
-6 -2 17 175.836 168.928 14.300 51.869 o
-6 -1 1 83.824 95.452 6.723 140.783 o
-6 -1 2 1633.190 1772.760 32.798 3.401 o
-6 -1 3 2184.400 2429.460 42.758 2.060 o
-6 -1 4 320.381 339.484 7.967 37.256 o
-6 -1 5 105.902 73.586 4.969 146.718 o
-6 -1 6 7287.000 7751.640 174.048 0.214 o
-6 -1 7 8312.620 8690.660 194.715 0.169 o
-6 -1 8 2401.520 2354.510 58.256 1.714 o
-6 -1 9 1020.560 1088.940 28.964 6.583 o
-6 -1 10 9.946 2.120 5.755 594.973 o
-6 -1 11 3489.760 3412.520 84.651 0.876 o
-6 -1 12 1300.910 1255.010 35.038 4.716 o
-6 -1 13 226.871 238.082 14.658 41.342 o
-6 -1 14 1.356 3.385 6.572 567.285 o
-6 -1 15 568.878 591.946 22.720 14.112 o
-6 -1 16 116.356 100.543 10.841 87.393 o
-6 -1 17 13.545 13.885 10.210 210.159 o
-6 0 1 95.138 80.168 3.719 164.777 o
-6 0 2 1301.020 1519.480 36.490 4.271 o
-6 0 3 950.288 1027.430 20.508 8.031 o
-6 0 4 236.569 198.276 6.066 59.391 o
-6 0 5 297.326 280.474 8.987 41.137 o
-6 0 6 4669.810 4955.570 112.262 0.494 o
-6 0 7 8137.290 8522.650 204.537 0.170 o
-6 0 8 4025.120 4007.900 97.478 0.669 o
-6 0 9 197.442 205.140 9.009 60.159 o
-6 0 10 269.143 252.903 9.366 45.199 o
-6 0 11 278.652 263.483 9.977 42.682 o
-6 0 12 1911.890 1918.550 49.754 2.452 o
-6 0 13 91.621 95.721 10.684 99.157 o
-6 0 14 55.781 56.455 8.097 171.328 o
-6 0 15 423.395 428.090 18.890 20.958 o
-6 0 16 0.539 -7.923 10.052 258.041 o
-6 0 17 100.228 102.092 11.949 85.424 o
-6 1 1 904.780 1197.020 22.157 7.599 o
-6 1 2 1035.950 1125.330 22.334 7.001 o
-6 1 3 57.421 72.135 4.194 227.029 o
-6 1 4 473.092 448.797 12.195 22.712 o
-6 1 5 1639.400 1493.580 33.529 3.642 o
-6 1 6 326.592 283.653 14.700 31.920 o
-6 1 7 6017.360 6151.170 127.025 0.331 o
-6 1 8 173.950 225.754 8.064 65.282 o
-6 1 9 940.581 973.020 22.247 8.110 o
-6 1 10 1.778 10.862 5.187 769.876 o
-6 1 11 7.629 4.160 4.889 781.711 o
-6 1 12 80.860 78.268 7.266 145.226 o
-6 1 13 148.470 136.893 14.198 58.751 o
-6 1 14 1150.340 1093.010 31.419 5.772 o
-6 1 15 751.401 817.910 31.085 8.767 o
-6 1 16 19.967 -5.594 9.105 254.862 o
-6 2 1 2918.320 3075.660 62.288 1.234 o
-6 2 2 3018.060 3531.410 65.891 1.092 o
-6 2 3 331.846 356.341 11.858 32.229 o
-6 2 4 2083.220 2250.890 52.011 2.081 o
-6 2 5 6427.540 6853.910 153.967 0.271 o
-6 2 6 76.750 57.083 8.509 142.885 o
-6 2 7 93.418 95.332 7.968 121.591 o
-6 2 8 603.311 605.895 16.509 15.396 o
-6 2 9 2.847 6.096 4.172 1127.820 o
-6 2 10 93.835 83.264 5.984 144.544 o
-6 2 11 446.352 443.705 18.388 20.343 o
-6 2 12 471.623 494.227 17.011 19.629 o
-6 2 13 854.105 775.165 23.829 9.365 o
-6 2 14 121.207 114.309 10.785 83.766 o
-6 2 15 782.262 761.512 27.618 9.385 o
-6 2 16 257.634 251.534 21.435 28.081 o
-6 3 1 125.899 64.021 7.100 117.875 o
-6 3 2 1888.560 1927.400 45.710 2.566 o
-6 3 3 115.030 88.371 6.460 121.778 o
-6 3 4 1880.890 2114.240 49.411 2.388 o
-6 3 5 173.205 231.766 9.780 60.226 o
-6 3 6 64.651 75.111 7.201 164.413 o
-6 3 7 1.167 -7.155 5.593 808.229 o
-6 3 8 67.424 67.250 4.350 209.358 o
-6 3 9 267.232 262.083 9.138 45.214 o
-6 3 10 416.606 410.011 12.643 25.571 o
-6 3 11 1033.690 1026.740 28.733 6.697 o
-6 3 12 23.971 24.743 6.963 307.771 o
-6 3 13 13.797 7.796 7.029 390.872 o
-6 3 14 36.634 35.199 8.128 215.839 o
-6 3 15 74.278 63.960 11.205 110.281 o
-6 3 16 347.777 325.803 42.434 10.593 o
-6 4 1 3102.280 3291.210 75.881 1.042 o
-6 4 2 2187.940 2480.230 57.508 1.825 o
-6 4 3 9.332 6.805 4.879 718.817 o
-6 4 4 264.255 287.825 10.376 42.355 o
-6 4 5 568.845 642.641 18.191 15.186 o
-6 4 6 2935.300 3152.890 86.101 1.042 o
-6 4 7 2294.050 2299.520 62.650 1.740 o
-6 4 8 229.475 245.407 8.705 52.011 o
-6 4 9 1.229 0.582 3.870 1590.880 o
-6 4 10 451.948 407.894 19.750 19.892 o
-6 4 11 315.675 276.003 12.147 35.945 o
-6 4 12 1645.130 1580.330 42.446 3.245 o
-6 4 13 818.352 811.103 25.165 9.300 o
-6 4 14 18.002 10.187 8.189 290.688 o
-6 4 15 29.337 19.695 12.761 129.462 o
-6 5 1 1010.870 1080.040 47.558 4.888 o
-6 5 2 452.992 493.863 15.777 20.821 o
-6 5 3 453.182 463.640 15.413 21.497 o
-6 5 4 188.383 175.930 9.015 64.949 o
-6 5 5 7.526 7.552 7.262 409.815 o
-6 5 6 808.891 826.643 28.207 8.807 o
-6 5 7 25.601 27.332 4.817 416.605 o
-6 5 8 264.034 215.459 10.698 45.889 o
-6 5 9 92.316 73.480 9.381 115.926 o
-6 5 10 717.325 689.069 21.536 11.664 o
-6 5 11 148.521 150.134 9.332 77.061 o
-6 5 12 261.024 276.179 13.056 39.242 o
-6 5 13 392.643 384.754 15.928 24.869 o
-6 5 14 627.205 657.694 26.425 11.713 o
-6 5 15 61.537 31.119 29.233 28.050 o
-6 6 1 57.431 59.657 5.934 207.701 o
-6 6 2 157.315 184.459 6.671 79.149 o
-6 6 3 229.860 235.925 7.655 54.551 o
-6 6 4 2.804 6.463 3.297 1556.030 o
-6 6 5 125.191 136.851 8.043 93.600 o
-6 6 6 633.398 667.888 18.587 13.721 o
-6 6 7 425.372 430.830 13.921 23.966 o
-6 6 8 409.104 404.765 17.063 23.029 o
-6 6 9 117.697 132.892 8.693 93.868 o
-6 6 10 103.602 75.107 7.963 121.587 o
-6 6 11 26.614 23.781 7.223 287.713 o
-6 6 12 205.042 208.005 11.677 52.071 o
-6 6 13 1022.890 1100.670 37.164 5.762 o
-6 6 14 1042.910 1090.810 37.372 5.685 o
-6 7 1 203.012 252.777 14.257 43.770 o
-6 7 2 969.990 1046.860 24.261 7.451 o
-6 7 3 259.772 286.386 9.159 44.640 o
-6 7 4 28.695 23.915 6.262 326.157 o
-6 7 5 1518.020 1484.680 35.996 3.820 o
-6 7 6 2663.210 2700.640 62.817 1.423 o
-6 7 7 1000.960 1014.270 37.744 5.961 o
-6 7 8 2.855 -3.835 6.290 618.411 o
-6 7 9 341.269 331.888 14.017 30.319 o
-6 7 10 681.167 682.828 22.479 11.934 o
-6 7 11 819.812 802.773 25.369 9.289 o
-6 7 12 1121.850 1204.660 39.663 5.026 o
-6 7 13 657.652 708.777 28.193 10.648 o
-6 8 1 105.162 95.033 5.780 131.623 o
-6 8 2 2065.190 2213.090 48.011 2.184 o
-6 8 3 1002.910 987.667 25.824 7.269 o
-6 8 4 983.264 988.113 28.903 7.051 o
-6 8 5 1480.650 1454.190 36.045 3.936 o
-6 8 6 285.924 272.229 15.667 33.698 o
-6 8 7 166.489 153.000 10.269 68.340 o
-6 8 8 335.869 321.993 18.235 26.648 o
-6 8 9 676.096 598.325 20.941 12.968 o
-6 8 10 265.128 220.582 16.400 35.851 o
-6 8 11 203.435 207.034 14.758 45.043 o
-6 8 12 602.576 684.445 27.453 11.556 o
-6 8 13 229.705 194.793 35.362 15.955 o
-6 9 1 205.759 213.567 15.315 43.220 o
-6 9 2 5416.450 5620.650 138.726 0.366 o
-6 9 3 10.666 0.254 5.174 699.201 o
-6 9 4 639.860 661.697 21.829 12.793 o
-6 9 5 477.155 521.434 19.540 17.894 o
-6 9 6 77.787 93.128 11.306 100.616 o
-6 9 7 142.552 103.622 11.492 75.248 o
-6 9 8 171.664 162.442 11.810 60.880 o
-6 9 9 51.113 44.292 8.696 173.196 o
-6 9 10 93.223 76.751 11.329 97.300 o
-6 9 11 228.455 236.739 18.299 34.703 o
-6 9 12 148.511 135.163 14.041 59.479 o
-6 10 1 602.903 596.391 22.886 13.494 o
-6 10 2 67.383 74.667 8.821 139.276 o
-6 10 3 105.173 96.027 8.399 110.650 o
-6 10 4 295.979 304.192 14.451 33.532 o
-6 10 5 29.572 27.483 12.616 129.057 o
-6 10 6 549.796 546.604 20.125 15.800 o
-6 10 7 2105.420 2083.520 66.945 1.865 o
-6 10 8 84.608 73.289 10.789 106.753 o
-6 10 9 15.867 -3.607 10.097 222.579 o
-6 10 10 1.635 -0.488 10.204 247.879 o
-6 10 11 71.012 69.315 12.563 97.334 o
-6 11 1 945.596 979.820 30.184 7.138 o
-6 11 2 1360.240 1436.750 40.805 4.010 o
-6 11 3 226.080 214.521 11.683 48.749 o
-6 11 4 256.359 259.484 13.228 40.143 o
-6 11 5 195.620 234.359 12.989 48.452 o
-6 11 6 992.423 1089.710 33.288 6.290 o
-6 11 7 969.083 978.656 32.859 6.709 o
-6 11 8 5.467 -13.623 10.399 230.824 o
-6 11 9 372.407 390.979 20.617 21.924 o
-6 11 10 5.147 0.120 11.111 203.825 o
-6 12 1 1065.230 1054.370 32.394 6.130 o
-6 12 2 799.952 756.871 25.289 9.678 o
-6 12 3 58.590 45.071 10.508 134.635 o
-6 12 4 1629.310 1637.430 46.063 3.102 o
-6 12 5 1244.180 1258.560 37.668 4.716 o
-6 12 6 510.864 425.715 22.407 16.827 o
-6 12 7 56.917 36.922 15.403 83.136 o
-6 12 8 60.377 74.379 16.113 72.399 o
-6 12 9 4.986 -17.089 11.330 196.619 o
-6 13 1 30.959 28.247 8.196 232.061 o
-6 13 2 437.594 424.516 18.129 21.051 o
-6 13 3 708.052 710.141 24.717 10.934 o
-6 13 4 1675.860 1676.900 47.612 2.953 o
-6 13 5 545.317 494.692 24.496 14.628 o
-6 13 6 311.186 348.689 21.015 24.400 o
-6 13 7 129.195 77.216 14.486 66.586 o
-6 14 1 134.589 135.227 20.053 41.727 o
-6 14 2 129.250 130.742 12.953 68.191 o
-6 14 3 729.255 737.180 26.136 10.268 o
-6 14 4 494.329 454.495 26.260 15.055 o
-6 14 5 202.480 203.388 17.295 39.750 o
-6 14 6 78.804 66.003 18.341 57.638 o
-6 15 1 8.009 -6.022 12.208 166.985 o
-6 15 2 87.475 99.928 13.348 80.402 o
-6 15 3 372.101 380.257 21.863 21.160 o
-6 15 4 323.694 353.886 21.878 23.076 o
-6 16 1 83.103 88.936 20.723 46.323 o
-5 -16 7 0.137 -21.235 20.675 61.300 o
-5 -16 8 0.527 -8.914 11.773 188.386 o
-5 -15 3 62.312 52.206 12.247 108.194 o
-5 -15 4 92.118 116.639 14.684 69.215 o
-5 -15 5 140.635 146.062 14.266 59.039 o
-5 -15 6 4.863 -0.572 10.486 228.376 o
-5 -15 7 53.226 56.620 16.185 75.606 o
-5 -15 8 123.861 126.902 13.290 68.223 o
-5 -15 9 112.199 112.338 13.244 72.832 o
-5 -15 10 336.332 365.911 19.665 24.388 o
-5 -15 11 295.828 299.986 20.187 26.834 o
-5 -15 12 615.585 586.207 44.780 7.619 o
-5 -14 1 42.364 52.055 11.703 126.359 o
-5 -14 2 4.659 -2.147 10.463 229.733 o
-5 -14 3 15.342 -0.117 10.345 214.302 o
-5 -14 4 176.794 149.394 13.963 54.135 o
-5 -14 5 292.355 260.533 17.149 31.681 o
-5 -14 6 355.506 382.660 19.427 23.576 o
-5 -14 7 731.231 818.429 30.112 9.099 o
-5 -14 8 182.713 198.166 14.737 47.932 o
-5 -14 9 328.452 310.291 17.406 28.110 o
-5 -14 10 202.210 206.508 17.016 40.225 o
-5 -14 11 161.576 158.155 15.765 50.060 o
-5 -14 12 179.757 168.745 30.218 21.501 o
-5 -14 13 100.809 90.009 16.809 59.549 o
-5 -13 1 153.462 161.563 14.119 56.236 o
-5 -13 2 437.649 449.809 21.808 18.518 o
-5 -13 3 218.146 202.189 15.013 43.205 o
-5 -13 4 257.391 227.611 21.097 29.091 o
-5 -13 5 801.215 870.785 33.247 7.887 o
-5 -13 6 992.521 965.539 33.188 6.590 o
-5 -13 7 287.677 286.265 16.190 32.439 o
-5 -13 8 41.850 34.481 9.825 166.875 o
-5 -13 9 11.411 4.881 10.800 200.957 o
-5 -13 10 182.571 155.211 14.526 51.224 o
-5 -13 11 6.806 4.145 11.204 195.101 o
-5 -13 12 640.956 646.298 27.394 11.357 o
-5 -13 13 0.702 0.108 12.687 162.079 o
-5 -13 14 1.478 -9.826 12.322 170.986 o
-5 -12 1 3.586 14.916 9.326 267.599 o
-5 -12 2 213.404 199.646 22.118 30.406 o
-5 -12 3 189.988 203.356 14.662 46.969 o
-5 -12 4 1750.560 1705.540 50.655 2.742 o
-5 -12 5 3075.900 3277.530 90.337 0.959 o
-5 -12 6 2254.530 2271.890 65.128 1.737 o
-5 -12 7 331.503 323.220 17.373 27.685 o
-5 -12 8 35.060 40.521 11.653 136.277 o
-5 -12 9 90.493 105.551 12.229 86.167 o
-5 -12 10 296.293 260.235 16.616 32.154 o
-5 -12 11 253.290 235.762 22.442 27.317 o
-5 -12 12 38.903 20.428 10.381 166.156 o
-5 -12 13 413.010 398.535 23.935 18.441 o
-5 -12 14 6.574 -4.568 11.842 178.606 o
-5 -12 15 4.982 1.702 11.583 187.293 o
-5 -11 1 865.999 838.895 27.924 8.384 o
-5 -11 2 87.718 65.135 11.140 103.959 o
-5 -11 3 1647.260 1667.960 45.074 3.084 o
-5 -11 4 3438.290 3630.530 91.562 0.830 o
-5 -11 5 3067.740 3094.300 85.107 1.020 o
-5 -11 6 681.406 703.086 37.068 8.484 o
-5 -11 7 494.461 539.378 24.850 14.959 o
-5 -11 8 144.272 123.485 16.309 52.761 o
-5 -11 9 96.500 72.852 11.184 97.930 o
-5 -11 10 593.294 562.874 23.467 13.703 o
-5 -11 11 321.891 294.353 16.771 29.538 o
-5 -11 12 876.309 904.943 32.054 7.509 o
-5 -11 13 37.136 39.911 10.466 156.071 o
-5 -11 14 281.414 284.898 19.691 28.400 o
-5 -11 15 229.796 202.539 17.507 37.208 o
-5 -11 16 247.480 225.443 26.745 22.691 o
-5 -10 1 44.995 24.730 9.731 170.880 o
-5 -10 2 329.669 291.786 12.841 33.544 o
-5 -10 3 2604.350 2703.500 68.880 1.389 o
-5 -10 4 2976.670 2963.190 81.292 1.093 o
-5 -10 5 1707.300 1737.200 50.215 2.790 o
-5 -10 6 921.181 911.905 29.688 7.537 o
-5 -10 7 354.681 353.720 30.468 16.013 o
-5 -10 8 732.295 725.875 27.190 10.072 o
-5 -10 9 718.252 644.538 25.113 11.089 o
-5 -10 10 1165.260 1139.100 47.122 4.445 o
-5 -10 11 1452.630 1449.890 41.214 3.775 o
-5 -10 12 938.014 946.825 40.696 6.027 o
-5 -10 13 653.546 703.944 24.975 11.519 o
-5 -10 14 22.560 25.823 11.258 161.273 o
-5 -10 15 80.108 77.927 12.251 94.719 o
-5 -10 16 121.724 117.552 14.451 64.238 o
-5 -9 1 926.014 885.365 27.984 7.810 o
-5 -9 2 1492.730 1495.880 37.349 3.808 o
-5 -9 3 950.955 985.519 28.128 7.330 o
-5 -9 4 1043.660 1063.730 29.998 6.433 o
-5 -9 5 871.835 926.682 29.450 7.829 o
-5 -9 6 68.868 88.485 10.282 116.201 o
-5 -9 7 42.536 36.014 14.493 96.321 o
-5 -9 8 58.787 38.289 8.861 164.541 o
-5 -9 9 387.259 382.520 16.252 24.891 o
-5 -9 10 616.763 595.101 21.302 13.787 o
-5 -9 11 1745.570 1719.380 51.801 2.706 o
-5 -9 12 1503.790 1524.320 42.280 3.554 o
-5 -9 13 363.006 361.098 16.279 26.374 o
-5 -9 14 12.068 21.736 9.620 226.946 o
-5 -9 15 46.220 75.068 15.899 77.106 o
-5 -9 16 22.308 10.834 10.245 197.385 o
-5 -9 17 0.810 -17.737 11.769 188.137 o
-5 -8 1 88.502 68.273 6.979 146.082 o
-5 -8 2 900.303 835.419 22.503 8.914 o
-5 -8 3 1497.620 1560.810 40.818 3.590 o
-5 -8 4 1110.510 1153.450 31.367 5.816 o
-5 -8 5 956.107 991.628 34.355 6.571 o
-5 -8 6 901.055 908.615 29.913 7.640 o
-5 -8 7 259.345 244.536 24.359 24.619 o
-5 -8 8 88.922 67.024 8.660 127.563 o
-5 -8 9 7.594 -0.313 7.681 394.001 o
-5 -8 10 1805.000 1804.550 44.949 2.766 o
-5 -8 11 1502.880 1461.170 46.214 3.451 o
-5 -8 12 795.600 818.449 25.660 9.380 o
-5 -8 13 627.179 629.187 21.777 13.225 o
-5 -8 14 138.277 152.859 10.721 73.484 o
-5 -8 15 13.247 26.564 11.049 176.275 o
-5 -8 16 166.131 142.912 13.379 58.239 o
-5 -8 17 9.631 2.848 10.324 222.960 o
-5 -7 1 93.767 108.300 6.929 125.946 o
-5 -7 2 415.647 417.030 13.321 25.030 o
-5 -7 3 2555.690 2691.670 66.978 1.434 o
-5 -7 4 570.439 665.624 19.744 14.456 o
-5 -7 5 1157.440 1287.640 41.364 4.676 o
-5 -7 6 479.595 491.656 23.405 16.314 o
-5 -7 7 511.675 543.595 18.090 17.468 o
-5 -7 8 188.158 203.496 10.438 58.297 o
-5 -7 9 1907.450 1911.750 46.489 2.535 o
-5 -7 10 948.234 932.501 25.242 7.851 o
-5 -7 11 173.156 167.326 9.787 66.860 o
-5 -7 12 144.677 134.518 9.840 78.223 o
-5 -7 13 324.654 309.418 14.030 31.985 o
-5 -7 14 103.443 90.327 9.011 108.256 o
-5 -7 15 0.337 -9.959 8.398 369.901 o
-5 -7 16 2.545 1.298 8.662 335.254 o
-5 -7 17 89.165 93.353 12.107 89.596 o
-5 -6 1 28.597 20.527 4.863 416.407 o
-5 -6 2 597.372 669.308 19.207 14.129 o
-5 -6 3 1.228 8.874 4.428 1039.580 o
-5 -6 4 19.025 34.703 5.439 395.312 o
-5 -6 5 179.036 175.676 8.102 69.854 o
-5 -6 6 622.708 599.062 18.583 14.481 o
-5 -6 7 556.027 560.378 17.431 16.538 o
-5 -6 8 55.320 39.220 5.889 233.592 o
-5 -6 9 82.074 81.677 6.616 149.953 o
-5 -6 10 10.129 12.744 5.182 605.380 o
-5 -6 11 264.225 295.852 11.165 40.833 o
-5 -6 12 24.279 20.498 6.555 336.973 o
-5 -6 13 419.437 421.782 16.310 22.854 o
-5 -6 14 129.507 124.106 9.427 86.886 o
-5 -6 15 551.475 570.354 22.980 14.481 o
-5 -6 16 60.931 45.396 9.983 140.418 o
-5 -6 17 269.946 260.814 16.067 34.602 o
-5 -5 1 158.424 134.916 6.777 86.817 o
-5 -5 2 1161.490 1144.900 35.606 5.305 o
-5 -5 3 119.195 114.942 5.684 115.545 o
-5 -5 4 186.862 190.680 7.818 66.981 o
-5 -5 5 509.234 533.471 15.202 18.866 o
-5 -5 6 4651.550 5064.130 125.150 0.464 o
-5 -5 7 4688.410 5108.460 114.727 0.480 o
-5 -5 8 28.112 14.379 4.467 471.697 o
-5 -5 9 237.061 238.241 8.624 51.561 o
-5 -5 10 423.358 424.613 13.178 24.630 o
-5 -5 11 581.946 573.458 22.790 14.027 o
-5 -5 12 70.959 66.711 6.994 165.007 o
-5 -5 13 1081.390 1045.910 30.008 6.296 o
-5 -5 14 11.373 7.007 6.644 444.652 o
-5 -5 15 10.874 10.045 8.708 285.928 o
-5 -5 16 704.248 714.617 27.822 10.252 o
-5 -5 17 414.940 457.298 23.391 18.050 o
-5 -4 1 14537.200 15284.700 345.950 0.057 o
-5 -4 2 192.294 230.546 8.719 59.436 o
-5 -4 3 1026.070 968.215 23.362 7.437 o
-5 -4 4 1087.650 946.453 23.518 7.116 o
-5 -4 5 2.284 2.318 4.787 995.985 o
-5 -4 6 1343.780 1477.430 46.899 3.699 o
-5 -4 7 6.199 13.027 10.789 203.124 o
-5 -4 8 53.809 42.996 5.300 247.218 o
-5 -4 9 95.071 70.650 6.045 148.767 o
-5 -4 10 1386.310 1377.580 45.408 3.788 o
-5 -4 11 289.072 272.007 10.732 40.187 o
-5 -4 12 3.505 -6.754 6.151 634.750 o
-5 -4 13 568.311 597.137 21.216 14.598 o
-5 -4 14 111.753 106.994 9.638 95.794 o
-5 -4 15 259.816 264.459 16.716 34.205 o
-5 -4 16 169.005 148.923 13.934 55.428 o
-5 -4 17 7.443 8.550 10.703 207.711 o
-5 -3 1 454.887 511.762 13.757 21.486 o
-5 -3 2 363.071 361.821 8.740 32.523 o
-5 -3 3 58.909 41.632 5.369 234.930 o
-5 -3 4 1396.900 1434.950 29.593 4.457 o
-5 -3 5 1052.190 1154.950 30.218 6.161 o
-5 -3 6 220.579 267.388 9.248 50.724 o
-5 -3 7 4.500 0.547 4.243 1153.430 o
-5 -3 8 71.975 84.771 6.140 164.875 o
-5 -3 9 91.757 81.672 8.309 124.093 o
-5 -3 10 208.420 198.204 16.001 42.211 o
-5 -3 11 132.438 125.943 6.425 101.261 o
-5 -3 12 1.734 -6.250 5.587 796.117 o
-5 -3 13 17.384 5.550 5.969 469.977 o
-5 -3 14 243.312 254.500 11.892 43.949 o
-5 -3 15 49.344 51.250 8.004 185.063 o
-5 -3 16 25.139 18.472 9.280 217.021 o
-5 -3 17 930.908 1015.880 34.969 6.563 o
-5 -2 1 692.178 736.171 16.397 12.796 o
-5 -2 2 73.879 64.340 3.099 215.750 o
-5 -2 3 22.332 19.145 3.106 627.603 o
-5 -2 4 35.142 41.875 3.115 390.997 o
-5 -2 5 4.550 8.803 3.453 1260.260 o
-5 -2 6 2342.210 2586.780 59.371 1.665 o
-5 -2 7 2851.640 3130.570 71.653 1.179 o
-5 -2 8 1028.670 991.364 24.982 7.192 o
-5 -2 9 455.323 428.660 22.969 17.703 o
-5 -2 10 2701.480 2824.380 64.488 1.360 o
-5 -2 11 508.237 515.571 19.434 17.288 o
-5 -2 12 1061.510 1061.350 32.827 6.091 o
-5 -2 13 131.074 129.783 9.808 83.356 o
-5 -2 14 986.209 1055.110 33.339 6.392 o
-5 -2 15 8.197 9.759 10.359 217.872 o
-5 -2 16 913.999 984.173 33.331 6.919 o
-5 -2 17 935.839 1055.740 35.786 6.357 o
-5 -1 1 630.289 647.672 12.926 15.398 o
-5 -1 2 1538.380 1663.880 30.936 3.764 o
-5 -1 3 149.429 142.519 5.683 93.062 o
-5 -1 4 1053.120 1212.880 24.573 6.490 o
-5 -1 5 1440.720 1501.210 31.475 4.169 o
-5 -1 6 1318.340 1316.570 31.465 4.774 o
-5 -1 7 5320.240 5683.180 127.958 0.386 o
-5 -1 8 2.132 -0.464 4.318 1263.430 o
-5 -1 9 1275.770 1261.760 30.107 5.079 o
-5 -1 10 679.388 618.309 16.883 13.811 o
-5 -1 11 14.203 28.659 5.303 461.624 o
-5 -1 12 332.731 372.343 14.410 29.285 o
-5 -1 13 198.461 167.878 10.684 58.953 o
-5 -1 14 124.096 114.765 9.178 92.086 o
-5 -1 15 254.824 236.353 12.390 42.822 o
-5 -1 16 805.801 805.242 33.375 8.043 o
-5 -1 17 135.436 123.694 16.424 53.530 o
-5 0 1 1706.780 1896.110 34.925 3.105 o
-5 0 2 2026.180 2240.680 47.637 2.214 o
-5 0 3 1063.390 1117.200 21.291 6.951 o
-5 0 4 3.684 -4.041 2.516 2628.540 o
-5 0 5 1693.760 1829.290 39.481 3.057 o
-5 0 6 150.209 139.064 7.615 85.617 o
-5 0 7 3141.530 3423.710 83.142 0.968 o
-5 0 8 2972.520 3156.550 65.914 1.172 o
-5 0 9 1068.400 1040.360 23.432 6.964 o
-5 0 10 1552.050 1426.890 34.146 3.882 o
-5 0 11 250.378 274.102 12.432 41.310 o
-5 0 12 162.591 164.844 9.946 69.041 o
-5 0 13 239.095 242.137 11.485 45.850 o
-5 0 14 39.136 32.837 7.653 227.234 o
-5 0 15 53.517 38.923 8.386 179.852 o
-5 0 16 540.493 529.282 22.220 15.320 o
-5 0 17 362.354 382.382 42.434 10.293 o
-5 1 1 2211.480 2510.940 43.836 1.987 o
-5 1 2 1072.800 1253.950 23.731 6.352 o
-5 1 3 1036.220 1171.180 22.677 6.841 o
-5 1 4 3284.090 3470.940 70.784 0.992 o
-5 1 5 166.392 199.569 8.129 69.943 o
-5 1 6 7373.550 8127.170 166.667 0.211 o
-5 1 7 2393.180 2283.400 48.237 1.876 o
-5 1 8 3487.570 3543.640 74.057 0.912 o
-5 1 9 359.131 331.032 10.068 32.832 o
-5 1 10 83.984 78.867 7.322 141.515 o
-5 1 11 943.361 975.999 27.256 7.506 o
-5 1 12 223.634 211.706 10.354 52.118 o
-5 1 13 80.670 90.106 8.120 130.927 o
-5 1 14 4.428 -2.875 7.148 472.529 o
-5 1 15 8.609 -8.183 7.461 408.230 o
-5 1 16 809.245 872.981 30.809 8.214 o
-5 2 1 2827.330 3418.120 66.046 1.177 o
-5 2 2 77.158 82.289 3.851 186.442 o
-5 2 3 1.064 -2.635 3.398 2081.190 o
-5 2 4 2603.260 3215.330 65.743 1.307 o
-5 2 5 8.147 2.214 5.482 668.066 o
-5 2 6 392.683 309.451 13.752 28.352 o
-5 2 7 1546.540 1484.570 35.067 3.794 o
-5 2 8 630.982 597.834 16.284 15.006 o
-5 2 9 1473.600 1543.930 36.808 3.819 o
-5 2 10 75.070 76.104 6.428 162.618 o
-5 2 11 250.451 256.021 11.249 44.188 o
-5 2 12 1199.680 1177.810 32.541 5.336 o
-5 2 13 95.963 89.115 8.751 114.966 o
-5 2 14 62.682 46.563 9.172 150.900 o
-5 2 15 171.042 186.971 12.093 57.900 o
-5 2 16 825.773 891.426 31.605 7.923 o
-5 3 1 28.856 31.954 3.816 436.381 o
-5 3 2 0.523 -3.386 4.201 1442.860 o
-5 3 3 719.888 787.250 19.280 11.499 o
-5 3 4 1581.870 1814.090 42.858 3.144 o
-5 3 5 3154.520 3338.270 76.399 1.016 o
-5 3 6 5305.210 5131.050 112.631 0.430 o
-5 3 7 636.296 567.690 14.970 15.563 o
-5 3 8 38.905 27.039 3.981 378.123 o
-5 3 9 285.753 277.102 9.558 41.790 o
-5 3 10 1956.560 1950.440 50.121 2.379 o
-5 3 11 16.404 14.475 6.124 428.470 o
-5 3 12 139.682 120.596 8.760 87.372 o
-5 3 13 24.338 11.416 7.332 312.148 o
-5 3 14 181.126 185.573 11.523 58.014 o
-5 3 15 145.325 156.255 11.610 67.611 o
-5 4 1 55.841 31.891 4.340 281.954 o
-5 4 2 0.838 -16.554 2.345 4142.400 o
-5 4 3 233.778 217.031 8.438 54.027 o
-5 4 4 5100.260 5582.220 126.070 0.407 o
-5 4 5 7057.160 7395.150 153.700 0.239 o
-5 4 6 4165.760 4085.620 91.718 0.660 o
-5 4 7 45.217 36.771 4.273 313.537 o
-5 4 8 783.513 703.921 18.476 11.382 o
-5 4 9 809.599 764.146 22.377 10.069 o
-5 4 10 161.481 152.761 8.620 75.812 o
-5 4 11 4.974 0.131 6.238 597.059 o
-5 4 12 333.014 294.132 13.164 32.884 o
-5 4 13 585.647 622.880 21.173 14.105 o
-5 4 14 1280.180 1298.830 37.284 4.579 o
-5 4 15 249.609 249.183 14.001 39.934 o
-5 5 1 77.345 86.949 7.073 146.705 o
-5 5 2 220.239 277.624 9.384 49.812 o
-5 5 3 71.985 35.012 3.765 243.557 o
-5 5 4 7.025 5.831 3.252 1282.290 o
-5 5 5 1692.610 1633.660 38.844 3.237 o
-5 5 6 2314.540 2310.750 53.300 1.855 o
-5 5 7 200.729 187.496 8.657 62.130 o
-5 5 8 195.154 160.876 7.496 69.440 o
-5 5 9 1491.900 1467.140 39.187 3.763 o
-5 5 10 1164.470 1113.310 31.077 5.701 o
-5 5 11 1424.620 1468.350 39.840 3.878 o
-5 5 12 1790.730 1848.260 49.289 2.642 o
-5 5 13 2516.100 2681.060 69.367 1.430 o
-5 5 14 1363.720 1478.850 41.723 3.910 o
-5 6 1 3325.390 3656.170 82.472 0.897 o
-5 6 2 4155.390 4585.700 95.434 0.615 o
-5 6 3 3018.440 3186.640 67.178 1.142 o
-5 6 4 1306.050 1364.320 33.014 4.654 o
-5 6 5 3880.680 4009.400 99.428 0.684 o
-5 6 6 100.188 120.361 6.909 117.740 o
-5 6 7 88.035 81.663 6.583 144.647 o
-5 6 8 30.850 23.657 6.343 313.942 o
-5 6 9 264.120 238.127 11.599 43.098 o
-5 6 10 66.892 56.341 8.821 147.735 o
-5 6 11 1220.000 1249.560 35.266 4.959 o
-5 6 12 3033.890 3150.710 80.572 1.052 o
-5 6 13 2201.920 2402.100 63.228 1.757 o
-5 6 14 226.114 216.772 15.583 40.597 o
-5 7 1 6.867 11.993 6.947 429.313 o
-5 7 2 146.467 177.030 9.265 74.138 o
-5 7 3 129.463 159.269 6.637 94.041 o
-5 7 4 198.289 181.313 9.132 62.001 o
-5 7 5 321.884 309.514 11.200 35.245 o
-5 7 6 4.639 1.209 6.663 528.620 o
-5 7 7 0.077 -15.203 6.203 679.813 o
-5 7 8 9.959 7.252 6.642 454.807 o
-5 7 9 237.371 233.230 11.835 45.916 o
-5 7 10 3136.960 3065.190 78.004 1.051 o
-5 7 11 2895.760 2969.930 76.100 1.157 o
-5 7 12 1811.300 1973.620 53.079 2.452 o
-5 7 13 1208.970 1346.950 38.975 4.607 o
-5 8 1 11.002 7.708 4.485 750.877 o
-5 8 2 113.221 116.481 6.057 116.540 o
-5 8 3 80.723 74.704 5.995 162.357 o
-5 8 4 709.982 746.317 23.209 11.047 o
-5 8 5 554.202 544.091 18.607 16.314 o
-5 8 6 271.147 243.953 16.993 33.724 o
-5 8 7 1.391 -10.234 6.991 521.661 o
-5 8 8 7.124 -3.745 6.966 471.604 o
-5 8 9 770.182 721.243 23.734 10.429 o
-5 8 10 1515.850 1542.340 45.651 3.380 o
-5 8 11 1613.140 1707.970 46.777 3.049 o
-5 8 12 1127.020 1198.150 35.377 5.350 o
-5 9 1 98.359 112.355 12.614 80.148 o
-5 9 2 62.970 40.050 8.122 172.125 o
-5 9 3 293.068 279.467 15.287 33.488 o
-5 9 4 483.145 457.216 22.476 17.045 o
-5 9 5 82.552 87.475 7.906 132.775 o
-5 9 6 895.275 926.430 33.074 7.204 o
-5 9 7 848.980 892.659 30.188 7.981 o
-5 9 8 1305.240 1268.580 39.186 4.439 o
-5 9 9 274.791 278.214 21.477 26.714 o
-5 9 10 819.036 843.279 31.595 8.123 o
-5 9 11 140.517 126.014 11.418 73.202 o
-5 9 12 97.813 108.004 14.343 70.760 o
-5 10 1 265.402 286.643 13.255 38.113 o
-5 10 2 3019.020 3132.820 80.134 1.062 o
-5 10 3 18.410 21.119 9.102 234.124 o
-5 10 4 1202.120 1072.530 33.544 5.446 o
-5 10 5 970.345 987.330 30.068 6.995 o
-5 10 6 1004.900 990.464 30.445 6.763 o
-5 10 7 601.811 598.524 22.510 13.614 o
-5 10 8 227.418 229.534 17.956 35.603 o
-5 10 9 288.925 263.933 18.329 30.247 o
-5 10 10 162.055 178.129 16.854 45.759 o
-5 10 11 303.733 346.542 19.571 26.163 o
-5 11 1 1326.350 1335.280 39.079 4.304 o
-5 11 2 392.511 392.130 17.853 23.294 o
-5 11 3 29.018 24.361 10.684 168.172 o
-5 11 4 1380.270 1489.260 42.096 3.845 o
-5 11 5 779.951 822.941 27.035 9.253 o
-5 11 6 804.666 778.820 25.953 9.422 o
-5 11 7 55.654 57.557 10.473 132.672 o
-5 11 8 209.682 200.402 15.561 42.945 o
-5 11 9 208.866 201.463 13.541 47.556 o
-5 11 10 157.112 137.572 14.674 55.610 o
-5 12 1 698.954 692.749 27.236 10.543 o
-5 12 2 2067.410 1992.660 54.275 2.167 o
-5 12 3 6078.740 6111.740 151.899 0.303 o
-5 12 4 4424.280 4293.100 108.745 0.564 o
-5 12 5 1419.860 1497.770 43.064 3.710 o
-5 12 6 466.590 445.186 18.476 19.693 o
-5 12 7 113.107 84.216 13.338 75.614 o
-5 12 8 12.719 13.452 10.189 212.687 o
-5 12 9 150.086 147.914 19.904 40.337 o
-5 13 1 347.871 323.729 15.892 28.344 o
-5 13 2 530.332 598.553 22.198 14.891 o
-5 13 3 3761.320 3968.030 101.622 0.698 o
-5 13 4 2083.890 2093.930 63.468 1.939 o
-5 13 5 119.683 119.727 11.114 81.509 o
-5 13 6 302.612 282.792 15.352 32.676 o
-5 13 7 360.329 313.107 24.892 20.106 o
-5 14 1 10.413 -2.029 9.264 272.581 o
-5 14 2 1315.560 1285.340 39.114 4.394 o
-5 14 3 1421.460 1436.200 42.629 3.790 o
-5 14 4 944.689 900.455 29.965 7.396 o
-5 14 5 33.274 24.328 9.971 180.073 o
-5 14 6 163.904 193.770 18.029 41.833 o
-5 15 1 260.733 252.796 14.764 37.579 o
-5 15 2 119.225 136.908 12.112 73.893 o
-5 15 3 13.319 6.964 12.105 160.521 o
-5 15 4 161.610 137.575 15.588 51.928 o
-5 16 1 412.270 376.205 20.559 20.970 o
-5 16 2 133.964 135.932 12.624 68.069 o
-4 -16 4 239.344 216.400 24.631 25.492 o
-4 -16 5 0.454 -11.887 10.733 226.642 o
-4 -16 6 9.999 3.642 11.773 174.324 o
-4 -16 7 3.378 6.823 12.095 171.293 o
-4 -16 8 57.194 48.087 22.019 46.045 o
-4 -16 9 160.002 162.956 14.931 52.522 o
-4 -16 10 415.320 442.586 22.171 18.941 o
-4 -15 1 77.760 74.535 12.828 91.459 o
-4 -15 2 10.194 -8.276 10.375 222.601 o
-4 -15 3 109.165 95.416 15.806 62.325 o
-4 -15 4 58.731 52.634 12.130 111.205 o
-4 -15 5 1.165 -17.432 9.973 260.512 o
-4 -15 6 36.697 47.658 11.313 137.921 o
-4 -15 7 1.199 -7.761 10.087 254.627 o
-4 -15 8 18.185 16.887 10.776 183.500 o
-4 -15 9 855.868 906.018 32.916 7.504 o
-4 -15 10 840.938 863.335 36.949 7.127 o
-4 -15 11 1.934 2.396 12.580 162.448 o
-4 -15 12 7.708 1.772 12.552 157.835 o
-4 -14 1 0.568 -3.133 10.105 255.304 o
-4 -14 2 284.218 278.959 17.850 30.708 o
-4 -14 3 82.911 75.656 17.898 58.391 o
-4 -14 4 1.197 5.228 9.789 263.167 o
-4 -14 5 52.029 55.091 14.609 88.551 o
-4 -14 6 43.438 35.737 10.546 150.546 o
-4 -14 7 40.271 39.266 12.791 116.495 o
-4 -14 8 7.234 8.233 10.725 207.542 o
-4 -14 9 318.992 340.717 21.765 23.560 o
-4 -14 10 216.625 232.182 17.755 36.631 o
-4 -14 11 126.578 108.916 14.314 64.760 o
-4 -14 12 15.476 19.762 12.008 154.543 o
-4 -14 13 89.040 72.017 13.446 83.401 o
-4 -14 14 168.754 207.941 20.155 36.221 o
-4 -13 1 136.238 116.770 12.750 69.130 o
-4 -13 2 36.288 16.564 10.212 175.297 o
-4 -13 3 1163.820 1139.780 37.458 5.164 o
-4 -13 4 1421.380 1440.520 54.400 3.249 o
-4 -13 5 980.966 979.380 42.255 5.639 o
-4 -13 6 691.788 719.015 34.135 8.966 o
-4 -13 7 37.437 25.980 9.812 177.517 o
-4 -13 8 16.359 -1.214 11.615 173.336 o
-4 -13 9 10.834 1.184 10.912 200.974 o
-4 -13 10 61.760 58.966 12.671 102.409 o
-4 -13 11 72.757 82.822 12.968 90.622 o
-4 -13 12 17.566 23.536 12.349 144.029 o
-4 -13 13 4.332 21.681 11.575 175.804 o
-4 -13 14 58.226 49.227 14.587 87.683 o
-4 -13 15 78.516 90.032 15.422 70.920 o
-4 -12 1 1921.630 1937.060 56.167 2.287 o
-4 -12 2 136.654 123.052 16.938 51.607 o
-4 -12 3 1421.170 1450.260 41.399 3.833 o
-4 -12 4 1976.210 2032.070 54.412 2.229 o
-4 -12 5 1737.590 1845.800 50.017 2.689 o
-4 -12 6 63.853 73.472 12.815 97.081 o
-4 -12 7 23.013 6.862 9.131 238.504 o
-4 -12 8 25.377 28.315 9.172 211.168 o
-4 -12 9 434.193 378.275 20.418 20.395 o
-4 -12 10 46.182 43.146 15.065 88.331 o
-4 -12 11 53.434 70.316 14.620 85.604 o
-4 -12 12 39.111 40.780 10.391 155.146 o
-4 -12 13 0.552 8.233 10.297 236.895 o
-4 -12 14 43.671 28.235 11.230 141.479 o
-4 -12 15 1.668 4.278 12.052 175.888 o
-4 -11 1 11.032 9.955 8.223 313.621 o
-4 -11 2 808.697 781.895 30.434 8.597 o
-4 -11 3 633.220 636.054 21.571 13.144 o
-4 -11 4 1656.410 1687.480 45.758 3.033 o
-4 -11 5 313.296 344.879 20.591 24.799 o
-4 -11 6 256.477 246.672 14.572 38.490 o
-4 -11 7 178.237 149.993 11.353 62.346 o
-4 -11 8 78.534 68.404 9.728 122.441 o
-4 -11 9 107.889 104.148 11.958 82.584 o
-4 -11 10 0.959 -15.342 13.319 146.963 o
-4 -11 11 303.645 298.932 17.501 29.548 o
-4 -11 12 271.213 245.107 14.261 37.833 o
-4 -11 13 31.247 23.555 9.637 192.034 o
-4 -11 14 43.563 45.150 10.037 155.278 o
-4 -11 15 100.289 114.606 13.887 71.925 o
-4 -11 16 11.562 8.389 11.262 183.895 o
-4 -10 1 448.499 424.339 16.206 21.860 o
-4 -10 2 660.916 640.474 21.029 12.860 o
-4 -10 3 1161.880 1158.000 30.909 5.635 o
-4 -10 4 372.715 364.010 13.752 27.975 o
-4 -10 5 7.023 22.104 10.776 195.380 o
-4 -10 6 451.744 460.124 18.192 20.059 o
-4 -10 7 18.008 26.920 7.620 292.125 o
-4 -10 8 47.351 61.314 7.980 181.320 o
-4 -10 9 1.931 1.970 8.293 365.756 o
-4 -10 10 1030.240 991.328 30.616 6.615 o
-4 -10 11 47.622 27.876 8.866 184.883 o
-4 -10 12 204.271 202.198 12.749 49.975 o
-4 -10 13 6.617 -1.060 8.497 332.835 o
-4 -10 14 9.687 1.779 8.515 315.804 o
-4 -10 15 59.785 65.535 11.849 110.490 o
-4 -10 16 612.364 654.149 28.161 11.418 o
-4 -9 1 86.807 72.360 6.889 146.781 o
-4 -9 2 3.974 3.764 5.168 806.346 o
-4 -9 3 3.554 0.383 5.022 906.118 o
-4 -9 4 140.417 131.771 8.368 87.028 o
-4 -9 5 333.054 336.714 15.045 29.622 o
-4 -9 6 348.497 331.171 14.553 29.412 o
-4 -9 7 1996.250 1993.020 53.197 2.254 o
-4 -9 8 16.645 4.935 6.226 453.200 o
-4 -9 9 2776.660 2794.390 71.606 1.271 o
-4 -9 10 2362.710 2329.650 60.841 1.712 o
-4 -9 11 641.088 614.986 21.693 13.149 o
-4 -9 12 1722.010 1702.670 48.603 2.841 o
-4 -9 13 29.612 17.657 8.183 247.712 o
-4 -9 14 60.097 61.799 9.488 141.577 o
-4 -9 15 174.144 189.236 12.943 54.648 o
-4 -9 16 814.041 883.159 32.953 7.816 o
-4 -9 17 512.268 544.543 25.213 14.472 o
-4 -8 1 83.091 68.032 5.666 167.486 o
-4 -8 2 1066.300 1090.440 26.428 6.580 o
-4 -8 3 645.433 649.796 17.518 13.954 o
-4 -8 4 81.054 113.270 7.658 126.770 o
-4 -8 5 15.351 14.845 7.925 306.204 o
-4 -8 6 1316.580 1242.100 38.257 4.499 o
-4 -8 7 1124.600 1170.470 33.096 5.588 o
-4 -8 8 192.872 206.864 9.988 58.352 o
-4 -8 9 1160.500 1126.850 37.392 5.202 o
-4 -8 10 50.589 40.748 7.657 198.764 o
-4 -8 11 352.594 350.672 14.901 28.352 o
-4 -8 12 100.039 79.459 8.933 113.792 o
-4 -8 13 1137.380 1151.530 35.024 5.424 o
-4 -8 14 270.091 266.368 13.685 37.929 o
-4 -8 15 34.660 43.784 9.083 186.766 o
-4 -8 16 745.392 848.833 31.623 8.602 o
-4 -8 17 1127.000 1343.740 45.261 4.416 o
-4 -7 1 10.505 9.717 4.325 770.804 o
-4 -7 2 739.082 683.791 17.558 12.264 o
-4 -7 3 919.692 890.946 25.031 8.217 o
-4 -7 4 182.570 225.513 11.126 55.548 o
-4 -7 5 1232.230 1169.810 35.816 5.011 o
-4 -7 6 363.644 339.448 13.666 29.177 o
-4 -7 7 16.021 19.346 5.369 480.234 o
-4 -7 8 354.098 334.500 11.647 31.689 o
-4 -7 9 53.172 39.903 6.705 217.463 o
-4 -7 10 225.074 198.503 10.440 52.697 o
-4 -7 11 648.326 599.277 19.897 13.670 o
-4 -7 12 76.994 56.651 7.818 152.232 o
-4 -7 13 3.824 -6.752 6.741 532.588 o
-4 -7 14 18.114 4.987 7.330 352.647 o
-4 -7 15 2.802 -12.100 7.749 417.293 o
-4 -7 16 53.178 60.681 11.031 125.670 o
-4 -7 17 325.729 364.374 19.512 24.965 o
-4 -6 1 396.460 384.089 12.207 27.435 o
-4 -6 2 33.005 33.402 3.870 399.633 o
-4 -6 3 1345.790 1423.880 36.838 4.261 o
-4 -6 4 2192.160 2375.140 66.091 1.729 o
-4 -6 5 471.646 586.871 20.687 16.754 o
-4 -6 6 3106.390 3557.600 86.448 0.940 o
-4 -6 7 3592.870 3998.270 110.354 0.688 o
-4 -6 8 921.764 988.725 26.509 7.689 o
-4 -6 9 1143.270 1210.490 30.727 5.619 o
-4 -6 10 365.366 336.155 12.482 30.214 o
-4 -6 11 1396.910 1365.260 37.005 4.198 o
-4 -6 12 150.324 166.793 15.024 53.297 o
-4 -6 13 82.191 71.297 8.555 132.103 o
-4 -6 14 542.842 532.099 19.430 16.358 o
-4 -6 15 456.372 485.796 18.799 19.243 o
-4 -6 16 1491.530 1540.360 47.834 3.335 o
-4 -6 17 998.271 1127.940 38.050 5.720 o
-4 -5 1 664.471 631.148 18.243 13.607 o
-4 -5 2 310.471 369.075 11.568 33.525 o
-4 -5 3 3454.840 3511.380 85.958 0.866 o
-4 -5 4 86.497 36.266 10.691 116.705 o
-4 -5 5 460.036 604.208 16.842 18.532 o
-4 -5 6 3036.200 3088.620 70.318 1.131 o
-4 -5 7 993.079 957.512 22.614 7.761 o
-4 -5 8 852.838 827.225 21.845 9.451 o
-4 -5 9 2330.440 2128.470 49.740 1.964 o
-4 -5 10 728.296 716.393 20.520 11.581 o
-4 -5 11 2953.400 2840.070 71.617 1.195 o
-4 -5 12 20.157 21.307 6.341 368.142 o
-4 -5 13 266.717 246.693 11.683 42.249 o
-4 -5 14 47.669 43.789 7.912 195.126 o
-4 -5 15 244.734 244.914 12.692 42.890 o
-4 -5 16 547.036 573.588 29.868 12.089 o
-4 -5 17 0.459 -24.020 9.292 301.966 o
-4 -4 1 2259.750 2476.900 53.204 1.836 o
-4 -4 2 1063.840 1078.370 24.009 6.834 o
-4 -4 3 971.616 1093.050 26.936 7.032 o
-4 -4 4 38.595 60.702 6.148 240.761 o
-4 -4 5 1207.070 1122.420 25.057 5.939 o
-4 -4 6 4916.780 5142.490 117.499 0.453 o
-4 -4 7 4.594 5.590 5.751 648.870 o
-4 -4 8 353.480 317.095 9.902 33.863 o
-4 -4 9 1418.830 1345.150 36.516 4.192 o
-4 -4 10 2043.550 2136.830 53.631 2.136 o
-4 -4 11 1707.180 1658.080 47.442 2.928 o
-4 -4 12 55.099 43.713 9.133 160.660 o
-4 -4 13 387.449 370.997 15.935 25.370 o
-4 -4 14 1198.410 1261.020 38.406 4.798 o
-4 -4 15 123.911 145.201 11.738 73.478 o
-4 -4 16 63.637 63.019 10.575 123.903 o
-4 -4 17 334.941 377.590 19.051 24.765 o
-4 -3 1 9797.360 10838.200 201.051 0.127 o
-4 -3 2 4627.500 5034.530 93.013 0.534 o
-4 -3 3 12731.300 13520.300 259.666 0.078 o
-4 -3 4 5807.390 6406.560 118.160 0.345 o
-4 -3 5 291.632 322.922 10.844 37.535 o
-4 -3 6 106.386 116.792 5.521 124.427 o
-4 -3 7 1509.660 1685.160 42.646 3.381 o
-4 -3 8 3997.490 4174.040 88.773 0.689 o
-4 -3 9 2120.550 2064.880 47.717 2.206 o
-4 -3 10 3737.300 3828.460 86.749 0.772 o
-4 -3 11 3067.060 3187.190 73.050 1.087 o
-4 -3 12 1416.340 1527.760 40.478 3.803 o
-4 -3 13 929.015 938.404 27.123 7.729 o
-4 -3 14 1801.100 1881.050 49.794 2.597 o
-4 -3 15 1.668 -6.200 6.990 518.919 o
-4 -3 16 598.043 656.630 23.300 12.998 o
-4 -3 17 666.696 704.464 27.128 10.838 o
-4 -2 1 1596.790 1618.150 31.278 3.676 o
-4 -2 2 4766.380 5204.660 89.423 0.517 o
-4 -2 3 58.937 62.469 3.751 242.102 o
-4 -2 4 108.468 132.900 5.339 118.648 o
-4 -2 5 483.008 498.108 11.665 21.702 o
-4 -2 6 332.068 399.275 11.825 30.886 o
-4 -2 7 338.656 285.386 9.622 36.484 o
-4 -2 8 919.370 873.246 19.889 8.935 o
-4 -2 9 967.432 887.501 24.086 8.010 o
-4 -2 10 710.717 681.394 26.458 10.661 o
-4 -2 11 1386.780 1325.340 35.631 4.344 o
-4 -2 12 1315.650 1191.440 36.408 4.684 o
-4 -2 13 375.794 347.218 14.171 27.897 o
-4 -2 14 142.576 152.113 10.044 75.402 o
-4 -2 15 295.501 307.742 19.434 27.516 o
-4 -2 16 1004.610 1070.040 35.614 6.047 o
-4 -2 17 258.316 284.972 16.665 33.701 o
-4 -1 1 2048.790 2259.470 39.384 2.323 o
-4 -1 2 2188.760 2270.340 39.610 2.173 o
-4 -1 3 8013.640 8890.380 151.446 0.192 o
-4 -1 4 631.283 672.687 15.104 14.614 o
-4 -1 5 3560.300 3859.820 73.265 0.860 o
-4 -1 6 63.281 96.653 5.143 181.265 o
-4 -1 7 29.291 9.700 3.486 562.842 o
-4 -1 8 319.245 250.628 8.191 41.316 o
-4 -1 9 4898.130 4993.630 111.850 0.472 o
-4 -1 10 6501.220 6333.200 142.224 0.289 o
-4 -1 11 4986.560 5062.140 124.599 0.438 o
-4 -1 12 3368.400 3415.270 85.557 0.899 o
-4 -1 13 32.781 34.711 6.952 263.716 o
-4 -1 14 60.295 48.286 7.899 174.413 o
-4 -1 15 710.717 800.578 27.977 9.765 o
-4 -1 16 632.991 665.173 23.435 12.422 o
-4 -1 17 567.444 632.762 25.768 12.814 o
-4 0 1 27.662 21.140 2.431 588.347 o
-4 0 2 1816.050 2061.350 40.814 2.684 o
-4 0 3 229.693 219.708 6.615 57.762 o
-4 0 4 11.654 0.775 2.786 1328.730 o
-4 0 5 1180.340 1356.120 27.225 5.428 o
-4 0 6 32.521 19.262 3.374 484.554 o
-4 0 7 1937.940 1849.020 39.215 2.699 o
-4 0 8 2530.960 2536.570 53.413 1.635 o
-4 0 9 1908.540 1880.320 43.670 2.617 o
-4 0 10 330.204 324.388 12.463 32.801 o
-4 0 11 2031.090 2012.790 51.665 2.242 o
-4 0 12 2118.260 2045.510 52.889 2.124 o
-4 0 13 802.486 798.923 24.215 9.654 o
-4 0 14 3.574 -4.380 6.797 526.994 o
-4 0 15 253.794 239.133 13.039 41.663 o
-4 0 16 265.914 307.221 15.744 33.760 o
-4 1 1 4522.180 5067.780 91.244 0.548 o
-4 1 2 5404.140 6033.300 108.413 0.395 o
-4 1 3 516.990 579.330 14.253 18.415 o
-4 1 4 2186.630 2448.390 50.200 1.944 o
-4 1 5 366.011 379.075 9.672 31.101 o
-4 1 6 5661.660 5735.620 118.327 0.375 o
-4 1 7 110.131 180.823 6.474 98.587 o
-4 1 8 1102.670 941.917 21.496 7.219 o
-4 1 9 74.459 56.565 5.083 195.598 o
-4 1 10 135.053 123.579 7.450 95.365 o
-4 1 11 202.957 160.753 8.756 64.179 o
-4 1 12 202.664 187.831 9.985 58.310 o
-4 1 13 90.476 85.678 8.245 124.223 o
-4 1 14 147.429 135.022 10.038 76.458 o
-4 1 15 371.362 396.269 16.832 24.808 o
-4 1 16 261.800 284.368 14.947 35.992 o
-4 2 1 297.832 341.039 9.241 37.968 o
-4 2 2 187.429 214.663 6.984 66.176 o
-4 2 3 694.494 792.660 17.456 12.150 o
-4 2 4 713.220 744.129 16.885 12.338 o
-4 2 5 17139.400 18401.200 353.157 0.043 o
-4 2 6 8920.450 8615.280 190.621 0.160 o
-4 2 7 447.004 345.619 11.148 26.578 o
-4 2 8 353.489 344.142 10.289 32.586 o
-4 2 9 324.484 317.514 11.833 34.089 o
-4 2 10 0.271 -2.579 5.175 969.222 o
-4 2 11 1366.030 1372.100 36.707 4.282 o
-4 2 12 1.125 -12.037 6.081 688.087 o
-4 2 13 28.770 21.578 7.291 281.302 o
-4 2 14 11.786 7.087 7.671 353.706 o
-4 2 15 16.992 11.264 8.346 284.013 o
-4 2 16 1.290 -5.998 9.719 273.786 o
-4 3 1 15.046 12.745 4.815 587.718 o
-4 3 2 50.261 48.903 3.812 285.444 o
-4 3 3 2025.650 2036.160 42.544 2.413 o
-4 3 4 4835.400 4904.440 102.300 0.501 o
-4 3 5 10005.500 10527.100 203.688 0.126 o
-4 3 6 1164.250 1021.270 23.077 6.527 o
-4 3 7 490.683 498.784 13.114 20.814 o
-4 3 8 66.181 47.484 5.201 216.676 o
-4 3 9 69.559 78.273 6.379 168.496 o
-4 3 10 3.912 4.734 5.650 687.299 o
-4 3 11 70.994 66.427 7.303 160.653 o
-4 3 12 567.910 578.085 19.317 15.440 o
-4 3 13 338.002 337.521 14.676 29.695 o
-4 3 14 142.722 135.425 14.460 58.843 o
-4 3 15 6.881 2.335 8.602 319.769 o
-4 4 1 279.731 281.410 9.048 42.844 o
-4 4 2 1732.030 1790.400 34.454 3.163 o
-4 4 3 12049.200 12882.900 247.209 0.087 o
-4 4 4 26224.700 27974.300 575.697 0.018 o
-4 4 5 56.925 3.483 5.274 298.201 o
-4 4 6 7.685 5.471 4.026 987.016 o
-4 4 7 439.006 470.604 13.561 22.879 o
-4 4 8 303.647 283.468 11.582 37.298 o
-4 4 9 52.675 49.596 6.423 215.645 o
-4 4 10 186.726 158.744 9.015 67.238 o
-4 4 11 655.391 698.465 21.783 12.340 o
-4 4 12 853.173 849.385 25.714 8.773 o
-4 4 13 2238.780 2309.520 60.455 1.805 o
-4 4 14 329.662 327.822 15.382 29.709 o
-4 4 15 18.211 19.290 9.184 233.377 o
-4 5 1 1261.250 1327.880 27.995 5.137 o
-4 5 2 3442.070 3385.170 70.873 0.960 o
-4 5 3 11092.900 11771.500 240.986 0.100 o
-4 5 4 8603.230 8841.400 181.932 0.167 o
-4 5 5 1586.190 1465.900 35.246 3.722 o
-4 5 6 10.412 16.797 4.622 652.997 o
-4 5 7 0.860 -2.772 4.311 1348.930 o
-4 5 8 0.471 11.573 6.326 567.222 o
-4 5 9 12.186 13.732 6.361 440.680 o
-4 5 10 714.738 653.827 20.802 12.088 o
-4 5 11 94.412 86.686 8.687 117.198 o
-4 5 12 656.255 686.909 22.782 12.149 o
-4 5 13 868.517 912.506 28.168 8.075 o
-4 5 14 0.744 -12.315 8.428 365.223 o
-4 6 1 615.777 581.659 15.002 15.831 o
-4 6 2 9138.870 9099.290 186.342 0.154 o
-4 6 3 4049.480 3901.140 81.611 0.726 o
-4 6 4 4850.080 5002.070 112.038 0.476 o
-4 6 5 22.509 16.796 7.964 277.316 o
-4 6 6 638.570 659.653 19.769 13.386 o
-4 6 7 662.558 589.806 19.464 13.641 o
-4 6 8 717.700 695.521 21.754 11.572 o
-4 6 9 962.117 985.452 28.483 7.225 o
-4 6 10 2929.640 2950.570 75.218 1.156 o
-4 6 11 2598.100 2674.770 68.507 1.402 o
-4 6 12 1929.590 2050.790 54.292 2.266 o
-4 6 13 100.994 97.171 10.490 96.328 o
-4 6 14 66.534 74.359 11.527 108.251 o
-4 7 1 1750.500 1738.720 38.302 3.072 o
-4 7 2 3918.020 3994.120 83.939 0.734 o
-4 7 3 418.299 456.394 14.308 23.507 o
-4 7 4 295.497 274.379 10.384 39.917 o
-4 7 5 250.396 265.629 12.537 41.548 o
-4 7 6 13.168 7.150 6.704 425.242 o
-4 7 7 187.743 155.743 18.922 39.358 o
-4 7 8 40.789 22.173 7.216 249.718 o
-4 7 9 1042.290 991.064 35.562 6.060 o
-4 7 10 1434.650 1490.600 41.036 3.778 o
-4 7 11 820.917 897.427 28.000 8.487 o
-4 7 12 969.408 1002.270 30.641 6.896 o
-4 7 13 84.464 100.777 10.919 99.270 o
-4 8 1 1168.520 1255.640 34.971 5.138 o
-4 8 2 217.753 272.397 13.617 42.540 o
-4 8 3 1063.730 1068.180 33.702 5.986 o
-4 8 4 277.692 247.984 11.405 41.511 o
-4 8 5 33.802 31.245 6.331 289.937 o
-4 8 6 46.657 41.859 12.107 121.243 o
-4 8 7 1014.220 946.164 37.848 6.034 o
-4 8 8 817.155 790.522 30.267 8.534 o
-4 8 9 2539.580 2661.880 68.591 1.432 o
-4 8 10 1106.730 1239.310 37.568 5.180 o
-4 8 11 502.568 522.648 25.761 14.579 o
-4 8 12 99.236 107.430 14.212 71.220 o
-4 9 1 685.355 705.834 22.777 11.668 o
-4 9 2 687.351 698.242 22.668 11.716 o
-4 9 3 446.158 430.632 16.224 21.823 o
-4 9 4 56.111 66.489 10.755 125.432 o
-4 9 5 148.139 128.097 9.185 81.164 o
-4 9 6 186.355 144.885 9.955 65.863 o
-4 9 7 373.426 328.996 16.591 26.355 o
-4 9 8 1534.460 1515.420 47.343 3.304 o
-4 9 9 716.541 805.990 26.099 10.068 o
-4 9 10 532.891 554.190 21.190 15.639 o
-4 9 11 33.328 39.097 10.135 167.297 o
-4 10 1 1579.870 1571.530 43.252 3.335 o
-4 10 2 0.226 -11.265 6.360 644.505 o
-4 10 3 2090.070 2080.250 55.300 2.089 o
-4 10 4 403.589 430.175 16.798 22.950 o
-4 10 5 67.793 85.141 8.925 133.459 o
-4 10 6 540.007 522.512 19.722 16.400 o
-4 10 7 238.598 245.634 14.213 40.726 o
-4 10 8 41.027 32.189 9.186 183.518 o
-4 10 9 0.147 8.756 8.853 316.398 o
-4 10 10 97.471 93.238 11.221 93.108 o
-4 10 11 561.039 513.417 25.229 13.946 o
-4 11 1 372.354 385.364 21.473 21.369 o
-4 11 2 347.222 364.440 17.962 25.506 o
-4 11 3 2746.530 2877.000 74.689 1.240 o
-4 11 4 2844.200 2934.040 75.986 1.183 o
-4 11 5 120.528 90.146 9.599 95.906 o
-4 11 6 801.715 759.187 25.567 9.602 o
-4 11 7 0.697 3.017 8.853 325.416 o
-4 11 8 17.898 17.171 9.320 231.090 o
-4 11 9 212.616 206.166 13.873 46.084 o
-4 11 10 188.730 189.085 14.374 48.695 o
-4 12 1 2.688 -9.423 7.597 434.183 o
-4 12 2 51.469 32.279 8.055 194.859 o
-4 12 3 3636.020 3575.440 91.805 0.794 o
-4 12 4 1547.850 1552.810 44.299 3.368 o
-4 12 5 34.059 23.050 13.187 119.044 o
-4 12 6 371.712 369.260 17.700 24.637 o
-4 12 7 384.399 370.377 21.020 21.568 o
-4 12 8 5.384 -1.167 9.687 264.316 o
-4 12 9 212.873 246.319 15.370 40.876 o
-4 13 1 4.624 14.821 12.331 159.819 o
-4 13 2 254.280 307.134 18.549 30.665 o
-4 13 3 97.463 78.910 10.684 100.292 o
-4 13 4 114.359 95.089 10.387 92.096 o
-4 13 5 20.456 8.891 10.884 182.757 o
-4 13 6 80.257 69.569 10.324 114.639 o
-4 13 7 214.280 227.298 18.071 36.401 o
-4 14 1 1700.480 1692.140 52.355 2.763 o
-4 14 2 111.306 99.850 10.980 88.410 o
-4 14 3 5.621 -3.959 9.875 254.272 o
-4 14 4 4.737 -12.086 8.489 341.491 o
-4 14 5 24.289 15.456 12.933 131.393 o
-4 14 6 290.874 257.773 15.380 34.243 o
-4 15 1 135.457 137.194 12.110 69.897 o
-4 15 2 134.189 130.511 12.441 69.460 o
-4 15 3 0.691 7.398 9.440 280.462 o
-4 15 4 138.983 120.570 12.251 70.373 o
-4 16 1 89.103 92.156 12.159 89.444 o
-4 16 2 256.697 238.888 15.360 37.492 o
-3 -16 2 100.782 97.820 19.532 48.210 o
-3 -16 3 84.568 100.017 20.212 47.396 o
-3 -16 4 38.449 61.254 12.470 115.617 o
-3 -16 5 27.125 44.273 11.727 139.670 o
-3 -16 6 73.412 60.440 12.403 99.664 o
-3 -16 7 258.126 280.152 18.319 31.515 o
-3 -16 8 0.538 -7.418 11.281 205.093 o
-3 -16 9 218.105 239.936 16.744 38.083 o
-3 -16 10 599.607 652.652 27.468 11.768 o
-3 -16 11 169.943 152.030 18.304 42.481 o
-3 -15 1 138.834 100.286 13.636 66.266 o
-3 -15 2 20.061 30.903 11.417 157.725 o
-3 -15 3 56.857 55.846 11.950 113.440 o
-3 -15 4 209.017 212.542 15.768 41.982 o
-3 -15 5 110.963 96.977 12.809 77.580 o
-3 -15 6 470.961 428.377 21.091 18.369 o
-3 -15 7 39.301 53.720 11.348 133.155 o
-3 -15 8 0.539 -12.313 10.132 254.018 o
-3 -15 9 91.913 71.565 11.711 95.771 o
-3 -15 10 27.009 3.977 17.513 78.046 o
-3 -15 11 4.861 7.963 12.730 153.431 o
-3 -15 12 84.072 113.490 15.003 69.554 o
-3 -15 13 20.000 36.715 16.810 81.566 o
-3 -14 1 82.591 60.776 12.867 91.882 o
-3 -14 2 0.626 -1.312 14.479 124.660 o
-3 -14 3 1067.560 1056.470 32.788 6.079 o
-3 -14 4 457.735 447.302 18.943 19.651 o
-3 -14 5 0.920 -11.595 11.854 185.339 o
-3 -14 6 32.835 36.149 10.283 166.289 o
-3 -14 7 31.657 18.663 9.806 190.395 o
-3 -14 8 1.644 -6.391 9.293 297.894 o
-3 -14 9 1332.420 1318.840 48.834 3.777 o
-3 -14 10 856.856 897.569 34.576 7.289 o
-3 -14 11 1155.750 1230.460 45.466 4.472 o
-3 -14 12 130.493 138.687 15.046 58.319 o
-3 -14 13 8.469 -2.588 11.766 178.512 o
-3 -14 14 2.424 3.790 11.993 176.987 o
-3 -13 1 62.345 66.126 12.827 99.084 o
-3 -13 2 436.533 475.852 21.191 18.575 o
-3 -13 3 74.951 84.105 10.234 114.449 o
-3 -13 4 73.230 64.080 9.533 129.836 o
-3 -13 5 34.749 27.596 11.281 148.374 o
-3 -13 6 489.445 483.992 19.418 18.107 o
-3 -13 7 65.179 65.110 10.853 118.946 o
-3 -13 8 222.717 208.649 14.462 43.584 o
-3 -13 9 987.872 1041.300 33.511 6.398 o
-3 -13 10 1411.340 1475.170 47.738 3.535 o
-3 -13 11 1526.630 1521.130 45.273 3.395 o
-3 -13 12 1.763 27.052 11.154 187.705 o
-3 -13 13 1.332 -3.768 10.442 237.507 o
-3 -13 14 10.740 9.595 11.177 186.681 o
-3 -13 15 25.704 23.825 13.475 119.371 o
-3 -12 1 75.501 70.316 9.244 129.416 o
-3 -12 2 202.232 204.386 14.689 45.475 o
-3 -12 3 198.455 207.055 12.163 51.884 o
-3 -12 4 9.725 7.674 7.599 367.921 o
-3 -12 5 18.215 22.092 7.743 293.309 o
-3 -12 6 35.314 26.309 8.251 223.289 o
-3 -12 7 484.160 420.928 20.037 18.704 o
-3 -12 8 2445.700 2370.570 63.957 1.610 o
-3 -12 9 682.308 716.005 37.370 8.377 o
-3 -12 10 1042.080 1052.190 33.660 6.117 o
-3 -12 11 22.157 24.728 9.956 195.710 o
-3 -12 12 175.496 164.059 13.386 55.025 o
-3 -12 13 296.978 267.135 16.040 32.650 o
-3 -12 14 7.403 6.692 10.129 231.425 o
-3 -12 15 0.026 18.774 17.923 79.289 o
-3 -11 1 2067.160 2047.180 54.325 2.142 o
-3 -11 2 1424.560 1422.850 39.767 3.931 o
-3 -11 3 418.799 400.648 16.611 23.061 o
-3 -11 4 186.534 163.324 10.605 61.845 o
-3 -11 5 24.774 23.377 7.607 276.853 o
-3 -11 6 165.243 168.039 12.524 59.147 o
-3 -11 7 1110.470 1087.960 33.604 5.763 o
-3 -11 8 623.466 585.521 31.221 10.803 o
-3 -11 9 2403.940 2374.380 63.207 1.642 o
-3 -11 10 129.371 113.949 15.674 57.984 o
-3 -11 11 568.614 564.015 22.233 14.518 o
-3 -11 12 154.029 155.779 12.375 62.872 o
-3 -11 13 2.670 0.924 8.798 325.636 o
-3 -11 14 1.372 2.274 10.777 220.980 o
-3 -11 15 277.382 302.156 23.019 24.447 o
-3 -11 16 830.445 944.850 36.092 7.092 o
-3 -10 1 863.408 905.386 27.248 8.265 o
-3 -10 2 340.605 327.002 14.140 30.377 o
-3 -10 3 481.244 535.913 22.978 16.049 o
-3 -10 4 371.978 348.885 13.684 28.461 o
-3 -10 5 20.525 18.596 6.589 357.119 o
-3 -10 6 507.587 539.376 22.711 15.633 o
-3 -10 7 762.664 808.887 30.475 8.828 o
-3 -10 8 1034.550 1056.730 32.367 6.265 o
-3 -10 9 2175.220 2122.430 56.647 1.979 o
-3 -10 10 593.998 560.402 20.962 14.559 o
-3 -10 11 111.025 83.341 9.916 99.255 o
-3 -10 12 483.186 468.824 26.521 15.002 o
-3 -10 13 14.493 4.732 8.252 308.717 o
-3 -10 14 20.394 18.829 8.913 239.580 o
-3 -10 15 1123.990 1214.600 37.176 5.194 o
-3 -10 16 668.776 778.046 31.192 9.543 o
-3 -9 1 4.611 12.071 6.003 562.368 o
-3 -9 2 787.713 764.749 23.431 10.094 o
-3 -9 3 2118.380 2078.670 50.545 2.152 o
-3 -9 4 382.910 486.057 16.383 22.965 o
-3 -9 5 316.152 332.633 13.995 31.829 o
-3 -9 6 102.772 98.003 9.675 101.487 o
-3 -9 7 17.983 15.070 6.766 367.343 o
-3 -9 8 1069.450 1050.540 31.099 6.240 o
-3 -9 9 979.183 938.001 28.774 7.230 o
-3 -9 10 225.647 208.674 11.967 48.573 o
-3 -9 11 203.652 194.547 11.825 52.886 o
-3 -9 12 724.198 722.135 24.158 10.818 o
-3 -9 13 193.549 195.143 12.146 53.508 o
-3 -9 14 655.660 645.216 23.203 12.318 o
-3 -9 15 855.554 910.456 31.910 7.636 o
-3 -9 16 397.521 461.724 20.321 20.314 o
-3 -8 1 120.384 67.227 7.997 113.347 o
-3 -8 2 3726.010 3768.350 87.343 0.777 o
-3 -8 3 724.088 753.421 20.106 11.491 o
-3 -8 4 298.613 282.192 12.278 36.892 o
-3 -8 5 19.025 29.170 8.623 242.175 o
-3 -8 6 120.440 121.877 8.439 96.542 o
-3 -8 7 750.224 783.546 29.932 9.121 o
-3 -8 8 1787.020 1688.850 45.063 2.865 o
-3 -8 9 131.676 113.859 13.319 67.806 o
-3 -8 10 9.611 13.974 8.645 287.146 o
-3 -8 11 1.332 0.664 6.763 553.121 o
-3 -8 12 381.126 357.637 15.379 26.388 o
-3 -8 13 315.140 294.115 15.554 31.313 o
-3 -8 14 1303.440 1365.730 39.018 4.327 o
-3 -8 15 1254.210 1323.800 38.543 4.540 o
-3 -8 16 701.009 765.773 27.131 10.191 o
-3 -8 17 273.322 318.004 24.866 22.469 o
-3 -7 1 7498.890 7838.440 167.433 0.211 o
-3 -7 2 5498.090 5641.580 121.714 0.384 o
-3 -7 3 2985.040 2913.000 63.989 1.227 o
-3 -7 4 27.541 39.433 7.574 248.668 o
-3 -7 5 7.580 27.959 12.631 144.740 o
-3 -7 6 3964.200 3929.190 97.652 0.684 o
-3 -7 7 5812.750 5697.720 139.488 0.340 o
-3 -7 8 3026.850 3135.490 78.704 1.069 o
-3 -7 9 77.101 73.434 7.516 147.963 o
-3 -7 10 0.633 1.272 6.140 672.830 o
-3 -7 11 1174.430 1167.690 32.932 5.419 o
-3 -7 12 16.400 10.452 6.924 376.773 o
-3 -7 13 1064.150 1148.510 32.979 5.882 o
-3 -7 14 44.830 45.138 8.470 185.712 o
-3 -7 15 47.988 37.968 8.627 182.816 o
-3 -7 16 198.922 199.946 13.255 49.579 o
-3 -7 17 229.643 260.701 17.022 35.942 o
-3 -6 1 13594.600 14243.100 302.486 0.067 o
-3 -6 2 1448.330 1434.930 32.760 4.179 o
-3 -6 3 1801.630 1930.210 49.146 2.584 o
-3 -6 4 14.112 9.217 6.908 394.746 o
-3 -6 5 4322.930 4262.980 97.966 0.607 o
-3 -6 6 1921.060 1873.180 47.733 2.513 o
-3 -6 7 243.549 217.850 13.367 43.160 o
-3 -6 8 614.042 619.262 17.592 14.748 o
-3 -6 9 758.793 679.124 20.788 11.382 o
-3 -6 10 803.271 760.792 22.858 10.064 o
-3 -6 11 776.914 782.909 23.630 10.074 o
-3 -6 12 131.070 145.081 9.424 82.788 o
-3 -6 13 92.457 84.651 8.465 121.130 o
-3 -6 14 1.311 -1.854 7.098 507.277 o
-3 -6 15 133.324 162.557 11.225 71.300 o
-3 -6 16 834.313 880.452 28.417 8.387 o
-3 -6 17 205.119 258.361 16.972 37.955 o
-3 -5 1 2160.160 2081.330 43.187 2.238 o
-3 -5 2 6895.710 7445.540 149.106 0.246 o
-3 -5 3 2717.200 2791.330 115.597 0.921 o
-3 -5 4 1982.970 1828.720 49.485 2.430 o
-3 -5 5 4209.850 4186.180 90.709 0.649 o
-3 -5 6 1142.560 1140.820 28.175 5.958 o
-3 -5 7 3662.550 4063.460 91.577 0.745 o
-3 -5 8 3771.960 3923.820 88.619 0.749 o
-3 -5 9 998.830 850.959 22.197 8.135 o
-3 -5 10 1745.980 1750.370 45.376 2.871 o
-3 -5 11 616.861 566.440 18.430 14.925 o
-3 -5 12 277.965 236.077 11.281 42.271 o
-3 -5 13 654.002 616.260 20.320 13.332 o
-3 -5 14 202.722 236.394 16.297 40.373 o
-3 -5 15 40.458 46.519 8.526 189.720 o
-3 -5 16 80.609 74.701 9.766 118.736 o
-3 -5 17 350.831 377.606 18.748 24.413 o
-3 -4 1 4008.740 4131.640 71.573 0.744 o
-3 -4 2 13615.100 15006.700 333.729 0.062 o
-3 -4 3 9981.840 10718.600 197.385 0.126 o
-3 -4 4 12624.000 13860.900 253.905 0.079 o
-3 -4 5 8567.570 9140.150 170.834 0.169 o
-3 -4 6 507.635 528.356 13.008 19.870 o
-3 -4 7 7576.290 7742.040 163.577 0.212 o
-3 -4 8 2663.360 2690.120 58.131 1.470 o
-3 -4 9 4599.870 4842.210 108.601 0.515 o
-3 -4 10 97.354 57.075 7.107 141.713 o
-3 -4 11 3396.460 3335.590 90.218 0.877 o
-3 -4 12 631.031 592.455 21.052 13.659 o
-3 -4 13 857.297 856.510 28.117 8.354 o
-3 -4 14 819.588 829.496 27.937 8.759 o
-3 -4 15 204.541 193.075 13.245 49.323 o
-3 -4 16 50.585 36.606 8.936 173.756 o
-3 -4 17 23.920 19.137 9.133 223.719 o
-3 -3 1 174.744 210.841 6.254 71.506 o
-3 -3 2 1658.720 1851.960 43.770 2.969 o
-3 -3 3 6682.760 7004.230 129.223 0.277 o
-3 -3 4 15.546 24.959 4.038 589.720 o
-3 -3 5 2417.160 2759.230 47.769 1.697 o
-3 -3 6 143.593 111.370 4.923 106.287 o
-3 -3 7 4.648 1.277 5.534 731.087 o
-3 -3 8 1238.610 1313.240 31.240 5.050 o
-3 -3 9 449.918 460.263 14.404 22.214 o
-3 -3 10 729.833 735.736 21.208 11.303 o
-3 -3 11 3955.900 3972.010 108.581 0.644 o
-3 -3 12 1112.180 1086.890 33.571 5.761 o
-3 -3 13 901.234 873.629 28.677 7.917 o
-3 -3 14 0.906 4.673 7.611 428.770 o
-3 -3 15 905.251 1023.500 33.699 6.819 o
-3 -3 16 31.918 18.345 9.038 212.584 o
-3 -3 17 195.147 195.625 14.736 46.640 o
-3 -2 1 694.277 700.058 14.442 13.439 o
-3 -2 2 24184.200 26145.600 477.928 0.022 o
-3 -2 3 23570.400 26037.000 474.501 0.023 o
-3 -2 4 16815.200 18561.100 364.465 0.043 o
-3 -2 5 638.371 612.352 13.354 15.489 o
-3 -2 6 43.697 71.034 3.499 277.584 o
-3 -2 7 3421.720 3545.590 74.958 0.924 o
-3 -2 8 155.275 111.498 6.035 95.826 o
-3 -2 9 33.958 11.675 4.123 457.714 o
-3 -2 10 1477.330 1452.900 38.167 3.854 o
-3 -2 11 3316.940 3354.900 95.273 0.865 o
-3 -2 12 1556.810 1512.900 40.450 3.536 o
-3 -2 13 2.004 8.352 6.866 492.118 o
-3 -2 14 894.747 920.006 28.062 7.891 o
-3 -2 15 340.119 337.519 15.237 29.028 o
-3 -2 16 29.114 28.039 8.876 213.949 o
-3 -2 17 268.089 270.649 16.564 33.676 o
-3 -1 1 14418.600 15679.900 277.704 0.062 o
-3 -1 2 9318.580 10652.200 188.785 0.138 o
-3 -1 3 1588.010 1829.440 35.254 3.360 o
-3 -1 4 19018.600 20663.700 386.377 0.035 o
-3 -1 5 2.478 1.875 2.795 2342.720 o
-3 -1 6 618.069 588.990 13.263 16.185 o
-3 -1 7 347.349 316.254 8.984 35.141 o
-3 -1 8 27.717 9.776 3.901 545.435 o
-3 -1 9 1031.680 946.572 23.473 7.459 o
-3 -1 10 5500.010 5491.480 134.272 0.371 o
-3 -1 11 4899.710 4844.050 119.446 0.464 o
-3 -1 12 547.453 491.932 17.153 17.620 o
-3 -1 13 1208.210 1205.220 33.701 5.177 o
-3 -1 14 592.426 566.562 19.878 14.899 o
-3 -1 15 19.431 4.223 8.013 305.698 o
-3 -1 16 71.593 66.301 10.191 122.320 o
-3 0 1 4073.900 4483.690 76.790 0.687 o
-3 0 2 6924.370 7925.940 134.861 0.246 o
-3 0 3 485.111 516.163 11.707 21.302 o
-3 0 4 16.247 0.984 3.197 974.266 o
-3 0 5 590.016 571.930 11.180 17.594 o
-3 0 6 2.303 -8.642 2.782 2617.950 o
-3 0 7 92.543 93.817 4.813 151.222 o
-3 0 8 300.692 337.902 10.954 36.053 o
-3 0 9 1677.410 1531.060 39.482 3.332 o
-3 0 10 1322.050 1216.450 32.485 4.861 o
-3 0 11 1882.290 1813.780 47.090 2.608 o
-3 0 12 950.420 977.411 27.831 7.391 o
-3 0 13 951.321 968.091 28.380 7.350 o
-3 0 14 94.493 84.028 8.935 115.684 o
-3 0 15 122.727 117.861 10.436 84.680 o
-3 0 16 34.129 38.952 9.675 176.718 o
-3 1 1 2.038 -13.841 2.762 2719.440 o
-3 1 2 1746.370 1973.340 38.710 2.889 o
-3 1 3 6480.570 7198.700 137.169 0.276 o
-3 1 4 76.410 79.513 3.255 195.724 o
-3 1 5 6664.230 6764.560 122.966 0.288 o
-3 1 6 1511.560 1571.290 33.608 3.831 o
-3 1 7 866.752 885.485 20.209 9.297 o
-3 1 8 1438.770 1403.650 33.324 4.218 o
-3 1 9 591.951 616.612 18.312 14.959 o
-3 1 10 2578.850 2465.480 62.263 1.531 o
-3 1 11 83.257 99.477 8.282 124.080 o
-3 1 12 852.410 884.509 25.957 8.608 o
-3 1 13 191.119 189.678 10.700 58.275 o
-3 1 14 289.069 288.765 13.801 35.398 o
-3 1 15 0.689 -2.719 8.255 380.822 o
-3 1 16 3.259 10.556 11.914 174.279 o
-3 2 1 14.172 8.075 4.196 732.660 o
-3 2 2 2356.450 2501.020 48.813 1.816 o
-3 2 3 153.597 106.684 5.027 101.899 o
-3 2 4 7059.400 7012.320 124.207 0.265 o
-3 2 5 6797.680 6914.740 143.157 0.264 o
-3 2 6 851.285 734.202 22.883 9.728 o
-3 2 7 58.891 116.600 5.414 170.417 o
-3 2 8 54.499 60.053 5.588 219.875 o
-3 2 9 0.195 1.542 5.063 985.994 o
-3 2 10 154.237 162.549 8.705 76.161 o
-3 2 11 77.035 86.693 7.579 141.248 o
-3 2 12 4.886 2.434 6.364 563.114 o
-3 2 13 5.536 4.575 6.939 468.902 o
-3 2 14 983.354 954.834 29.014 7.131 o
-3 2 15 102.827 87.621 11.445 90.513 o
-3 3 1 918.231 1056.200 19.712 8.240 o
-3 3 2 1802.980 1854.600 32.848 3.034 o
-3 3 3 2925.130 2888.900 50.379 1.357 o
-3 3 4 27626.600 29420.200 541.008 0.017 o
-3 3 5 3274.120 3288.930 72.649 1.011 o
-3 3 6 1276.360 1395.760 30.594 4.829 o
-3 3 7 83.486 69.257 4.978 174.363 o
-3 3 8 10.947 15.508 5.178 576.442 o
-3 3 9 1168.940 1145.290 31.087 5.619 o
-3 3 10 492.902 488.816 17.888 18.697 o
-3 3 11 13.966 13.350 6.540 413.427 o
-3 3 12 67.895 66.537 8.028 153.415 o
-3 3 13 216.962 202.358 11.612 50.939 o
-3 3 14 0.456 -5.658 7.810 426.577 o
-3 3 15 35.719 36.423 9.287 185.496 o
-3 4 1 3987.620 4249.150 73.367 0.732 o
-3 4 2 5537.690 5471.920 93.871 0.425 o
-3 4 3 7728.500 7507.790 144.708 0.221 o
-3 4 4 11253.200 11680.500 241.415 0.099 o
-3 4 5 310.114 300.561 10.405 37.414 o
-3 4 6 0.168 -8.585 4.016 1608.310 o
-3 4 7 756.008 739.742 21.382 10.944 o
-3 4 8 593.348 568.708 18.604 15.288 o
-3 4 9 708.515 731.185 21.928 11.429 o
-3 4 10 396.428 415.068 15.490 24.415 o
-3 4 11 1010.410 1115.330 31.522 6.323 o
-3 4 12 454.763 433.664 16.800 21.157 o
-3 4 13 52.787 38.495 8.573 177.227 o
-3 4 14 43.138 27.741 8.945 189.487 o
-3 5 1 6328.290 6692.150 123.591 0.305 o
-3 5 2 8023.500 8360.070 161.423 0.194 o
-3 5 3 2742.370 2839.650 59.941 1.379 o
-3 5 4 2976.840 3055.580 68.877 1.168 o
-3 5 5 820.897 914.226 25.974 8.733 o
-3 5 6 139.014 128.291 8.387 88.083 o
-3 5 7 103.949 88.280 7.263 123.028 o
-3 5 8 395.727 410.801 15.920 24.224 o
-3 5 9 366.778 357.332 18.108 24.730 o
-3 5 10 1446.540 1483.800 39.805 3.815 o
-3 5 11 617.733 625.573 20.881 13.659 o
-3 5 12 332.203 320.288 15.379 29.779 o
-3 5 13 81.878 84.492 9.915 113.602 o
-3 5 14 49.788 58.210 14.402 90.614 o
-3 6 1 2925.340 2853.310 60.240 1.292 o
-3 6 2 75.329 125.303 8.490 118.854 o
-3 6 3 1692.000 1975.530 50.740 2.646 o
-3 6 4 615.911 624.324 17.561 14.677 o
-3 6 5 147.643 126.387 7.805 88.020 o
-3 6 6 506.370 459.048 19.012 18.194 o
-3 6 7 105.409 99.739 8.007 112.532 o
-3 6 8 2.783 3.231 6.292 596.607 o
-3 6 9 1887.090 1918.640 50.207 2.468 o
-3 6 10 1138.040 1132.970 32.191 5.680 o
-3 6 11 471.225 484.949 18.202 19.166 o
-3 6 12 2.197 -11.361 8.063 390.161 o
-3 6 13 36.373 28.299 9.076 195.829 o
-3 7 1 60.428 55.554 4.986 224.237 o
-3 7 2 267.409 274.358 10.896 41.973 o
-3 7 3 1399.320 1246.290 34.181 4.493 o
-3 7 4 0.658 -3.153 6.172 676.539 o
-3 7 5 71.943 53.098 6.525 179.530 o
-3 7 6 366.577 321.389 13.911 29.290 o
-3 7 7 431.296 459.445 17.127 21.304 o
-3 7 8 151.178 130.572 9.558 78.163 o
-3 7 9 747.761 813.797 25.404 9.874 o
-3 7 10 52.188 79.502 9.261 144.080 o
-3 7 11 41.886 70.245 15.392 82.766 o
-3 7 12 264.588 258.512 14.072 38.121 o
-3 7 13 59.406 60.861 10.462 128.938 o
-3 8 1 7.463 15.430 9.032 271.093 o
-3 8 2 89.698 117.937 8.283 114.160 o
-3 8 3 363.595 308.690 13.062 30.606 o
-3 8 4 1919.110 1942.100 51.140 2.400 o
-3 8 5 0.460 -3.645 10.067 257.467 o
-3 8 6 200.694 200.018 13.255 49.344 o
-3 8 7 357.593 349.447 15.098 27.951 o
-3 8 8 1629.040 1738.920 46.733 3.004 o
-3 8 9 294.964 306.345 15.022 32.821 o
-3 8 10 33.104 42.056 9.091 190.038 o
-3 8 11 1146.160 1139.640 34.068 5.488 o
-3 8 12 17.464 19.642 9.598 219.335 o
-3 9 1 1586.600 1459.040 40.106 3.544 o
-3 9 2 248.127 229.456 11.693 45.159 o
-3 9 3 422.852 404.443 23.074 18.671 o
-3 9 4 429.740 356.366 14.661 24.830 o
-3 9 5 204.420 184.503 10.671 56.514 o
-3 9 6 418.998 386.859 18.917 21.724 o
-3 9 7 304.534 329.847 25.629 20.743 o
-3 9 8 278.803 240.869 13.340 38.795 o
-3 9 9 493.127 540.194 22.421 16.026 o
-3 9 10 1139.280 1271.000 37.511 5.027 o
-3 9 11 804.295 847.293 28.040 8.791 o
-3 10 1 0.688 -7.332 6.691 576.705 o
-3 10 2 535.580 537.185 19.499 16.429 o
-3 10 3 345.187 332.345 14.685 29.433 o
-3 10 4 4.749 3.004 6.840 494.746 o
-3 10 5 406.619 383.279 16.145 24.175 o
-3 10 6 414.436 370.738 16.255 24.036 o
-3 10 7 7.490 8.328 9.217 271.507 o
-3 10 8 127.282 107.324 10.885 82.362 o
-3 10 9 1088.610 1180.060 35.403 5.519 o
-3 10 10 1745.730 1854.670 51.334 2.638 o
-3 11 1 490.540 441.262 19.056 18.795 o
-3 11 2 21.450 18.707 7.626 294.037 o
-3 11 3 430.557 439.166 21.929 18.750 o
-3 11 4 1309.830 1294.330 37.493 4.491 o
-3 11 5 1172.480 1148.040 34.307 5.359 o
-3 11 6 7.772 4.306 7.888 363.696 o
-3 11 7 136.949 149.036 13.093 64.070 o
-3 11 8 979.179 1014.170 39.218 5.895 o
-3 11 9 1376.430 1485.230 43.118 3.809 o
-3 12 1 358.192 330.110 15.748 27.806 o
-3 12 2 71.192 57.079 12.507 100.338 o
-3 12 3 610.356 607.118 22.129 13.537 o
-3 12 4 225.723 213.161 12.739 46.642 o
-3 12 5 242.039 213.436 13.007 44.243 o
-3 12 6 277.075 278.813 14.956 35.064 o
-3 12 7 1097.250 1205.680 39.985 5.077 o
-3 12 8 1373.250 1415.900 53.347 3.392 o
-3 13 1 132.035 106.044 10.549 82.931 o
-3 13 2 972.291 948.779 40.821 5.877 o
-3 13 3 677.211 622.781 23.051 12.224 o
-3 13 4 11.487 17.602 8.536 281.455 o
-3 13 5 157.245 131.264 12.061 65.920 o
-3 13 6 0.916 0.666 9.202 305.100 o
-3 13 7 1021.810 1071.330 43.434 5.235 o
-3 14 1 541.857 527.172 26.920 13.494 o
-3 14 2 126.584 128.283 15.990 56.072 o
-3 14 3 373.036 359.236 18.514 24.112 o
-3 14 4 60.047 36.145 9.678 150.079 o
-3 14 5 0.302 5.286 9.149 302.622 o
-3 14 6 135.750 125.036 17.066 51.156 o
-3 15 1 2798.810 2851.620 75.968 1.214 o
-3 15 2 657.852 678.572 25.594 11.458 o
-3 15 3 51.128 42.006 10.384 143.758 o
-3 15 4 11.548 -3.454 9.516 256.889 o
-3 16 1 1076.500 1086.940 35.656 5.720 o
-3 16 2 752.635 816.258 29.260 9.099 o
-2 -17 5 1.460 -14.305 11.992 180.455 o
-2 -17 6 12.297 13.944 11.390 175.952 o
-2 -17 7 79.566 71.675 13.768 84.002 o
-2 -17 8 5.632 2.759 11.287 195.109 o
-2 -16 1 150.842 176.378 24.171 30.579 o
-2 -16 2 1149.480 1301.590 46.787 4.310 o
-2 -16 3 648.243 653.153 27.684 11.163 o
-2 -16 4 48.633 75.745 12.404 107.417 o
-2 -16 5 42.622 16.627 11.275 146.408 o
-2 -16 6 238.692 218.945 16.306 38.083 o
-2 -16 7 17.584 14.285 16.158 91.690 o
-2 -16 8 313.469 324.288 29.950 17.317 o
-2 -16 9 57.727 53.115 11.630 117.550 o
-2 -16 10 231.044 218.615 23.683 26.965 o
-2 -16 11 774.067 807.274 34.123 8.111 o
-2 -15 1 2602.360 2829.690 75.141 1.301 o
-2 -15 2 1025.980 1101.030 35.013 5.952 o
-2 -15 3 508.938 553.471 26.067 14.113 o
-2 -15 4 133.147 118.392 14.310 62.623 o
-2 -15 5 9.541 -12.662 11.587 182.369 o
-2 -15 6 0.327 -13.931 12.757 160.740 o
-2 -15 7 134.900 113.872 11.527 75.751 o
-2 -15 8 23.781 15.638 9.453 216.322 o
-2 -15 9 209.458 207.143 18.989 35.751 o
-2 -15 10 390.754 440.538 23.878 18.506 o
-2 -15 11 1141.480 1181.890 42.632 4.778 o
-2 -15 12 118.307 131.947 17.061 52.961 o
-2 -15 13 36.384 42.370 15.826 84.726 o
-2 -14 1 515.764 547.273 28.607 13.082 o
-2 -14 2 702.291 732.051 25.587 10.684 o
-2 -14 3 207.261 209.523 13.439 47.504 o
-2 -14 4 58.167 56.123 12.792 103.399 o
-2 -14 5 80.362 73.820 10.274 113.898 o
-2 -14 6 235.864 225.498 13.704 42.911 o
-2 -14 7 191.666 167.580 12.311 55.456 o
-2 -14 8 567.884 559.236 24.997 13.584 o
-2 -14 9 287.057 330.838 18.591 28.325 o
-2 -14 10 630.384 649.077 28.543 11.146 o
-2 -14 11 1739.870 1750.300 51.344 2.707 o
-2 -14 12 10.665 7.526 11.356 182.891 o
-2 -14 13 6.317 -10.722 10.600 220.971 o
-2 -14 14 120.851 106.771 14.084 67.216 o
-2 -13 1 1800.820 1792.730 49.486 2.658 o
-2 -13 2 600.515 653.406 44.900 7.507 o
-2 -13 3 550.073 545.064 21.721 15.197 o
-2 -13 4 86.768 86.230 11.632 95.534 o
-2 -13 5 126.033 132.783 10.979 78.381 o
-2 -13 6 5.317 19.414 8.352 309.432 o
-2 -13 7 563.318 548.678 24.041 14.077 o
-2 -13 8 2487.520 2526.860 88.561 1.264 o
-2 -13 9 1674.900 1720.180 53.623 2.738 o
-2 -13 10 148.564 135.187 13.636 61.021 o
-2 -13 11 1.627 5.801 10.488 228.957 o
-2 -13 12 14.749 4.098 11.070 188.174 o
-2 -13 13 37.827 33.332 11.364 141.833 o
-2 -13 14 1.889 -23.870 10.833 219.858 o
-2 -12 1 1625.210 1678.660 46.459 3.064 o
-2 -12 2 402.526 398.118 20.418 21.031 o
-2 -12 3 1385.800 1384.710 39.361 4.083 o
-2 -12 4 1264.060 1259.780 36.629 4.721 o
-2 -12 5 11.392 17.698 8.361 290.835 o
-2 -12 6 80.948 71.658 9.447 122.908 o
-2 -12 7 2403.250 2360.360 84.871 1.371 o
-2 -12 8 2408.270 2416.670 70.292 1.537 o
-2 -12 9 5465.840 5461.700 136.559 0.371 o
-2 -12 10 1.663 0.764 10.062 253.843 o
-2 -12 11 19.536 17.719 10.367 192.732 o
-2 -12 12 59.202 72.745 10.987 118.656 o
-2 -12 13 13.723 9.964 9.961 222.345 o
-2 -12 14 12.585 -5.228 10.139 227.302 o
-2 -12 15 74.572 59.024 11.738 105.926 o
-2 -11 1 105.202 98.896 9.390 102.289 o
-2 -11 2 98.481 95.891 9.249 107.469 o
-2 -11 3 1173.120 1222.100 35.154 5.166 o
-2 -11 4 720.971 670.946 22.544 11.503 o
-2 -11 5 2.640 3.285 8.575 337.060 o
-2 -11 6 1591.550 1625.360 70.022 2.372 o
-2 -11 7 1239.430 1178.450 38.662 4.781 o
-2 -11 8 2867.060 2743.120 77.737 1.194 o
-2 -11 9 2589.000 2433.110 64.759 1.506 o
-2 -11 10 407.547 409.807 21.965 19.690 o
-2 -11 11 490.295 509.163 20.769 17.153 o
-2 -11 12 274.626 262.685 14.904 35.907 o
-2 -11 13 379.091 356.856 17.397 24.838 o
-2 -11 14 0.682 9.808 9.581 269.302 o
-2 -11 15 651.304 691.521 25.866 11.389 o
-2 -11 16 672.026 796.561 28.759 9.964 o
-2 -10 1 9.943 5.555 7.064 419.092 o
-2 -10 2 298.994 301.079 18.134 28.995 o
-2 -10 3 757.092 777.886 24.401 10.147 o
-2 -10 4 344.586 307.675 15.853 28.965 o
-2 -10 5 401.603 403.056 19.291 21.764 o
-2 -10 6 845.955 831.570 26.980 8.703 o
-2 -10 7 337.930 277.729 18.307 27.485 o
-2 -10 8 699.312 698.212 24.301 11.191 o
-2 -10 9 1402.220 1413.120 40.124 3.975 o
-2 -10 10 201.245 179.176 12.028 53.863 o
-2 -10 11 720.492 684.267 23.957 11.111 o
-2 -10 12 2176.600 2098.060 56.609 1.989 o
-2 -10 13 4.939 5.704 13.284 142.305 o
-2 -10 14 509.022 514.386 20.811 16.674 o
-2 -10 15 776.503 858.196 29.028 8.794 o
-2 -10 16 300.470 358.444 18.125 27.542 o
-2 -9 1 94.964 122.068 8.923 105.146 o
-2 -9 2 228.175 197.507 10.577 52.010 o
-2 -9 3 1155.190 1085.060 29.207 5.944 o
-2 -9 4 83.952 48.541 7.075 159.450 o
-2 -9 5 1241.070 1186.400 32.214 5.197 o
-2 -9 6 2.376 -3.361 7.032 506.035 o
-2 -9 7 485.645 417.497 17.235 20.217 o
-2 -9 8 650.386 650.119 22.439 12.561 o
-2 -9 9 1769.990 1741.550 47.181 2.793 o
-2 -9 10 67.438 67.397 8.775 142.941 o
-2 -9 11 927.898 866.893 27.346 7.942 o
-2 -9 12 45.318 28.924 9.126 181.326 o
-2 -9 13 963.615 1032.510 31.671 6.734 o
-2 -9 14 855.003 916.440 29.363 7.983 o
-2 -9 15 601.296 674.403 26.523 11.893 o
-2 -9 16 205.188 207.446 13.923 46.748 o
-2 -8 1 2334.250 2286.880 51.571 1.874 o
-2 -8 2 1902.140 1775.030 44.231 2.677 o
-2 -8 3 3340.120 3457.590 80.722 0.926 o
-2 -8 4 342.783 343.042 13.913 30.013 o
-2 -8 5 372.418 394.569 16.131 25.354 o
-2 -8 6 461.379 414.441 16.883 21.204 o
-2 -8 7 345.753 367.349 24.038 20.433 o
-2 -8 8 70.202 80.169 8.309 141.145 o
-2 -8 9 31.829 30.985 8.716 211.260 o
-2 -8 10 296.473 270.227 12.930 36.694 o
-2 -8 11 52.560 54.284 7.932 179.991 o
-2 -8 12 39.361 26.603 7.678 232.638 o
-2 -8 13 532.699 541.567 20.251 16.141 o
-2 -8 14 107.959 121.978 10.555 88.377 o
-2 -8 15 26.813 35.190 8.978 208.563 o
-2 -8 16 52.408 32.921 9.635 159.995 o
-2 -7 1 620.982 514.108 15.237 16.369 o
-2 -7 2 3472.670 3772.920 81.928 0.852 o
-2 -7 3 4426.490 4807.440 112.394 0.526 o
-2 -7 4 46.434 32.910 13.179 110.012 o
-2 -7 5 865.952 852.613 26.077 8.609 o
-2 -7 6 26.627 25.007 6.196 336.218 o
-2 -7 7 581.413 523.050 20.239 15.376 o
-2 -7 8 208.674 201.496 10.440 55.002 o
-2 -7 9 521.134 547.178 18.519 17.032 o
-2 -7 10 21.681 11.374 6.533 373.686 o
-2 -7 11 27.965 25.943 6.929 292.974 o
-2 -7 12 1.581 -1.665 8.538 352.055 o
-2 -7 13 336.802 302.525 15.437 29.955 o
-2 -7 14 5.495 -3.366 7.417 433.583 o
-2 -7 15 7.330 23.517 9.629 234.493 o
-2 -7 16 8.270 9.168 8.913 284.235 o
-2 -7 17 280.189 306.098 16.418 31.995 o
-2 -6 1 4.913 7.181 4.757 843.906 o
-2 -6 2 4093.520 4127.250 89.330 0.675 o
-2 -6 3 1074.630 1040.870 27.794 6.542 o
-2 -6 4 2880.210 2720.590 70.297 1.256 o
-2 -6 5 1676.280 1624.630 48.013 2.977 o
-2 -6 6 1577.100 1569.980 42.864 3.356 o
-2 -6 7 55.232 60.831 7.976 171.508 o
-2 -6 8 1762.560 1710.630 44.323 2.905 o
-2 -6 9 349.346 354.848 13.855 29.369 o
-2 -6 10 634.223 645.508 20.295 13.418 o
-2 -6 11 881.319 870.057 25.853 8.461 o
-2 -6 12 27.872 14.999 6.819 318.911 o
-2 -6 13 48.464 31.901 7.556 212.569 o
-2 -6 14 506.665 549.245 21.044 16.263 o
-2 -6 15 350.844 368.940 16.454 26.593 o
-2 -6 16 660.165 667.470 23.955 11.920 o
-2 -6 17 81.260 109.070 15.521 67.761 o
-2 -5 1 258.330 225.620 8.094 50.276 o
-2 -5 2 26.852 11.355 6.488 350.168 o
-2 -5 3 11818.800 12668.200 224.205 0.092 o
-2 -5 4 5078.810 5134.630 124.022 0.429 o
-2 -5 5 534.205 529.972 18.523 16.931 o
-2 -5 6 41.180 51.554 5.814 255.136 o
-2 -5 7 2226.780 2059.990 52.230 2.037 o
-2 -5 8 743.850 620.792 17.622 12.627 o
-2 -5 9 1175.650 1178.090 31.772 5.480 o
-2 -5 10 533.950 500.674 16.645 18.052 o
-2 -5 11 158.919 154.654 9.121 74.352 o
-2 -5 12 453.069 398.539 15.431 22.613 o
-2 -5 13 327.406 311.891 16.271 29.325 o
-2 -5 14 25.919 2.243 7.615 307.907 o
-2 -5 15 3.656 -0.842 7.790 407.669 o
-2 -5 16 0.528 -7.614 8.403 368.523 o
-2 -5 17 55.961 58.441 10.086 137.634 o
-2 -4 1 3085.970 3308.210 57.564 1.157 o
-2 -4 2 4571.750 4580.150 113.944 0.519 o
-2 -4 3 38876.200 41665.000 726.372 0.009 o
-2 -4 4 6034.290 6376.530 108.996 0.342 o
-2 -4 5 192.666 189.364 7.328 67.056 o
-2 -4 6 1146.640 1154.170 31.950 5.624 o
-2 -4 7 505.500 605.000 17.449 17.160 o
-2 -4 8 183.268 152.906 7.499 73.562 o
-2 -4 9 37.900 24.133 6.853 267.878 o
-2 -4 10 6.096 16.475 7.626 361.930 o
-2 -4 11 147.603 106.083 10.722 77.311 o
-2 -4 12 27.673 15.141 8.728 234.593 o
-2 -4 13 3.002 7.914 7.868 380.943 o
-2 -4 14 341.567 363.143 19.413 24.466 o
-2 -4 15 517.057 543.057 20.137 16.494 o
-2 -4 16 45.336 57.264 10.265 144.128 o
-2 -4 17 1.161 -13.860 9.043 316.058 o
-2 -3 1 19268.500 19802.600 350.348 0.037 o
-2 -3 2 12188.300 13407.700 250.117 0.083 o
-2 -3 3 848.182 946.361 21.383 9.037 o
-2 -3 4 2463.980 2646.330 59.794 1.572 o
-2 -3 5 2722.380 2747.340 50.516 1.494 o
-2 -3 6 1747.480 1830.700 39.283 2.979 o
-2 -3 7 274.780 302.023 9.690 41.470 o
-2 -3 8 32.326 29.997 4.533 381.750 o
-2 -3 9 4.550 10.144 5.509 656.929 o
-2 -3 10 868.976 863.368 27.071 8.401 o
-2 -3 11 1641.460 1701.460 49.039 2.939 o
-2 -3 12 0.384 -9.109 6.553 605.044 o
-2 -3 13 249.343 278.961 14.220 38.307 o
-2 -3 14 2475.670 2539.120 72.577 1.446 o
-2 -3 15 418.577 443.552 19.900 20.238 o
-2 -3 16 542.717 558.009 26.953 13.254 o
-2 -2 1 16696.200 17916.900 347.674 0.045 o
-2 -2 2 41131.000 44093.200 804.884 0.008 o
-2 -2 3 1309.350 1437.170 25.573 4.909 o
-2 -2 4 885.623 946.666 18.070 9.125 o
-2 -2 5 1.843 -6.184 2.391 3479.170 o
-2 -2 6 1.388 1.679 3.030 2303.880 o
-2 -2 7 2.615 -8.072 4.072 1368.000 o
-2 -2 8 497.743 530.600 14.696 19.438 o
-2 -2 9 708.616 671.937 19.712 12.300 o
-2 -2 10 959.344 928.687 27.060 7.576 o
-2 -2 11 1625.130 1598.210 42.089 3.276 o
-2 -2 12 11.088 11.736 6.369 456.142 o
-2 -2 13 429.775 431.296 16.416 22.253 o
-2 -2 14 395.491 392.583 16.405 24.241 o
-2 -2 15 556.542 548.502 21.437 15.156 o
-2 -2 16 8.892 5.711 8.628 304.391 o
-2 -1 1 292.666 239.517 7.252 45.965 o
-2 -1 2 179.024 195.968 5.261 74.706 o
-2 -1 3 6935.050 7366.780 137.534 0.254 o
-2 -1 4 2240.000 2342.660 40.419 2.080 o
-2 -1 5 87.710 74.860 3.317 181.282 o
-2 -1 6 392.533 341.156 8.524 31.395 o
-2 -1 7 179.679 181.363 9.251 65.554 o
-2 -1 8 984.178 1057.210 32.771 6.456 o
-2 -1 9 233.441 166.752 8.067 59.175 o
-2 -1 10 700.931 611.201 18.774 13.063 o
-2 -1 11 21.660 13.052 6.466 373.821 o
-2 -1 12 256.844 251.229 12.370 41.899 o
-2 -1 13 591.827 640.911 21.279 13.826 o
-2 -1 14 698.063 770.137 24.605 10.744 o
-2 -1 15 11.616 17.908 8.480 283.478 o
-2 -1 16 2.322 24.831 9.246 261.685 o
-2 0 1 15.137 6.815 1.583 1247.490 o
-2 0 2 2703.640 2952.240 55.692 1.407 o
-2 0 3 3365.450 3415.100 58.288 1.040 o
-2 0 4 1376.620 1354.390 23.968 4.895 o
-2 0 5 37.950 21.656 2.723 459.431 o
-2 0 6 1452.680 1441.990 29.683 4.290 o
-2 0 7 227.388 265.028 8.803 50.711 o
-2 0 8 106.741 142.291 7.126 106.204 o
-2 0 9 267.164 249.127 10.302 44.237 o
-2 0 10 12.587 8.173 5.710 532.466 o
-2 0 11 977.292 1000.020 28.157 7.133 o
-2 0 12 248.436 230.319 11.211 45.947 o
-2 0 13 143.594 136.350 9.658 79.112 o
-2 0 14 21.680 9.712 7.780 300.792 o
-2 0 15 104.944 97.308 11.659 86.575 o
-2 0 16 52.123 61.634 10.109 139.094 o
-2 1 1 6618.820 7525.700 142.898 0.259 o
-2 1 2 4949.400 5190.030 99.010 0.482 o
-2 1 3 156.022 150.361 4.942 91.249 o
-2 1 4 196.397 168.495 6.900 69.765 o
-2 1 5 3573.790 3569.230 61.413 0.942 o
-2 1 6 256.893 247.470 8.070 48.996 o
-2 1 7 0.897 1.803 3.933 1519.780 o
-2 1 8 411.282 381.409 12.972 26.253 o
-2 1 9 109.922 88.525 6.733 123.143 o
-2 1 10 1655.300 1620.730 42.392 3.197 o
-2 1 11 341.525 347.421 13.764 30.102 o
-2 1 12 287.332 250.331 11.861 39.808 o
-2 1 13 2.263 -3.255 6.926 522.075 o
-2 1 14 175.986 173.289 11.320 60.662 o
-2 1 15 322.518 316.564 15.229 30.589 o
-2 2 1 17513.800 19756.800 334.765 0.042 o
-2 2 2 11330.900 11828.300 210.778 0.103 o
-2 2 3 11133.500 11397.400 192.746 0.110 o
-2 2 4 4.153 7.134 2.582 1830.690 o
-2 2 5 181.631 175.794 6.367 74.111 o
-2 2 6 34.780 21.113 4.322 405.024 o
-2 2 7 235.668 223.638 9.241 51.718 o
-2 2 8 2216.530 2183.490 55.014 1.951 o
-2 2 9 5746.450 5671.230 138.618 0.346 o
-2 2 10 5130.830 5081.740 124.774 0.426 o
-2 2 11 156.948 139.308 9.011 77.522 o
-2 2 12 3.109 8.797 6.697 501.266 o
-2 2 13 205.309 206.341 11.540 52.483 o
-2 2 14 97.370 87.724 9.552 107.645 o
-2 2 15 54.194 68.848 10.077 135.082 o
-2 3 1 7279.110 7468.830 127.414 0.247 o
-2 3 2 27.197 -2.636 3.328 683.195 o
-2 3 3 553.235 502.634 10.788 19.673 o
-2 3 4 1.234 -8.064 3.625 1825.380 o
-2 3 5 388.203 352.336 10.670 29.845 o
-2 3 6 67.745 44.541 6.310 195.838 o
-2 3 7 2204.100 2326.450 58.421 1.854 o
-2 3 8 3669.560 3679.410 90.814 0.782 o
-2 3 9 8013.260 8228.040 199.905 0.177 o
-2 3 10 305.298 301.442 12.824 34.956 o
-2 3 11 193.426 185.722 10.284 59.367 o
-2 3 12 11.594 7.296 7.103 399.402 o
-2 3 13 447.037 452.773 17.762 20.549 o
-2 3 14 137.146 111.302 10.515 80.674 o
-2 3 15 44.311 36.562 9.822 163.066 o
-2 4 1 3068.450 3196.200 55.567 1.196 o
-2 4 2 160.773 139.409 5.096 91.057 o
-2 4 3 1984.280 2073.480 38.273 2.519 o
-2 4 4 341.847 379.609 12.524 30.282 o
-2 4 5 2.112 -1.574 3.996 1451.720 o
-2 4 6 138.330 95.860 6.810 103.746 o
-2 4 7 421.874 369.792 13.476 25.692 o
-2 4 8 6436.700 6479.400 157.559 0.274 o
-2 4 9 269.173 278.906 15.709 34.550 o
-2 4 10 451.249 432.916 18.064 20.546 o
-2 4 11 61.710 56.033 7.841 168.906 o
-2 4 12 7.713 -3.377 7.321 427.984 o
-2 4 13 117.563 130.734 13.354 68.882 o
-2 4 14 62.116 70.889 10.001 129.497 o
-2 5 1 8239.680 8958.250 153.051 0.185 o
-2 5 2 511.037 534.314 13.848 19.352 o
-2 5 3 962.116 976.387 24.462 7.704 o
-2 5 4 8.314 9.798 4.256 838.639 o
-2 5 5 1625.580 1534.700 43.272 3.288 o
-2 5 6 370.755 345.098 13.252 28.995 o
-2 5 7 654.872 630.189 19.638 13.398 o
-2 5 8 1250.130 1242.240 33.831 4.967 o
-2 5 9 139.675 147.016 9.270 80.462 o
-2 5 10 899.698 874.659 26.043 8.284 o
-2 5 11 56.867 51.940 8.099 172.748 o
-2 5 12 0.502 -17.338 7.747 433.104 o
-2 5 13 1.165 -10.574 8.200 383.232 o
-2 5 14 292.238 314.549 15.807 31.772 o
-2 6 1 228.310 172.031 9.483 56.450 o
-2 6 2 12774.700 13599.000 326.891 0.070 o
-2 6 3 2671.420 2525.300 58.226 1.508 o
-2 6 4 1696.980 1879.500 48.433 2.763 o
-2 6 5 870.355 953.419 31.009 7.543 o
-2 6 6 675.187 639.363 25.411 11.532 o
-2 6 7 2516.530 2525.990 64.025 1.528 o
-2 6 8 1064.310 1119.930 31.484 6.073 o
-2 6 9 118.033 114.717 9.489 92.612 o
-2 6 10 21.529 33.417 7.803 263.330 o
-2 6 11 233.485 233.983 12.637 44.773 o
-2 6 12 237.760 244.435 14.679 40.018 o
-2 6 13 123.195 132.884 11.639 75.777 o
-2 7 1 4.787 -5.260 5.628 719.947 o
-2 7 2 7979.840 7969.290 218.379 0.171 o
-2 7 3 1176.640 1090.520 30.830 5.717 o
-2 7 4 84.460 101.617 7.525 129.814 o
-2 7 5 2065.560 2179.510 56.350 2.049 o
-2 7 6 65.272 71.568 9.596 132.137 o
-2 7 7 88.032 79.946 8.456 125.783 o
-2 7 8 9.201 7.568 7.341 392.389 o
-2 7 9 433.736 444.672 17.480 21.250 o
-2 7 10 335.486 320.075 14.658 30.347 o
-2 7 11 425.503 414.095 17.667 21.896 o
-2 7 12 35.479 48.744 9.650 169.685 o
-2 8 1 7608.060 7910.310 221.226 0.177 o
-2 8 2 3728.760 3658.150 91.457 0.770 o
-2 8 3 1014.890 1011.690 29.304 6.775 o
-2 8 4 904.160 880.291 26.465 8.175 o
-2 8 5 61.065 70.157 7.639 164.679 o
-2 8 6 978.929 930.759 34.300 6.614 o
-2 8 7 485.247 507.471 18.842 18.200 o
-2 8 8 853.635 874.276 26.956 8.490 o
-2 8 9 70.213 71.895 9.183 133.495 o
-2 8 10 1424.250 1538.960 44.632 3.591 o
-2 8 11 2.925 -9.166 8.858 322.173 o
-2 8 12 111.390 121.434 12.042 78.473 o
-2 9 1 1965.520 1829.360 48.682 2.466 o
-2 9 2 628.557 568.391 23.266 13.203 o
-2 9 3 1758.210 1781.140 47.648 2.769 o
-2 9 4 63.695 55.103 7.959 165.129 o
-2 9 5 933.019 904.291 27.589 7.755 o
-2 9 6 1195.850 1210.820 43.197 4.550 o
-2 9 7 295.147 281.351 13.942 35.038 o
-2 9 8 1277.660 1263.880 54.021 3.649 o
-2 9 9 1288.900 1452.480 41.073 4.143 o
-2 9 10 1132.370 1215.270 36.085 5.247 o
-2 9 11 221.782 227.756 14.050 43.548 o
-2 10 1 679.655 665.177 27.974 10.700 o
-2 10 2 1959.030 1983.210 52.783 2.303 o
-2 10 3 1368.910 1295.300 36.958 4.361 o
-2 10 4 822.389 780.088 25.297 9.377 o
-2 10 5 2671.390 2619.120 68.034 1.386 o
-2 10 6 74.063 65.452 12.957 93.406 o
-2 10 7 2137.630 2230.270 59.155 1.925 o
-2 10 8 1638.800 1785.120 49.558 2.869 o
-2 10 9 1622.860 1754.300 48.895 2.933 o
-2 10 10 16.519 0.968 10.402 209.421 o
-2 11 1 822.687 800.675 25.977 9.173 o
-2 11 2 52.709 51.263 8.376 173.129 o
-2 11 3 392.616 366.624 16.728 24.629 o
-2 11 4 516.982 517.294 19.923 16.861 o
-2 11 5 32.834 26.581 10.841 159.441 o
-2 11 6 1670.370 1713.100 69.208 2.289 o
-2 11 7 1571.360 1690.980 56.611 2.788 o
-2 11 8 2783.190 2958.240 113.630 0.904 o
-2 11 9 323.275 337.823 17.017 28.094 o
-2 12 1 25.525 24.042 8.034 255.770 o
-2 12 2 166.699 170.204 15.496 49.476 o
-2 12 3 1008.510 1000.740 32.859 6.465 o
-2 12 4 711.448 703.872 24.668 10.942 o
-2 12 5 111.410 109.171 12.827 75.718 o
-2 12 6 1146.460 1196.300 48.409 4.331 o
-2 12 7 2009.140 2157.640 58.581 2.063 o
-2 12 8 1247.740 1332.900 40.309 4.439 o
-2 13 1 509.304 503.785 28.044 13.685 o
-2 13 2 2.829 5.317 12.773 155.488 o
-2 13 3 259.377 244.193 19.680 30.535 o
-2 13 4 0.402 3.911 8.400 359.618 o
-2 13 5 694.477 727.050 25.899 10.721 o
-2 13 6 1252.820 1332.370 49.539 3.882 o
-2 13 7 175.265 177.753 14.187 51.677 o
-2 14 1 96.130 83.211 11.316 94.893 o
-2 14 2 573.590 587.218 22.612 14.111 o
-2 14 3 76.955 80.153 10.859 108.204 o
-2 14 4 34.916 16.097 9.811 187.462 o
-2 14 5 530.923 475.937 20.671 16.680 o
-2 15 1 411.879 451.549 20.081 20.203 o
-2 15 2 239.384 243.795 15.146 39.075 o
-2 15 3 183.705 175.671 13.711 52.025 o
-2 15 4 424.849 433.191 20.219 20.010 o
-2 16 1 519.216 490.161 21.745 16.302 o
-2 16 2 1.182 -6.985 11.773 187.529 o
-1 -17 3 819.631 837.497 32.676 7.966 o
-1 -17 4 270.017 282.891 19.991 28.620 o
-1 -17 5 162.333 156.688 15.490 50.892 o
-1 -17 6 226.535 219.798 16.775 38.154 o
-1 -17 7 120.477 145.686 15.043 59.401 o
-1 -17 8 44.050 42.169 12.277 120.399 o
-1 -17 9 242.432 246.763 23.360 26.377 o
-1 -16 1 1975.390 2048.120 57.429 2.160 o
-1 -16 2 1850.530 1998.730 56.114 2.327 o
-1 -16 3 107.051 111.972 13.179 74.515 o
-1 -16 4 21.139 38.508 10.662 169.592 o
-1 -16 5 12.163 -0.103 9.436 259.198 o
-1 -16 6 0.833 6.604 9.623 271.071 o
-1 -16 7 28.528 25.945 10.127 181.265 o
-1 -16 8 33.875 25.584 10.363 169.310 o
-1 -16 9 14.282 1.839 9.799 235.782 o
-1 -16 10 9.196 33.406 15.142 102.688 o
-1 -16 11 85.507 86.067 23.078 39.116 o
-1 -15 1 3109.350 3253.740 85.082 0.987 o
-1 -15 2 312.783 326.273 16.942 28.991 o
-1 -15 3 974.462 1020.300 35.632 6.281 o
-1 -15 4 98.154 80.775 10.854 98.197 o
-1 -15 5 179.348 164.468 12.974 55.665 o
-1 -15 6 152.219 133.313 12.267 65.937 o
-1 -15 7 68.803 57.949 10.511 122.989 o
-1 -15 8 14.408 9.415 10.330 208.373 o
-1 -15 9 226.192 248.489 17.756 35.375 o
-1 -15 10 219.388 224.378 18.271 35.782 o
-1 -15 11 31.527 43.345 12.907 118.661 o
-1 -15 12 119.718 104.549 14.926 63.675 o
-1 -14 1 51.411 57.071 10.133 141.175 o
-1 -14 2 46.435 48.781 9.495 160.560 o
-1 -14 3 16.595 2.681 9.002 264.972 o
-1 -14 4 81.222 99.650 10.854 101.511 o
-1 -14 5 114.363 96.482 10.859 88.708 o
-1 -14 6 1.116 -7.285 8.695 341.674 o
-1 -14 7 1509.780 1427.260 41.309 3.677 o
-1 -14 8 2513.360 2685.190 78.848 1.328 o
-1 -14 9 2499.650 2566.010 96.293 1.173 o
-1 -14 10 75.161 54.130 12.613 98.282 o
-1 -14 11 36.549 3.772 11.425 154.744 o
-1 -14 12 129.622 130.111 18.239 47.714 o
-1 -14 13 277.804 258.928 17.739 31.790 o
-1 -13 1 537.816 548.429 27.459 13.203 o
-1 -13 2 24.892 22.064 8.730 233.035 o
-1 -13 3 1067.040 1068.820 32.621 6.070 o
-1 -13 4 1825.140 1869.180 51.108 2.543 o
-1 -13 5 963.686 969.252 38.271 6.149 o
-1 -13 6 1284.040 1249.310 41.891 4.357 o
-1 -13 7 373.350 354.745 19.075 23.723 o
-1 -13 8 1315.660 1306.480 43.477 4.119 o
-1 -13 9 249.332 246.726 19.097 31.855 o
-1 -13 10 93.922 115.707 15.133 66.581 o
-1 -13 11 142.470 140.355 13.672 61.517 o
-1 -13 12 180.349 173.760 14.436 50.556 o
-1 -13 13 165.091 140.889 14.121 56.030 o
-1 -13 14 69.585 100.300 14.741 76.042 o
-1 -12 1 714.611 725.687 26.682 10.350 o
-1 -12 2 719.868 704.634 24.249 10.940 o
-1 -12 3 2060.820 1967.340 52.926 2.211 o
-1 -12 4 1467.050 1414.810 46.354 3.551 o
-1 -12 5 27.312 55.916 9.047 189.482 o
-1 -12 6 1212.310 1168.880 38.822 4.865 o
-1 -12 7 611.669 627.335 27.558 11.749 o
-1 -12 8 656.786 631.957 30.820 10.373 o
-1 -12 9 42.346 36.810 11.909 128.417 o
-1 -12 10 62.456 54.002 10.850 124.143 o
-1 -12 11 1028.870 1027.530 34.967 6.099 o
-1 -12 12 206.561 171.845 13.743 49.169 o
-1 -12 13 6.809 13.970 10.284 219.363 o
-1 -12 14 93.827 115.802 16.419 60.367 o
-1 -12 15 65.989 82.561 12.318 98.915 o
-1 -11 1 72.563 81.714 10.965 109.017 o
-1 -11 2 46.642 36.444 9.032 176.791 o
-1 -11 3 216.561 204.858 11.909 50.142 o
-1 -11 4 434.583 513.857 24.424 16.479 o
-1 -11 5 2257.180 2332.210 60.716 1.781 o
-1 -11 6 482.883 556.996 21.645 16.405 o
-1 -11 7 1316.020 1268.450 42.734 4.205 o
-1 -11 8 228.078 195.034 13.496 45.797 o
-1 -11 9 441.959 448.859 19.551 19.719 o
-1 -11 10 95.980 85.086 10.754 99.008 o
-1 -11 11 484.836 473.252 19.980 18.072 o
-1 -11 12 0.725 5.313 9.054 307.239 o
-1 -11 13 85.076 105.645 18.099 55.074 o
-1 -11 14 513.678 523.740 26.990 13.899 o
-1 -11 15 160.811 166.889 17.639 44.359 o
-1 -10 1 105.710 88.149 8.690 110.215 o
-1 -10 2 1193.840 1337.650 40.066 4.592 o
-1 -10 3 1674.940 1710.260 45.927 2.984 o
-1 -10 4 33.387 16.339 7.731 257.304 o
-1 -10 5 416.179 377.658 30.151 15.024 o
-1 -10 6 72.692 51.097 9.699 132.901 o
-1 -10 7 285.817 243.330 26.428 21.688 o
-1 -10 8 466.161 448.117 18.677 19.555 o
-1 -10 9 896.726 830.474 27.017 8.327 o
-1 -10 10 67.924 77.231 9.966 123.776 o
-1 -10 11 34.375 29.643 8.743 207.183 o
-1 -10 12 16.191 10.229 8.551 277.609 o
-1 -10 13 834.597 897.635 29.341 8.186 o
-1 -10 14 393.027 435.938 19.041 21.685 o
-1 -10 15 206.477 206.084 14.120 46.222 o
-1 -10 16 8.633 26.450 10.100 211.606 o
-1 -9 1 10.915 7.254 6.745 437.120 o
-1 -9 2 469.657 431.093 16.170 21.076 o
-1 -9 3 693.607 666.487 21.672 12.075 o
-1 -9 4 1408.160 1394.960 42.584 3.863 o
-1 -9 5 53.677 57.199 9.777 144.722 o
-1 -9 6 263.777 278.803 13.971 37.508 o
-1 -9 7 2464.670 2366.750 61.525 1.631 o
-1 -9 8 16.889 19.398 7.869 295.841 o
-1 -9 9 1053.290 1044.190 33.035 6.145 o
-1 -9 10 131.025 120.112 10.279 82.459 o
-1 -9 11 339.328 320.225 15.024 29.752 o
-1 -9 12 574.217 602.143 28.479 12.055 o
-1 -9 13 411.559 422.540 18.030 21.981 o
-1 -9 14 242.322 253.488 14.381 39.738 o
-1 -9 15 22.855 29.982 9.559 202.222 o
-1 -9 16 17.777 11.482 10.648 191.414 o
-1 -8 1 335.536 334.954 13.770 30.810 o
-1 -8 2 695.744 688.154 24.459 11.252 o
-1 -8 3 158.004 116.055 8.205 84.347 o
-1 -8 4 27.403 21.379 7.901 259.695 o
-1 -8 5 71.876 59.075 8.065 152.635 o
-1 -8 6 183.269 126.886 9.910 68.766 o
-1 -8 7 527.340 431.272 17.936 18.528 o
-1 -8 8 1156.910 1253.920 35.216 5.162 o
-1 -8 9 1921.790 1882.420 49.867 2.458 o
-1 -8 10 55.893 51.203 10.508 134.357 o
-1 -8 11 89.228 86.897 8.826 119.047 o
-1 -8 12 239.729 225.647 12.356 45.083 o
-1 -8 13 22.399 -7.652 12.898 138.862 o
-1 -8 14 565.071 575.518 21.644 14.690 o
-1 -8 15 453.887 516.142 20.718 17.926 o
-1 -8 16 209.656 198.556 13.620 47.451 o
-1 -7 1 1228.610 1160.460 28.483 5.539 o
-1 -7 2 3038.350 2976.830 65.540 1.184 o
-1 -7 3 802.220 816.734 27.572 9.004 o
-1 -7 4 5.342 5.033 8.158 352.578 o
-1 -7 5 236.540 273.908 11.891 43.635 o
-1 -7 6 5500.720 5500.620 134.540 0.371 o
-1 -7 7 2489.730 2469.050 63.644 1.562 o
-1 -7 8 49.188 57.613 7.328 194.800 o
-1 -7 9 792.456 810.097 24.509 9.644 o
-1 -7 10 2284.290 2236.120 57.674 1.840 o
-1 -7 11 140.167 149.765 9.881 77.132 o
-1 -7 12 161.871 149.316 10.275 69.845 o
-1 -7 13 672.063 655.188 25.240 11.520 o
-1 -7 14 161.689 133.018 10.915 69.322 o
-1 -7 15 291.940 317.755 15.838 31.656 o
-1 -7 16 4.401 -8.623 10.402 232.859 o
-1 -6 1 343.019 352.559 11.745 31.732 o
-1 -6 2 234.003 198.361 8.152 56.079 o
-1 -6 3 499.947 455.208 14.605 20.537 o
-1 -6 4 861.648 915.751 23.381 8.782 o
-1 -6 5 696.472 717.626 20.140 12.060 o
-1 -6 6 6335.820 6303.510 153.822 0.285 o
-1 -6 7 155.989 198.991 9.908 66.755 o
-1 -6 8 26.644 12.191 6.512 347.748 o
-1 -6 9 34.768 23.200 6.244 304.427 o
-1 -6 10 1141.040 1146.440 31.680 5.682 o
-1 -6 11 27.206 19.669 6.731 316.893 o
-1 -6 12 1047.240 1055.810 30.618 6.376 o
-1 -6 13 1688.140 1686.490 45.412 2.998 o
-1 -6 14 1456.970 1480.880 41.097 3.739 o
-1 -6 15 196.044 214.111 13.035 49.577 o
-1 -6 16 15.469 -13.456 10.648 203.512 o
-1 -5 1 993.411 989.593 21.211 7.792 o
-1 -5 2 6139.620 6374.370 114.493 0.331 o
-1 -5 3 7770.310 8208.910 157.467 0.204 o
-1 -5 4 510.791 607.055 18.375 16.658 o
-1 -5 5 4401.150 4672.800 152.992 0.439 o
-1 -5 6 2958.900 3156.500 89.142 1.013 o
-1 -5 7 1318.240 1223.770 32.667 4.851 o
-1 -5 8 2071.580 1839.320 47.333 2.375 o
-1 -5 9 817.274 743.643 21.960 10.167 o
-1 -5 10 806.580 795.757 23.536 9.748 o
-1 -5 11 18.282 8.818 6.271 422.540 o
-1 -5 12 741.652 764.660 23.820 10.482 o
-1 -5 13 329.187 301.132 17.009 28.722 o
-1 -5 14 777.485 819.784 26.213 9.433 o
-1 -5 15 7.306 -12.693 7.698 394.173 o
-1 -5 16 427.429 414.160 18.337 21.402 o
-1 -4 1 296.347 290.477 8.054 41.769 o
-1 -4 2 1270.250 1407.410 31.568 4.776 o
-1 -4 3 8048.010 8626.500 191.515 0.176 o
-1 -4 4 1083.070 1141.150 22.817 6.658 o
-1 -4 5 5993.220 6430.700 142.036 0.310 o
-1 -4 6 1636.190 1526.570 36.149 3.526 o
-1 -4 7 3910.120 3916.560 88.391 0.726 o
-1 -4 8 1627.380 1565.150 40.366 3.361 o
-1 -4 9 457.828 393.958 14.027 23.354 o
-1 -4 10 2.554 6.369 5.409 750.276 o
-1 -4 11 1533.210 1539.140 40.955 3.537 o
-1 -4 12 2008.160 2064.040 53.702 2.199 o
-1 -4 13 1545.200 1682.120 45.157 3.231 o
-1 -4 14 697.179 699.855 23.407 11.414 o
-1 -4 15 613.436 647.604 22.768 13.001 o
-1 -4 16 955.260 1065.960 32.949 6.553 o
-1 -3 1 3480.080 3498.150 60.727 0.981 o
-1 -3 2 29581.700 32137.700 594.600 0.015 o
-1 -3 3 160.073 170.717 5.058 85.416 o
-1 -3 4 13560.700 13982.600 246.814 0.073 o
-1 -3 5 4.660 3.884 2.789 1830.680 o
-1 -3 6 1130.900 1303.310 25.785 5.828 o
-1 -3 7 952.670 1006.600 26.617 7.428 o
-1 -3 8 0.552 3.898 5.128 911.092 o
-1 -3 9 0.132 -4.289 5.410 891.682 o
-1 -3 10 1.553 -0.736 5.979 703.142 o
-1 -3 11 84.095 55.420 7.286 152.874 o
-1 -3 12 44.235 46.843 10.568 144.530 o
-1 -3 13 393.866 427.985 18.445 22.198 o
-1 -3 14 5.955 -16.295 8.071 368.945 o
-1 -3 15 1749.080 1927.380 64.805 2.244 o
-1 -3 16 1479.420 1548.240 54.945 3.063 o
-1 -2 1 0.330 -12.659 2.732 3365.580 o
-1 -2 2 12119.700 12469.100 212.170 0.093 o
-1 -2 3 26444.300 27201.400 462.430 0.020 o
-1 -2 4 15932.900 16293.800 277.042 0.055 o
-1 -2 5 285.206 317.550 7.685 41.906 o
-1 -2 6 4.811 0.408 3.368 1607.950 o
-1 -2 7 607.233 715.195 19.025 13.643 o
-1 -2 8 0.376 10.591 4.782 920.495 o
-1 -2 9 178.204 206.096 9.413 62.780 o
-1 -2 10 8.489 4.031 5.513 642.067 o
-1 -2 11 210.622 210.347 10.425 54.030 o
-1 -2 12 2742.670 2753.320 70.243 1.305 o
-1 -2 13 900.458 905.427 27.428 7.986 o
-1 -2 14 841.835 939.023 28.944 8.056 o
-1 -2 15 1482.650 1626.840 45.531 3.369 o
-1 -2 16 555.654 578.463 22.456 14.534 o
-1 -1 2 7120.320 7233.460 179.278 0.222 o
-1 -1 3 2080.790 2023.540 34.950 2.492 o
-1 -1 4 896.995 870.107 17.890 9.387 o
-1 -1 5 342.522 309.249 7.177 37.283 o
-1 -1 6 4907.240 4968.850 97.583 0.499 o
-1 -1 7 1882.850 1966.310 45.318 2.558 o
-1 -1 8 1033.300 1061.650 28.363 6.645 o
-1 -1 9 62.721 56.483 6.747 186.425 o
-1 -1 10 855.103 780.917 22.575 9.528 o
-1 -1 11 2186.510 2171.680 55.828 1.965 o
-1 -1 12 880.018 902.374 26.623 8.246 o
-1 -1 13 124.749 142.631 10.012 82.262 o
-1 -1 14 1103.480 1178.350 34.405 5.549 o
-1 -1 15 356.154 421.336 18.950 23.242 o
-1 -1 16 49.657 53.878 10.188 143.133 o
-1 0 2 146.575 127.518 5.391 98.801 o
-1 0 3 3686.240 3826.330 65.547 0.865 o
-1 0 4 13666.100 13467.100 249.766 0.074 o
-1 0 5 2853.020 2784.820 50.009 1.420 o
-1 0 6 20.660 11.494 3.262 705.965 o
-1 0 7 1732.270 1898.300 47.543 2.730 o
-1 0 8 601.709 653.109 18.930 14.274 o
-1 0 9 977.476 884.202 24.694 7.882 o
-1 0 10 2099.420 2064.720 52.725 2.135 o
-1 0 11 898.114 895.294 25.902 8.241 o
-1 0 12 4.192 -0.050 6.546 557.791 o
-1 0 13 80.038 83.653 8.851 125.908 o
-1 0 14 436.945 412.868 17.164 21.857 o
-1 0 15 12.927 4.716 8.459 302.036 o
-1 1 2 1408.090 1234.800 23.688 5.004 o
-1 1 3 6254.970 6082.800 112.306 0.335 o
-1 1 4 363.357 323.623 7.441 34.799 o
-1 1 5 19.193 -0.864 2.802 970.293 o
-1 1 6 1054.930 1040.830 25.006 6.899 o
-1 1 7 3018.540 3051.950 74.987 1.111 o
-1 1 8 5879.790 5716.420 139.661 0.336 o
-1 1 9 6737.160 6710.780 162.904 0.254 o
-1 1 10 2143.240 2084.270 53.302 2.079 o
-1 1 11 228.382 251.028 12.933 43.837 o
-1 1 12 629.549 658.832 21.115 13.159 o
-1 1 13 32.886 27.058 7.731 245.110 o
-1 1 14 0.123 -2.331 7.914 417.657 o
-1 1 15 68.332 55.159 9.924 131.690 o
-1 2 1 5706.670 5708.730 100.619 0.394 o
-1 2 2 729.641 690.444 16.233 12.615 o
-1 2 3 115.664 108.780 4.175 128.518 o
-1 2 4 180.011 155.993 6.453 77.216 o
-1 2 5 0.644 1.081 3.098 2433.970 o
-1 2 6 530.884 466.771 14.442 19.509 o
-1 2 7 632.588 460.793 14.532 16.928 o
-1 2 8 6906.360 6598.840 159.314 0.253 o
-1 2 9 6010.830 5793.060 140.458 0.326 o
-1 2 10 1101.500 1062.220 29.388 6.220 o
-1 2 11 691.654 631.202 20.155 12.712 o
-1 2 12 89.037 103.328 8.874 113.776 o
-1 2 13 124.623 120.898 9.996 86.016 o
-1 2 14 10.677 15.675 8.526 287.506 o
-1 2 15 13.059 6.505 9.244 257.724 o
-1 3 1 3581.080 3608.760 65.159 0.920 o
-1 3 2 607.206 586.898 12.107 16.756 o
-1 3 3 2197.640 2038.040 39.898 2.275 o
-1 3 4 38.204 31.648 3.359 394.480 o
-1 3 5 2.389 3.818 3.737 1439.180 o
-1 3 6 1755.310 1664.670 42.361 3.006 o
-1 3 7 5154.540 4995.810 121.740 0.432 o
-1 3 8 10129.700 10067.500 307.976 0.101 o
-1 3 9 2190.840 2147.350 54.718 1.990 o
-1 3 10 583.873 561.278 18.463 15.590 o
-1 3 11 457.919 425.782 16.042 21.617 o
-1 3 12 225.204 198.044 11.229 50.958 o
-1 3 13 2.589 -4.873 7.591 435.537 o
-1 3 14 4.201 3.911 8.610 326.747 o
-1 4 1 3344.750 3332.260 60.217 1.050 o
-1 4 2 984.883 961.830 18.968 8.170 o
-1 4 3 101.647 62.986 3.932 165.603 o
-1 4 4 229.234 172.019 10.789 53.267 o
-1 4 5 275.460 196.120 8.818 48.802 o
-1 4 6 5156.260 5018.050 132.367 0.413 o
-1 4 7 4651.870 4659.420 113.638 0.508 o
-1 4 8 3140.070 3178.750 79.091 1.027 o
-1 4 9 478.476 456.247 16.112 20.441 o
-1 4 10 107.882 99.959 8.462 107.643 o
-1 4 11 243.530 252.974 12.223 43.426 o
-1 4 12 9.805 -1.187 7.811 370.524 o
-1 4 13 19.191 -4.908 8.066 311.254 o
-1 4 14 23.468 22.120 9.174 220.290 o
-1 5 1 690.619 757.182 16.787 12.586 o
-1 5 2 7097.520 7168.540 134.283 0.254 o
-1 5 3 1533.860 1586.790 38.214 3.594 o
-1 5 4 289.623 207.123 9.565 45.188 o
-1 5 5 2943.620 2861.240 71.283 1.197 o
-1 5 6 4409.810 4283.480 105.414 0.575 o
-1 5 7 1170.000 1187.270 32.094 5.460 o
-1 5 8 644.057 643.057 20.150 13.326 o
-1 5 9 1246.870 1300.920 35.516 4.780 o
-1 5 10 31.350 26.364 7.352 264.125 o
-1 5 11 231.425 232.315 12.218 45.917 o
-1 5 12 1.238 -13.532 7.715 431.516 o
-1 5 13 145.857 134.111 11.283 71.462 o
-1 6 1 241.794 220.084 9.703 50.230 o
-1 6 2 6610.630 6633.700 160.849 0.262 o
-1 6 3 2.983 -5.438 5.253 858.369 o
-1 6 4 2367.310 2139.460 59.884 1.784 o
-1 6 5 526.638 407.809 18.123 18.759 o
-1 6 6 64.746 43.332 6.859 191.181 o
-1 6 7 420.414 422.311 15.696 23.206 o
-1 6 8 653.874 680.878 21.505 12.551 o
-1 6 9 4.745 7.990 6.979 456.891 o
-1 6 10 55.611 57.601 8.455 164.484 o
-1 6 11 1093.860 1112.600 32.752 5.853 o
-1 6 12 16.367 4.819 8.506 287.721 o
-1 6 13 318.933 367.499 17.548 27.063 o
-1 7 1 8435.250 8783.290 212.736 0.158 o
-1 7 2 3636.510 3401.500 84.970 0.843 o
-1 7 3 2580.420 2712.210 68.656 1.400 o
-1 7 4 770.565 739.906 23.280 10.418 o
-1 7 5 57.279 39.506 9.373 156.335 o
-1 7 6 115.359 117.260 8.657 98.452 o
-1 7 7 125.996 129.078 9.379 87.514 o
-1 7 8 97.939 109.943 9.166 104.833 o
-1 7 9 99.910 111.012 10.504 93.841 o
-1 7 10 47.636 52.900 8.871 168.767 o
-1 7 11 37.778 15.864 8.793 211.818 o
-1 7 12 25.743 25.210 10.615 173.068 o
-1 8 1 1869.490 1655.440 44.168 2.800 o
-1 8 2 2979.630 3039.620 76.401 1.115 o
-1 8 3 1093.000 1094.350 31.110 6.037 o
-1 8 4 1850.490 1885.330 49.628 2.542 o
-1 8 5 384.456 402.821 15.676 25.023 o
-1 8 6 19.059 5.339 7.151 359.712 o
-1 8 7 114.253 98.552 9.289 98.930 o
-1 8 8 17.438 27.089 8.066 272.377 o
-1 8 9 491.231 539.405 20.091 17.109 o
-1 8 10 139.644 143.579 11.366 71.459 o
-1 8 11 854.247 958.914 30.244 7.729 o
-1 9 1 309.859 268.485 12.743 35.955 o
-1 9 2 1065.670 1074.330 31.281 6.187 o
-1 9 3 193.577 162.068 11.703 57.366 o
-1 9 4 87.030 66.200 8.002 136.607 o
-1 9 5 73.587 67.445 8.306 143.788 o
-1 9 6 869.929 866.040 29.929 7.969 o
-1 9 7 24.928 23.802 8.137 253.503 o
-1 9 8 732.123 806.429 26.291 9.882 o
-1 9 9 1.516 -8.077 8.498 355.620 o
-1 9 10 278.490 281.224 15.193 34.547 o
-1 10 1 286.813 252.836 14.039 36.608 o
-1 10 2 1455.050 1446.170 40.419 3.810 o
-1 10 3 2043.270 2059.480 54.575 2.153 o
-1 10 4 21.916 13.629 7.588 303.254 o
-1 10 5 5.640 1.877 7.585 409.269 o
-1 10 6 507.612 495.426 21.330 16.671 o
-1 10 7 2018.000 2170.060 57.475 2.072 o
-1 10 8 646.942 649.591 23.503 12.322 o
-1 10 9 68.332 67.333 10.661 118.605 o
-1 10 10 147.772 163.698 13.018 60.920 o
-1 11 1 1183.600 1149.490 33.851 5.350 o
-1 11 2 4242.640 4246.220 107.124 0.593 o
-1 11 3 2842.890 2845.470 73.854 1.217 o
-1 11 4 10.562 8.914 7.981 333.234 o
-1 11 5 278.936 272.805 14.145 36.294 o
-1 11 6 1501.700 1593.390 54.432 3.020 o
-1 11 7 1161.630 1215.580 36.303 5.132 o
-1 11 8 320.196 290.171 15.910 30.721 o
-1 11 9 86.901 93.566 11.864 92.225 o
-1 12 1 470.529 486.573 19.433 18.535 o
-1 12 2 3322.250 3330.270 85.779 0.919 o
-1 12 3 4.117 -0.907 8.074 378.415 o
-1 12 4 44.994 36.344 9.077 177.994 o
-1 12 5 306.138 319.832 15.896 30.692 o
-1 12 6 121.941 129.805 13.456 67.547 o
-1 12 7 23.729 5.255 10.213 200.490 o
-1 12 8 16.976 -8.732 13.737 127.464 o
-1 13 1 2831.800 2901.740 75.822 1.194 o
-1 13 2 82.379 88.721 10.176 109.677 o
-1 13 3 27.544 13.373 10.508 180.862 o
-1 13 4 23.719 19.045 9.066 226.581 o
-1 13 5 87.320 84.576 14.092 77.702 o
-1 13 6 1.774 12.026 10.785 211.320 o
-1 14 1 9.547 8.960 8.829 285.172 o
-1 14 2 423.516 424.988 22.984 18.466 o
-1 14 3 134.288 149.747 14.549 58.711 o
-1 14 4 234.604 228.000 14.556 41.283 o
-1 14 5 1.870 -7.329 10.329 241.499 o
-1 15 1 887.042 851.889 37.483 6.852 o
-1 15 2 427.467 431.576 19.946 20.128 o
-1 15 3 78.067 80.223 18.725 55.036 o
-1 16 1 1428.020 1440.440 67.369 2.710 o
-1 16 2 460.326 427.646 78.740 3.660 o
0 -17 2 317.593 306.967 17.654 28.460 o
0 -17 3 69.766 69.914 11.832 104.680 o
0 -17 4 0.360 -11.419 9.821 270.741 o
0 -17 5 10.752 3.940 10.546 211.612 o
0 -17 6 4.684 7.540 12.791 152.385 o
0 -17 7 174.032 166.622 14.017 53.122 o
0 -17 8 17.297 19.299 10.560 189.171 o
0 -17 9 227.175 288.783 21.620 28.370 o
0 -16 1 879.188 949.158 38.493 6.531 o
0 -16 2 58.307 50.490 11.002 126.030 o
0 -16 3 0.908 -8.266 9.581 282.768 o
0 -16 4 20.268 1.682 9.899 220.097 o
0 -16 5 43.706 52.513 11.395 129.749 o
0 -16 6 29.765 30.008 10.054 178.880 o
0 -16 7 219.367 210.440 14.435 43.893 o
0 -16 8 397.218 439.226 20.137 20.768 o
0 -16 9 56.140 53.613 11.105 125.062 o
0 -16 10 11.714 -0.682 12.069 166.622 o
0 -16 11 30.174 19.482 13.257 121.274 o
0 -15 1 50.130 64.578 10.536 133.258 o
0 -15 2 4.095 8.244 9.068 290.036 o
0 -15 3 3.722 -3.258 8.742 327.242 o
0 -15 4 192.575 159.559 12.868 54.321 o
0 -15 5 603.475 587.845 23.089 13.485 o
0 -15 6 557.181 553.037 22.145 14.840 o
0 -15 7 213.095 244.464 14.758 42.154 o
0 -15 8 214.614 224.838 14.329 43.863 o
0 -15 9 127.884 143.112 17.247 50.400 o
0 -15 10 0.478 -5.804 12.035 180.364 o
0 -15 11 79.676 94.421 18.977 52.873 o
0 -15 12 9.585 -8.220 16.728 90.588 o
0 -14 1 1.048 -10.418 7.987 404.349 o
0 -14 2 10.473 -6.021 8.462 319.659 o
0 -14 3 72.147 58.312 9.642 131.363 o
0 -14 4 43.334 54.801 9.485 160.843 o
0 -14 5 0.948 1.643 10.121 251.577 o
0 -14 6 633.002 604.452 24.671 12.470 o
0 -14 7 280.920 300.963 18.437 29.558 o
0 -14 8 690.244 692.686 43.010 7.335 o
0 -14 9 31.529 40.440 12.096 131.669 o
0 -14 10 114.640 134.720 14.498 63.736 o
0 -14 11 0.734 18.304 12.089 168.062 o
0 -14 12 14.633 6.990 11.617 171.259 o
0 -14 13 691.810 808.985 43.592 6.960 o
0 -13 1 303.125 301.319 15.278 32.151 o
0 -13 2 110.697 105.252 10.997 87.558 o
0 -13 3 478.143 464.673 19.366 18.654 o
0 -13 4 456.148 430.829 28.607 14.767 o
0 -13 5 112.801 116.930 10.670 86.837 o
0 -13 6 103.927 89.789 10.128 99.384 o
0 -13 7 545.118 517.953 33.690 11.153 o
0 -13 8 507.538 460.082 21.229 17.096 o
0 -13 9 247.373 236.096 15.985 37.287 o
0 -13 10 737.753 758.779 28.063 9.693 o
0 -13 11 28.567 21.407 10.891 165.534 o
0 -13 12 608.012 670.249 26.447 11.859 o
0 -13 13 1544.850 1624.230 48.239 3.166 o
0 -13 14 352.668 343.843 19.121 24.669 o
0 -12 1 167.945 176.568 11.571 61.049 o
0 -12 2 457.383 442.059 18.051 20.237 o
0 -12 3 629.980 648.584 22.948 12.710 o
0 -12 4 275.803 249.916 13.602 38.265 o
0 -12 5 1526.730 1525.350 42.818 3.488 o
0 -12 6 814.528 828.342 30.512 8.378 o
0 -12 7 508.090 476.187 29.942 13.133 o
0 -12 8 295.136 260.712 17.607 30.921 o
0 -12 9 1003.360 1026.790 33.318 6.380 o
0 -12 10 1307.970 1301.840 39.512 4.369 o
0 -12 11 19.986 26.257 10.096 193.728 o
0 -12 12 544.087 582.229 44.833 7.969 o
0 -12 13 706.679 780.282 29.766 9.521 o
0 -12 14 156.666 186.498 14.790 51.810 o
0 -11 1 853.300 814.551 26.055 8.857 o
0 -11 2 137.106 118.155 9.879 82.916 o
0 -11 3 140.462 178.181 14.051 57.214 o
0 -11 4 1619.140 1465.050 58.478 2.803 o
0 -11 5 297.547 254.248 15.326 33.983 o
0 -11 6 422.847 398.926 26.504 16.707 o
0 -11 7 475.181 461.550 19.785 18.551 o
0 -11 8 29.649 11.358 9.543 206.864 o
0 -11 9 189.986 151.705 12.351 56.887 o
0 -11 10 5.803 -0.679 8.805 314.774 o
0 -11 11 493.598 530.667 29.837 13.011 o
0 -11 12 599.767 588.072 26.990 12.298 o
0 -11 13 389.988 418.723 21.086 20.637 o
0 -11 14 624.433 665.837 28.079 11.245 o
0 -11 15 238.840 218.003 15.059 40.406 o
0 -10 1 18.761 19.790 7.290 319.901 o
0 -10 2 1288.370 1264.660 35.843 4.691 o
0 -10 3 660.493 611.966 30.886 10.414 o
0 -10 4 623.873 632.412 21.257 13.401 o
0 -10 5 407.898 381.136 18.854 22.225 o
0 -10 6 1076.460 991.202 31.401 6.316 o
0 -10 7 1056.100 1000.470 31.029 6.425 o
0 -10 8 813.104 762.359 25.737 9.458 o
0 -10 9 295.946 278.260 14.769 34.011 o
0 -10 10 0.957 2.175 8.049 392.319 o
0 -10 11 65.460 60.238 9.904 132.194 o
0 -10 12 1097.810 1115.500 34.107 5.716 o
0 -10 13 338.854 379.664 17.588 25.873 o
0 -10 14 508.274 511.494 21.022 16.627 o
0 -10 15 19.747 23.840 9.805 204.761 o
0 -9 1 2843.250 2940.700 74.730 1.192 o
0 -9 2 6190.510 6493.710 168.371 0.274 o
0 -9 3 1504.810 1531.290 49.043 3.272 o
0 -9 4 52.700 96.089 19.191 55.269 o
0 -9 5 2599.240 2316.310 61.072 1.574 o
0 -9 6 928.570 811.012 37.961 6.689 o
0 -9 7 1629.970 1552.980 51.467 2.977 o
0 -9 8 547.584 499.216 18.819 16.855 o
0 -9 9 27.521 32.156 8.294 231.939 o
0 -9 10 93.126 96.047 14.578 71.874 o
0 -9 11 287.867 274.491 14.175 35.514 o
0 -9 12 397.395 403.253 17.218 23.375 o
0 -9 13 50.878 52.036 9.318 157.433 o
0 -9 14 0.699 -4.479 8.211 384.837 o
0 -9 15 1.048 -0.439 8.670 343.941 o
0 -8 1 1002.560 913.168 29.046 7.136 o
0 -8 2 59.692 33.115 6.750 210.496 o
0 -8 3 255.899 254.173 13.406 40.136 o
0 -8 4 2955.120 2800.010 71.960 1.199 o
0 -8 5 4131.230 3842.650 95.868 0.671 o
0 -8 6 1512.870 1441.350 46.424 3.442 o
0 -8 7 1128.210 1037.730 30.517 6.057 o
0 -8 8 1157.730 1050.910 48.919 4.440 o
0 -8 9 249.999 197.690 12.140 45.925 o
0 -8 10 2449.130 2437.070 66.820 1.554 o
0 -8 11 414.884 399.414 16.330 23.419 o
0 -8 12 12.826 2.371 7.383 382.944 o
0 -8 13 111.593 118.341 10.614 87.361 o
0 -8 14 182.334 190.013 13.249 52.510 o
0 -8 15 226.572 238.257 14.147 42.347 o
0 -8 16 1.733 -0.847 9.235 301.302 o
0 -7 1 1289.610 1187.710 31.651 5.064 o
0 -7 2 207.328 168.541 14.284 47.916 o
0 -7 3 4548.660 4624.450 114.745 0.517 o
0 -7 4 3398.050 3185.970 76.405 0.970 o
0 -7 5 168.399 107.035 10.649 71.944 o
0 -7 6 3422.200 3441.820 85.930 0.882 o
0 -7 7 4187.980 4033.420 133.122 0.535 o
0 -7 8 1404.050 1379.040 37.732 4.127 o
0 -7 9 1805.280 1777.450 47.065 2.727 o
0 -7 10 2834.430 2699.650 68.921 1.290 o
0 -7 11 128.669 109.362 12.687 72.078 o
0 -7 12 75.820 52.791 8.217 149.689 o
0 -7 13 466.205 437.610 17.955 20.098 o
0 -7 14 341.585 343.635 15.972 28.083 o
0 -7 15 15.204 12.124 9.614 230.545 o
0 -7 16 0.948 -23.565 8.524 356.114 o
0 -6 1 404.393 392.658 11.614 27.224 o
0 -6 2 120.502 103.252 6.529 113.149 o
0 -6 3 1660.840 1658.360 36.316 3.350 o
0 -6 4 10.226 7.484 6.069 516.727 o
0 -6 5 769.287 680.784 30.025 9.362 o
0 -6 6 2246.180 2036.650 52.376 2.028 o
0 -6 7 2975.830 2919.080 73.101 1.161 o
0 -6 8 3223.200 2995.830 74.954 1.056 o
0 -6 9 4903.040 4731.500 123.732 0.460 o
0 -6 10 124.875 139.388 16.526 53.531 o
0 -6 11 820.837 840.415 25.670 9.074 o
0 -6 12 2385.020 2387.640 61.897 1.667 o
0 -6 13 1985.410 2049.620 54.514 2.210 o
0 -6 14 55.889 65.650 9.189 148.062 o
0 -6 15 0.842 -18.756 9.403 293.697 o
0 -6 16 46.855 26.077 9.862 165.221 o
0 -5 1 1377.750 1379.660 26.041 4.758 o
0 -5 2 1344.170 1357.440 39.236 4.223 o
0 -5 3 1437.370 1353.800 25.977 4.615 o
0 -5 4 1293.360 1285.520 32.661 4.832 o
0 -5 5 2263.380 2351.070 60.164 1.779 o
0 -5 6 10987.700 10593.400 254.543 0.103 o
0 -5 7 2087.500 1854.160 47.393 2.350 o
0 -5 8 2672.750 2392.530 60.431 1.520 o
0 -5 9 106.541 100.574 8.597 107.177 o
0 -5 10 452.953 468.523 16.431 20.870 o
0 -5 11 1029.820 995.835 28.805 6.790 o
0 -5 12 389.484 335.819 17.150 25.046 o
0 -5 13 842.449 868.748 27.038 8.581 o
0 -5 14 6.249 -24.219 7.270 443.933 o
0 -5 15 1083.120 1110.850 33.874 5.803 o
0 -5 16 273.436 289.734 15.795 33.772 o
0 -4 1 1450.480 1391.030 25.597 4.536 o
0 -4 2 7629.010 7959.950 141.528 0.219 o
0 -4 3 328.408 339.375 13.197 31.685 o
0 -4 4 948.922 998.662 19.730 8.224 o
0 -4 5 393.008 334.193 9.903 30.652 o
0 -4 6 3445.390 3382.830 72.037 0.953 o
0 -4 7 815.951 646.296 19.197 11.206 o
0 -4 8 1442.890 1291.520 34.167 4.314 o
0 -4 9 0.922 -0.730 5.258 917.842 o
0 -4 10 192.736 175.840 9.282 63.271 o
0 -4 11 242.388 190.521 10.277 51.100 o
0 -4 12 1447.900 1477.600 39.922 3.814 o
0 -4 13 201.594 186.926 11.287 55.167 o
0 -4 14 341.288 379.494 16.348 26.885 o
0 -4 15 408.825 482.842 19.846 19.992 o
0 -4 16 1015.950 1137.570 34.829 5.936 o
0 -3 1 272.568 249.350 8.199 46.648 o
0 -3 2 20262.700 20907.200 382.193 0.033 o
0 -3 3 102.606 84.651 3.928 152.378 o
0 -3 4 3152.040 3231.170 81.944 0.998 o
0 -3 5 7031.930 7169.700 136.376 0.255 o
0 -3 6 4670.050 5068.520 106.695 0.500 o
0 -3 7 1926.800 1946.330 60.030 2.192 o
0 -3 8 740.923 809.256 32.340 8.644 o
0 -3 9 56.102 42.320 6.642 211.079 o
0 -3 10 492.620 472.243 18.620 18.564 o
0 -3 11 200.624 201.430 10.965 54.998 o
0 -3 12 192.598 177.700 10.632 59.271 o
0 -3 13 1044.830 952.546 37.587 5.925 o
0 -3 14 835.482 911.700 35.317 7.262 o
0 -3 15 664.427 737.119 27.803 10.534 o
0 -3 16 359.200 408.394 20.130 22.442 o
0 -2 1 4186.850 4373.240 98.886 0.615 o
0 -2 2 13485.100 13779.200 274.392 0.072 o
0 -2 3 43.770 14.778 2.609 444.663 o
0 -2 4 293.020 317.005 17.123 30.077 o
0 -2 5 40.004 35.808 3.038 382.634 o
0 -2 6 4494.090 5021.510 105.973 0.522 o
0 -2 7 147.903 109.635 6.781 96.133 o
0 -2 8 400.728 369.489 13.279 26.818 o
0 -2 9 5.944 11.090 6.887 445.490 o
0 -2 10 23.288 6.047 5.806 436.141 o
0 -2 11 1.546 -9.590 6.139 668.480 o
0 -2 12 3.112 1.700 6.697 537.429 o
0 -2 13 978.702 1010.320 30.035 6.892 o
0 -2 14 910.252 941.467 32.015 7.216 o
0 -2 15 1041.330 1072.880 33.283 6.111 o
0 -1 2 9767.100 9457.950 212.198 0.133 o
0 -1 3 1982.420 2018.070 37.697 2.566 o
0 -1 4 538.439 516.242 15.384 18.248 o
0 -1 5 766.185 766.063 16.165 11.614 o
0 -1 6 50.180 28.034 3.918 322.296 o
0 -1 7 329.282 252.682 9.927 38.361 o
0 -1 8 999.792 992.353 26.877 7.164 o
0 -1 9 127.757 98.028 7.338 105.471 o
0 -1 10 38.460 27.985 6.229 283.985 o
0 -1 11 4.242 5.477 6.254 569.513 o
0 -1 12 26.264 32.111 9.341 201.412 o
0 -1 13 501.999 514.078 19.114 17.592 o
0 -1 14 283.049 313.639 15.239 33.086 o
0 -1 15 107.671 87.269 10.947 92.308 o
0 0 2 3698.900 3436.230 61.166 0.928 o
0 0 3 35.244 25.812 2.213 486.516 o
0 0 4 292.428 313.443 7.082 41.959 o
0 0 5 606.266 637.914 12.402 16.130 o
0 0 6 68.737 74.351 5.086 190.494 o
0 0 7 18.942 32.603 4.978 434.456 o
0 0 8 605.665 482.233 15.334 17.040 o
0 0 9 1031.770 936.753 25.920 7.239 o
0 0 10 645.356 605.713 19.121 13.886 o
0 0 11 200.222 182.955 9.983 59.196 o
0 0 12 17.417 25.721 7.241 316.251 o
0 0 13 13.925 3.782 7.779 343.638 o
0 0 14 115.154 127.878 10.883 82.963 o
0 0 15 13.261 16.149 9.270 244.352 o
0 1 2 33.880 12.568 2.155 578.751 o
0 1 3 63.673 43.751 2.968 267.681 o
0 1 4 28.401 7.976 2.707 656.247 o
0 1 5 15.200 13.314 3.139 826.528 o
0 1 6 1917.830 1930.880 45.022 2.545 o
0 1 7 790.902 733.367 20.567 10.745 o
0 1 8 7383.950 7043.860 171.144 0.223 o
0 1 9 520.544 421.862 17.466 19.054 o
0 1 10 345.192 312.526 12.918 31.754 o
0 1 11 34.283 28.625 6.952 268.054 o
0 1 12 75.781 71.500 8.326 139.876 o
0 1 13 34.236 48.200 8.581 196.549 o
0 1 14 14.730 9.078 8.587 281.920 o
0 1 15 39.711 17.584 12.266 131.182 o
0 2 0 3864.150 3765.950 91.368 0.736 o
0 2 1 1424.280 1449.330 26.345 4.497 o
0 2 2 42.188 35.566 3.781 345.976 o
0 2 3 746.142 714.771 21.132 11.250 o
0 2 4 3792.340 3852.270 71.664 0.816 o
0 2 5 56.273 29.142 4.330 285.327 o
0 2 6 1472.290 1318.780 33.910 4.214 o
0 2 7 9020.140 8606.930 207.690 0.152 o
0 2 8 5571.100 5630.730 137.334 0.359 o
0 2 9 287.868 298.319 12.075 37.372 o
0 2 10 1.427 -15.449 5.940 714.347 o
0 2 11 43.299 45.299 7.482 211.662 o
0 2 12 60.874 70.894 8.628 149.394 o
0 2 13 158.953 161.962 11.878 63.127 o
0 2 14 91.578 128.898 11.399 87.474 o
0 3 0 770.331 720.360 17.112 11.690 o
0 3 1 422.186 411.264 9.783 26.965 o
0 3 2 10.607 6.863 2.750 1217.540 o
0 3 3 2856.720 2745.270 57.758 1.366 o
0 3 4 214.646 208.604 11.992 49.959 o
0 3 5 4281.750 4322.730 105.108 0.589 o
0 3 6 4739.280 4541.510 110.891 0.511 o
0 3 7 2544.730 2467.400 61.689 1.555 o
0 3 8 1053.440 970.667 28.241 6.788 o
0 3 9 112.309 103.789 8.900 101.324 o
0 3 10 18.832 17.132 6.707 361.601 o
0 3 11 65.507 77.234 8.183 148.355 o
0 3 12 683.068 686.077 22.698 11.836 o
0 3 13 1.850 8.678 8.318 348.037 o
0 3 14 48.525 55.196 10.225 142.944 o
0 4 0 1297.810 1324.130 25.638 5.141 o
0 4 1 221.102 196.931 6.895 61.061 o
0 4 2 890.542 842.082 18.991 9.438 o
0 4 3 357.452 355.163 15.355 27.585 o
0 4 4 361.717 302.165 16.492 27.613 o
0 4 5 1214.150 1093.500 33.898 5.338 o
0 4 6 3716.820 3645.670 89.686 0.781 o
0 4 7 806.286 879.838 26.769 8.856 o
0 4 8 1.743 -23.240 9.263 299.472 o
0 4 9 305.701 299.342 12.757 35.084 o
0 4 10 417.802 431.897 16.160 22.827 o
0 4 11 14.654 9.832 7.420 351.388 o
0 4 12 45.631 35.700 8.637 187.486 o
0 4 13 173.875 199.176 12.858 54.184 o
0 5 0 1585.560 1608.500 30.988 3.720 o
0 5 1 7.206 5.216 3.484 1198.070 o
0 5 2 2.910 -1.280 4.059 1354.440 o
0 5 3 101.761 95.331 13.352 77.055 o
0 5 4 1197.580 1172.870 31.012 5.461 o
0 5 5 3339.770 3396.680 83.965 0.917 o
0 5 6 364.815 380.859 13.987 27.756 o
0 5 7 1443.440 1362.220 36.402 4.116 o
0 5 8 7.860 3.161 6.262 539.616 o
0 5 9 758.047 784.273 23.734 10.233 o
0 5 10 102.521 117.392 9.286 99.997 o
0 5 11 325.859 330.344 14.692 30.571 o
0 5 12 8.602 11.299 8.572 298.976 o
0 5 13 199.426 220.163 13.619 47.385 o
0 6 0 938.258 960.328 23.986 7.972 o
0 6 1 784.799 749.312 20.008 10.825 o
0 6 2 191.096 135.306 7.903 72.556 o
0 6 3 126.102 86.628 6.928 112.137 o
0 6 4 819.651 838.651 27.973 8.718 o
0 6 5 324.957 324.143 14.462 31.049 o
0 6 6 1555.390 1580.200 46.738 3.240 o
0 6 7 2644.770 2652.370 82.727 1.245 o
0 6 8 1487.920 1484.270 40.068 3.717 o
0 6 9 10.639 -6.395 6.941 446.240 o
0 6 10 317.368 318.088 14.301 31.872 o
0 6 11 399.155 401.616 17.712 22.987 o
0 6 12 245.715 310.200 15.346 35.635 o
0 7 0 6685.850 6979.930 169.304 0.246 o
0 7 1 209.390 150.831 10.402 59.309 o
0 7 2 2401.490 2440.470 61.870 1.642 o
0 7 3 1078.220 1085.590 30.365 6.187 o
0 7 4 102.090 95.726 7.578 119.176 o
0 7 5 2.058 -14.203 6.860 533.866 o
0 7 6 416.988 378.938 16.939 23.299 o
0 7 7 86.226 69.650 8.211 133.516 o
0 7 8 94.195 81.916 8.631 119.333 o
0 7 9 871.906 870.453 26.797 8.394 o
0 7 10 4.491 3.435 8.153 360.931 o
0 7 11 755.037 804.334 26.570 9.631 o
0 8 0 6.015 36.343 7.030 355.909 o
0 8 1 142.598 97.081 9.528 86.489 o
0 8 2 2170.760 2178.080 56.334 1.967 o
0 8 3 43.851 41.575 6.789 232.916 o
0 8 4 633.661 615.556 20.392 13.631 o
0 8 5 2960.630 2917.240 73.617 1.163 o
0 8 6 990.468 1002.270 41.309 5.661 o
0 8 7 12.386 2.232 7.226 399.329 o
0 8 8 0.867 -23.672 7.256 489.817 o
0 8 9 704.852 697.533 23.598 11.295 o
0 8 10 12.848 -8.708 8.704 296.070 o
0 8 11 136.194 153.837 13.762 61.079 o
0 9 0 503.429 491.191 17.802 18.436 o
0 9 1 693.378 674.890 22.035 11.937 o
0 9 2 554.582 545.581 19.024 16.133 o
0 9 3 2376.800 2337.200 60.593 1.704 o
0 9 4 477.563 462.632 18.611 19.084 o
0 9 5 989.293 965.153 30.872 6.863 o
0 9 6 14.007 16.406 7.889 310.379 o
0 9 7 612.335 647.084 22.412 13.125 o
0 9 8 17.911 9.190 8.499 276.632 o
0 9 9 79.967 64.687 10.101 118.615 o
0 9 10 3.582 6.344 10.289 232.901 o
0 10 0 37.540 41.660 7.490 226.222 o
0 10 1 267.051 256.516 15.150 36.340 o
0 10 2 136.182 137.393 12.968 65.933 o
0 10 3 49.810 41.970 8.164 187.615 o
0 10 4 402.101 365.370 18.099 23.249 o
0 10 5 1073.510 1104.390 34.518 5.798 o
0 10 6 602.557 583.589 23.469 13.408 o
0 10 7 119.575 108.701 10.751 85.438 o
0 10 8 117.768 95.129 10.739 88.502 o
0 10 9 621.271 721.370 33.474 9.642 o
0 11 0 30.466 40.709 8.042 225.058 o
0 11 1 127.057 133.322 11.424 75.761 o
0 11 2 908.444 970.861 29.883 7.412 o
0 11 3 898.967 954.163 32.015 7.244 o
0 11 4 35.916 26.134 8.255 222.127 o
0 11 5 289.733 301.956 15.378 32.855 o
0 11 6 66.990 58.004 10.777 120.905 o
0 11 7 17.331 10.034 10.191 207.655 o
0 11 8 17.757 2.911 10.250 210.973 o
0 12 0 70.435 68.502 9.166 134.849 o
0 12 1 886.706 853.719 27.751 8.211 o
0 12 2 198.741 215.085 12.804 49.724 o
0 12 3 216.067 219.321 13.963 44.778 o
0 12 4 1371.240 1434.820 41.348 3.960 o
0 12 5 189.432 183.758 12.970 52.714 o
0 12 6 5.048 -14.585 10.598 223.420 o
0 12 7 79.140 79.334 12.562 92.249 o
0 13 0 14.487 14.105 8.596 274.665 o
0 13 1 0.943 -3.622 8.449 362.405 o
0 13 2 555.758 553.179 21.567 15.079 o
0 13 3 918.607 990.767 31.600 7.087 o
0 13 4 20.213 3.954 10.438 199.873 o
0 13 5 73.512 77.350 14.496 79.685 o
0 13 6 350.859 340.373 21.112 23.059 o
0 14 0 158.977 155.476 13.442 58.165 o
0 14 1 862.671 843.524 41.258 6.478 o
0 14 2 417.041 392.253 18.341 22.092 o
0 14 3 196.237 172.621 14.479 48.511 o
0 14 4 503.561 436.189 19.851 18.131 o
0 15 0 1104.390 1125.020 35.526 5.553 o
0 15 1 41.108 64.020 11.125 131.488 o
0 15 2 506.884 438.724 21.859 17.040 o
0 15 3 78.013 74.877 12.409 94.794 o
0 16 0 155.678 188.472 14.294 53.331 o
0 16 1 182.269 172.742 14.444 50.348 o
1 -17 1 44.830 43.433 12.370 118.325 o
1 -17 2 237.053 243.840 16.194 37.429 o
1 -17 3 0.553 -5.968 16.845 92.197 o
1 -17 4 198.062 175.867 16.412 43.346 o
1 -17 5 452.914 467.984 25.623 15.964 o
1 -17 6 868.966 966.498 34.721 7.021 o
1 -17 7 1171.320 1245.320 39.142 4.851 o
1 -17 8 5.890 20.934 9.911 228.881 o
1 -16 0 25.683 43.931 12.581 126.781 o
1 -16 1 102.897 109.134 12.312 81.147 o
1 -16 2 6.238 -4.946 9.096 294.770 o
1 -16 3 188.346 185.324 14.202 49.428 o
1 -16 4 1216.080 1244.400 38.867 4.740 o
1 -16 5 1680.220 1785.270 51.059 2.769 o
1 -16 6 779.717 787.845 28.319 9.169 o
1 -16 7 5.374 0.205 9.171 292.751 o
1 -16 8 3.202 13.888 9.338 269.493 o
1 -16 9 88.833 81.150 11.216 99.173 o
1 -16 10 11.373 -9.467 13.819 129.597 o
1 -15 0 129.555 126.943 13.952 64.044 o
1 -15 1 91.004 81.710 11.124 98.881 o
1 -15 2 24.079 8.085 9.402 224.718 o
1 -15 3 395.829 379.349 18.253 23.108 o
1 -15 4 693.065 689.498 25.302 11.075 o
1 -15 5 1886.880 1919.170 65.823 2.108 o
1 -15 6 233.167 241.302 14.909 40.150 o
1 -15 7 1113.120 1103.410 34.674 5.632 o
1 -15 8 1608.240 1616.760 46.355 3.141 o
1 -15 9 508.342 516.032 28.357 13.489 o
1 -15 10 350.060 315.510 19.901 24.610 o
1 -15 11 104.028 80.765 14.302 72.702 o
1 -15 12 295.320 297.772 22.210 24.726 o
1 -14 0 251.050 234.161 14.074 40.357 o
1 -14 1 170.512 177.040 15.322 49.092 o
1 -14 2 0.818 -8.443 8.169 388.031 o
1 -14 3 86.009 85.480 17.255 60.188 o
1 -14 4 619.542 601.312 22.653 13.282 o
1 -14 5 1065.380 1060.320 33.148 6.047 o
1 -14 6 199.739 195.315 13.206 49.894 o
1 -14 7 273.296 291.685 15.473 34.158 o
1 -14 8 7.117 7.391 11.774 175.486 o
1 -14 9 150.193 177.109 19.945 39.099 o
1 -14 10 247.792 240.554 17.144 35.172 o
1 -14 11 1595.630 1583.470 51.344 3.008 o
1 -14 12 977.735 1153.410 45.510 5.058 o
1 -14 13 911.378 1045.450 41.631 5.837 o
1 -13 0 84.268 105.759 10.547 101.308 o
1 -13 1 305.093 288.963 18.010 29.138 o
1 -13 2 647.042 594.614 22.226 13.057 o
1 -13 3 51.442 36.831 9.007 171.111 o
1 -13 4 1829.800 1773.320 49.034 2.647 o
1 -13 5 119.030 112.963 10.694 85.240 o
1 -13 6 905.023 928.112 29.602 7.597 o
1 -13 7 975.539 971.968 38.374 6.083 o
1 -13 8 2066.980 2001.260 56.505 2.120 o
1 -13 9 161.315 137.389 18.161 44.341 o
1 -13 10 414.906 403.070 20.621 20.460 o
1 -13 11 1083.260 1187.230 38.303 5.288 o
1 -13 12 601.416 696.245 27.133 11.592 o
1 -13 13 252.811 293.915 18.944 30.573 o
1 -12 0 26.095 43.919 8.645 212.033 o
1 -12 1 680.104 682.358 40.114 7.949 o
1 -12 2 101.967 96.588 10.041 99.404 o
1 -12 3 1328.160 1266.140 36.910 4.513 o
1 -12 4 444.734 433.609 17.981 20.781 o
1 -12 5 252.778 211.031 12.428 44.313 o
1 -12 6 114.318 125.987 21.641 39.494 o
1 -12 7 0.072 -5.126 9.789 273.317 o
1 -12 8 275.319 246.287 15.572 35.469 o
1 -12 9 56.986 51.270 10.985 126.889 o
1 -12 10 419.562 370.918 18.396 22.328 o
1 -12 11 740.257 797.227 46.178 6.389 o
1 -12 12 1225.120 1279.580 39.488 4.623 o
1 -12 13 276.377 292.629 17.159 31.663 o
1 -12 14 230.210 261.916 18.766 33.036 o
1 -11 0 140.805 153.995 10.617 73.133 o
1 -11 1 4.590 21.326 7.622 357.677 o
1 -11 2 552.377 537.883 19.713 15.993 o
1 -11 3 1425.800 1413.450 39.754 3.940 o
1 -11 4 1.202 -15.250 6.995 523.021 o
1 -11 5 24.323 36.013 10.974 160.489 o
1 -11 6 310.462 313.113 16.269 30.213 o
1 -11 7 89.133 77.031 10.789 103.653 o
1 -11 8 204.457 190.454 13.364 49.207 o
1 -11 9 1804.910 1848.890 54.882 2.480 o
1 -11 10 580.551 582.923 22.525 14.064 o
1 -11 11 268.430 294.410 16.044 33.605 o
1 -11 12 3.390 -9.625 8.931 315.371 o
1 -11 13 73.492 97.159 15.920 68.346 o
1 -11 14 353.740 382.121 18.916 24.075 o
1 -10 0 192.225 178.789 10.762 58.872 o
1 -10 1 1121.800 1138.110 32.859 5.681 o
1 -10 2 3551.960 3567.630 89.718 0.821 o
1 -10 3 748.058 720.153 23.516 10.709 o
1 -10 4 399.711 431.004 27.447 16.310 o
1 -10 5 915.251 841.271 35.302 7.029 o
1 -10 6 1063.160 987.715 31.155 6.410 o
1 -10 7 18.390 8.098 8.614 271.178 o
1 -10 8 7.242 -16.597 8.419 335.805 o
1 -10 9 2031.380 2060.810 55.775 2.139 o
1 -10 10 537.271 547.159 21.180 15.626 o
1 -10 11 61.955 40.026 9.281 152.983 o
1 -10 12 51.694 53.626 9.923 145.719 o
1 -10 13 564.715 604.326 29.555 11.812 o
1 -10 14 213.800 180.160 13.741 47.771 o
1 -10 15 41.551 46.544 10.647 145.621 o
1 -9 0 4908.820 4784.280 118.220 0.468 o
1 -9 1 7067.760 7038.910 172.118 0.231 o
1 -9 2 1764.640 1666.640 44.763 2.921 o
1 -9 3 881.061 950.302 29.977 7.626 o
1 -9 4 744.056 628.795 22.710 11.441 o
1 -9 5 4889.120 4680.020 116.701 0.478 o
1 -9 6 1254.800 1094.260 39.032 4.835 o
1 -9 7 164.180 193.297 14.130 52.296 o
1 -9 8 104.590 108.363 9.833 97.199 o
1 -9 9 1352.060 1326.490 37.833 4.317 o
1 -9 10 411.704 398.325 16.895 23.168 o
1 -9 11 204.612 179.922 11.957 53.490 o
1 -9 12 89.965 91.186 10.079 106.027 o
1 -9 13 106.555 92.850 13.952 72.659 o
1 -9 14 18.015 23.078 9.029 235.660 o
1 -9 15 3.760 -1.652 10.472 231.162 o
1 -8 0 8003.680 7725.430 187.960 0.189 o
1 -8 1 5079.260 4845.230 118.787 0.450 o
1 -8 2 24.369 -3.603 13.917 120.186 o
1 -8 3 3334.750 3375.490 103.397 0.816 o
1 -8 4 5111.720 5061.200 125.257 0.427 o
1 -8 5 1867.660 1758.580 47.303 2.654 o
1 -8 6 25.975 15.402 10.414 184.078 o
1 -8 7 779.723 768.539 24.435 9.968 o
1 -8 8 1123.030 1059.320 34.546 5.690 o
1 -8 9 135.106 109.446 16.034 56.036 o
1 -8 10 1557.110 1615.230 53.734 2.955 o
1 -8 11 19.215 19.377 7.745 294.412 o
1 -8 12 85.257 68.821 11.806 98.283 o
1 -8 13 13.515 8.305 8.040 318.646 o
1 -8 14 2.332 -5.030 8.091 386.809 o
1 -8 15 9.510 28.625 9.482 230.415 o
1 -7 0 3525.880 3461.620 95.013 0.812 o
1 -7 1 932.278 930.634 25.267 7.962 o
1 -7 2 144.640 145.416 9.411 78.552 o
1 -7 3 1608.920 1657.460 54.575 2.830 o
1 -7 4 2590.970 2508.720 71.297 1.414 o
1 -7 5 863.440 828.437 26.779 8.614 o
1 -7 6 92.061 80.499 10.123 107.278 o
1 -7 7 2660.200 2412.850 61.794 1.507 o
1 -7 8 969.695 883.625 26.884 7.674 o
1 -7 9 631.184 539.093 18.674 14.837 o
1 -7 10 231.473 263.374 20.882 29.779 o
1 -7 11 799.452 797.660 26.041 9.370 o
1 -7 12 297.692 269.974 13.572 35.759 o
1 -7 13 614.454 590.752 21.312 13.855 o
1 -7 14 97.451 110.686 11.527 87.740 o
1 -7 15 7.466 -6.697 8.299 343.667 o
1 -6 0 2818.090 2769.010 53.362 1.415 o
1 -6 1 292.696 309.710 15.284 32.536 o
1 -6 2 905.311 830.899 25.996 8.408 o
1 -6 3 124.358 99.571 7.730 104.337 o
1 -6 4 1421.020 1448.390 35.628 4.102 o
1 -6 5 1300.630 1417.750 51.557 3.602 o
1 -6 6 3809.000 3908.780 108.663 0.669 o
1 -6 7 4092.380 3862.120 95.466 0.676 o
1 -6 8 5701.710 5535.460 135.515 0.356 o
1 -6 9 279.484 259.426 13.932 37.081 o
1 -6 10 923.797 898.375 26.723 7.945 o
1 -6 11 189.722 178.457 11.808 56.341 o
1 -6 12 468.136 417.660 22.316 17.895 o
1 -6 13 27.631 8.547 7.485 297.354 o
1 -6 14 0.985 -3.653 7.569 449.895 o
1 -6 15 5.445 -18.494 7.925 384.378 o
1 -5 0 109.475 107.165 5.005 129.026 o
1 -5 1 662.568 624.099 13.973 14.755 o
1 -5 2 3069.180 3248.240 72.188 1.082 o
1 -5 3 1478.980 1637.080 31.245 3.918 o
1 -5 4 261.244 336.729 16.241 32.447 o
1 -5 5 693.923 624.616 16.485 13.616 o
1 -5 6 8592.520 8382.140 202.703 0.163 o
1 -5 7 3953.800 3531.100 87.228 0.757 o
1 -5 8 1236.340 1218.070 33.241 5.091 o
1 -5 9 30.931 30.756 8.527 218.855 o
1 -5 10 882.495 851.702 25.349 8.592 o
1 -5 11 230.704 234.529 14.579 41.301 o
1 -5 12 1299.500 1304.640 36.542 4.560 o
1 -5 13 14.951 -1.467 7.125 399.268 o
1 -5 14 204.089 215.807 18.415 36.904 o
1 -5 15 19.090 7.198 8.680 267.321 o
1 -4 0 3576.430 3565.370 62.190 0.939 o
1 -4 1 22.066 16.072 5.412 440.138 o
1 -4 2 4816.570 5049.220 102.457 0.495 o
1 -4 3 7269.710 7806.380 140.488 0.233 o
1 -4 4 219.387 235.798 10.499 50.697 o
1 -4 5 4842.200 4751.060 106.039 0.500 o
1 -4 6 7280.790 7499.600 168.989 0.220 o
1 -4 7 1829.270 1697.450 49.830 2.672 o
1 -4 8 0.428 1.951 5.115 951.432 o
1 -4 9 2196.270 2180.020 56.308 1.947 o
1 -4 10 3.651 -5.023 5.934 675.094 o
1 -4 11 317.746 291.936 12.722 34.515 o
1 -4 12 975.672 985.242 29.230 7.065 o
1 -4 13 75.571 87.001 9.059 125.590 o
1 -4 14 88.102 93.564 9.930 107.664 o
1 -4 15 115.707 120.163 13.636 69.086 o
1 -3 0 553.743 621.366 13.826 17.116 o
1 -3 1 255.968 234.626 7.514 50.852 o
1 -3 2 6244.930 6310.390 111.691 0.330 o
1 -3 3 2557.550 2709.910 61.129 1.490 o
1 -3 4 14.867 17.741 2.973 803.848 o
1 -3 5 98.356 86.955 6.426 134.942 o
1 -3 6 3301.530 3385.090 84.569 0.924 o
1 -3 7 2.271 1.702 5.406 811.136 o
1 -3 8 50.092 44.387 5.935 238.513 o
1 -3 9 185.515 149.483 13.722 53.591 o
1 -3 10 246.330 234.337 12.782 43.110 o
1 -3 11 279.443 260.234 14.058 36.870 o
1 -3 12 173.912 148.738 10.209 67.340 o
1 -3 13 786.979 726.113 31.805 8.710 o
1 -3 14 78.115 76.319 10.364 113.539 o
1 -3 15 206.752 179.200 13.698 48.798 o
1 -2 0 19296.000 19829.200 389.008 0.036 o
1 -2 1 6978.280 7293.470 124.525 0.263 o
1 -2 2 9435.250 10022.500 187.641 0.141 o
1 -2 3 3426.750 3483.730 65.608 0.976 o
1 -2 4 672.442 719.488 16.197 13.266 o
1 -2 5 1429.220 1392.640 30.606 4.381 o
1 -2 6 871.412 780.501 22.174 9.445 o
1 -2 7 1644.750 1568.050 45.194 3.162 o
1 -2 8 54.322 23.657 5.305 272.433 o
1 -2 9 81.537 53.825 6.365 168.999 o
1 -2 10 190.574 151.892 9.009 67.160 o
1 -2 11 267.444 257.258 12.239 40.784 o
1 -2 12 287.371 258.749 12.794 38.100 o
1 -2 13 31.527 16.142 8.094 248.280 o
1 -2 14 0.206 -8.696 10.431 240.426 o
1 -2 15 54.218 74.397 12.617 102.879 o
1 -1 1 17419.500 17637.300 428.670 0.040 o
1 -1 2 1298.320 1173.860 23.968 5.513 o
1 -1 3 23.077 6.625 2.416 811.412 o
1 -1 4 551.168 542.580 11.921 18.793 o
1 -1 5 1465.990 1405.350 29.832 4.297 o
1 -1 6 2247.420 2041.840 54.507 1.990 o
1 -1 7 817.817 751.077 19.825 10.486 o
1 -1 8 1166.690 1156.190 30.876 5.622 o
1 -1 9 431.083 442.402 15.223 22.739 o
1 -1 10 297.608 298.248 12.483 36.076 o
1 -1 11 88.899 87.711 8.137 125.660 o
1 -1 12 84.499 82.897 8.677 124.934 o
1 -1 13 47.725 42.732 8.666 179.136 o
1 -1 14 845.674 850.786 27.915 8.489 o
1 -1 15 237.252 224.987 21.839 29.072 o
1 0 1 885.246 770.265 17.791 9.993 o
1 0 2 3046.020 2757.080 64.161 1.232 o
1 0 3 46.976 43.629 2.666 336.006 o
1 0 4 78.543 51.237 2.911 221.688 o
1 0 5 237.595 193.141 10.721 50.671 o
1 0 6 763.484 914.282 23.001 9.688 o
1 0 7 2109.160 2240.640 56.142 1.993 o
1 0 8 12.949 0.086 5.084 676.225 o
1 0 9 381.938 414.601 14.675 25.622 o
1 0 10 27.191 20.608 6.938 304.734 o
1 0 11 23.456 27.014 7.026 302.337 o
1 0 12 6.117 -5.195 8.890 308.055 o
1 0 13 255.182 284.640 14.209 37.608 o
1 0 14 447.852 509.321 23.195 16.879 o
1 1 1 1982.670 1817.050 32.353 2.801 o
1 1 2 541.516 484.670 10.770 20.318 o
1 1 3 5499.040 5458.660 102.084 0.418 o
1 1 4 5671.210 5801.490 115.732 0.375 o
1 1 5 497.601 428.642 11.781 22.371 o
1 1 6 50.296 3.768 5.087 331.404 o
1 1 7 1475.470 1409.890 36.235 3.991 o
1 1 8 80.677 52.464 6.084 174.899 o
1 1 9 0.042 -8.044 5.483 870.520 o
1 1 10 161.844 165.054 9.553 70.622 o
1 1 11 406.314 424.589 16.182 23.369 o
1 1 12 1656.530 1717.820 46.539 2.986 o
1 1 13 803.498 903.743 28.506 8.511 o
1 1 14 571.423 634.343 23.068 13.624 o
1 2 0 8409.120 8079.480 137.735 0.198 o
1 2 1 14264.700 14199.300 299.733 0.064 o
1 2 2 2041.510 1901.470 42.230 2.477 o
1 2 3 620.532 630.693 14.436 15.390 o
1 2 4 5.068 -1.724 3.398 1582.730 o
1 2 5 123.773 69.096 5.350 130.363 o
1 2 6 561.380 566.215 16.830 16.573 o
1 2 7 1.439 -4.689 9.739 272.292 o
1 2 8 2.114 -3.413 5.267 878.618 o
1 2 9 115.876 109.181 10.332 89.223 o
1 2 10 491.049 490.910 17.065 19.110 o
1 2 11 1074.560 1115.350 31.731 6.017 o
1 2 12 2476.700 2673.920 69.048 1.454 o
1 2 13 808.207 855.371 27.316 8.848 o
1 2 14 323.689 321.525 17.980 27.470 o
1 3 0 13362.200 13562.800 230.345 0.078 o
1 3 1 4965.130 4991.710 85.153 0.514 o
1 3 2 1363.560 1199.210 24.772 5.173 o
1 3 3 625.000 579.061 27.683 11.838 o
1 3 4 211.977 227.873 14.591 43.428 o
1 3 5 2056.310 2011.040 48.597 2.278 o
1 3 6 1588.420 1614.370 41.318 3.353 o
1 3 7 4.886 -8.751 5.207 820.590 o
1 3 8 77.347 60.102 6.806 164.104 o
1 3 9 485.561 483.622 16.621 19.577 o
1 3 10 10.176 6.872 6.659 452.791 o
1 3 11 1410.110 1525.660 41.600 3.768 o
1 3 12 502.470 569.120 20.732 16.278 o
1 3 13 256.151 280.677 14.631 37.042 o
1 4 0 6570.490 6633.940 119.626 0.298 o
1 4 1 1159.670 1102.590 21.874 6.428 o
1 4 2 106.450 71.740 4.464 151.121 o
1 4 3 787.329 726.833 27.025 9.602 o
1 4 4 483.368 400.155 15.913 21.274 o
1 4 5 1243.830 1330.130 34.695 4.795 o
1 4 6 602.444 616.564 18.781 14.624 o
1 4 7 1275.280 1201.130 35.846 4.825 o
1 4 8 542.928 556.181 18.117 16.611 o
1 4 9 170.094 146.183 9.292 71.872 o
1 4 10 192.928 203.807 11.051 55.824 o
1 4 11 682.381 673.853 22.353 12.006 o
1 4 12 216.517 229.529 13.049 46.104 o
1 4 13 120.023 108.022 13.179 71.808 o
1 5 0 41.354 33.209 3.829 354.280 o
1 5 1 742.233 778.700 18.676 11.393 o
1 5 2 578.973 537.549 19.340 15.610 o
1 5 3 5.581 1.351 4.803 895.711 o
1 5 4 47.272 25.494 5.802 275.371 o
1 5 5 1175.540 1164.540 34.862 5.277 o
1 5 6 4066.800 4158.170 102.738 0.635 o
1 5 7 1412.530 1450.630 38.380 3.992 o
1 5 8 61.253 60.332 9.451 141.765 o
1 5 9 15.853 17.091 7.134 347.930 o
1 5 10 25.294 28.968 7.909 254.962 o
1 5 11 1.076 -5.359 7.790 424.487 o
1 5 12 297.047 294.007 15.011 33.101 o
1 6 0 49.955 65.931 5.995 214.553 o
1 6 1 3464.960 3289.680 71.818 0.962 o
1 6 2 824.810 718.461 27.476 9.236 o
1 6 3 1061.840 1032.240 34.986 5.949 o
1 6 4 475.862 409.124 14.241 22.289 o
1 6 5 2900.380 2848.660 71.622 1.213 o
1 6 6 3837.230 3835.880 95.153 0.721 o
1 6 7 15.681 14.852 6.528 398.664 o
1 6 8 170.521 176.299 10.312 64.716 o
1 6 9 267.758 256.466 12.541 40.321 o
1 6 10 62.159 58.993 9.088 146.905 o
1 6 11 315.559 323.870 15.419 30.571 o
1 6 12 158.023 182.468 34.891 17.431 o
1 7 0 435.189 331.791 13.412 25.992 o
1 7 1 343.291 349.131 13.239 30.446 o
1 7 2 123.069 88.943 7.195 111.413 o
1 7 3 63.555 53.415 6.601 190.106 o
1 7 4 3802.950 3872.210 106.876 0.679 o
1 7 5 4537.350 4520.230 124.541 0.500 o
1 7 6 309.126 290.396 12.725 35.202 o
1 7 7 378.665 380.546 15.456 25.922 o
1 7 8 45.693 29.829 7.712 215.514 o
1 7 9 1.366 -6.083 7.347 473.721 o
1 7 10 81.741 96.180 10.154 108.266 o
1 7 11 0.641 -16.764 9.591 283.008 o
1 8 0 2050.030 2118.150 54.706 2.119 o
1 8 1 463.617 423.333 15.695 21.665 o
1 8 2 108.190 97.374 8.859 105.181 o
1 8 3 3351.230 3274.650 82.327 0.938 o
1 8 4 3676.230 3789.060 102.266 0.724 o
1 8 5 1675.120 1662.990 49.330 2.909 o
1 8 6 541.435 580.043 23.070 14.534 o
1 8 7 397.960 382.046 15.982 24.667 o
1 8 8 8.501 4.212 7.977 353.392 o
1 8 9 1010.900 1093.400 32.583 6.268 o
1 8 10 50.070 46.433 11.203 130.240 o
1 9 0 45.541 62.792 7.548 191.769 o
1 9 1 2.048 5.741 6.537 550.689 o
1 9 2 467.368 435.203 16.479 20.915 o
1 9 3 216.687 174.661 10.547 55.615 o
1 9 4 665.341 653.586 23.083 12.169 o
1 9 5 33.378 22.379 7.218 269.303 o
1 9 6 2058.470 2210.360 62.098 1.940 o
1 9 7 408.715 423.822 17.300 22.543 o
1 9 8 722.469 753.390 27.860 9.895 o
1 9 9 10.286 4.618 13.192 140.500 o
1 10 0 264.981 270.802 16.401 34.112 o
1 10 1 422.817 435.257 17.737 21.593 o
1 10 2 1417.770 1381.680 38.582 4.050 o
1 10 3 1449.080 1434.160 39.967 3.856 o
1 10 4 671.573 699.532 24.657 11.415 o
1 10 5 824.617 856.386 26.186 8.897 o
1 10 6 313.184 305.124 14.710 32.074 o
1 10 7 719.949 782.115 25.974 10.174 o
1 10 8 186.625 229.136 15.030 45.032 o
1 11 0 8.959 -7.594 7.267 424.864 o
1 11 1 35.072 33.010 7.838 229.902 o
1 11 2 1.585 -5.802 7.551 447.371 o
1 11 3 1.627 6.541 7.798 399.212 o
1 11 4 948.339 962.193 31.533 7.012 o
1 11 5 774.844 772.000 24.896 9.912 o
1 11 6 28.804 12.255 9.959 194.992 o
1 11 7 399.573 441.276 33.047 13.409 o
1 12 0 968.763 1015.770 31.345 6.786 o
1 12 1 589.486 577.736 27.821 12.226 o
1 12 2 108.561 107.390 16.220 59.541 o
1 12 3 19.040 9.680 8.631 266.373 o
1 12 4 40.123 48.895 9.960 158.308 o
1 12 5 18.700 10.369 9.050 247.713 o
1 12 6 213.585 203.292 17.830 37.792 o
1 13 0 687.942 642.488 23.190 11.925 o
1 13 1 910.128 913.718 29.500 7.623 o
1 13 2 530.737 541.125 21.172 15.813 o
1 13 3 14.352 8.679 12.271 154.871 o
1 13 4 20.280 16.009 10.889 178.326 o
1 13 5 23.666 -3.686 10.742 188.466 o
1 14 0 2461.650 2522.180 67.587 1.516 o
1 14 1 1475.920 1495.160 43.747 3.573 o
1 14 2 416.625 402.221 18.737 21.675 o
1 14 3 198.298 177.789 13.761 49.799 o
1 14 4 319.973 334.737 18.084 27.230 o
1 15 0 1719.660 1850.660 52.356 2.643 o
1 15 1 362.416 363.521 18.361 24.565 o
1 15 2 49.162 17.973 10.571 153.033 o
1 16 0 691.648 714.594 37.032 8.390 o
2 -17 1 40.826 43.569 11.184 138.410 o
2 -17 2 81.646 74.351 11.982 97.108 o
2 -17 3 7.299 -14.390 13.987 129.203 o
2 -17 4 1112.340 1226.590 38.837 5.085 o
2 -17 5 1679.510 1837.080 53.032 2.679 o
2 -17 6 808.481 889.743 31.322 8.083 o
2 -17 7 299.632 286.099 16.689 31.096 o
2 -17 8 2.103 -2.267 11.732 187.615 o
2 -16 0 1868.260 1832.550 52.581 2.479 o
2 -16 1 122.737 104.641 12.177 76.898 o
2 -16 2 61.327 68.834 11.878 108.559 o
2 -16 3 623.587 640.380 24.929 12.285 o
2 -16 4 1801.560 1901.600 53.760 2.484 o
2 -16 5 2397.710 2583.020 69.805 1.506 o
2 -16 6 593.981 659.285 25.345 12.422 o
2 -16 7 132.805 147.386 12.773 66.433 o
2 -16 8 227.322 228.540 14.966 41.153 o
2 -16 9 45.740 61.766 11.457 124.437 o
2 -16 10 77.158 62.728 14.905 77.820 o
2 -15 0 4.448 20.054 10.121 224.322 o
2 -15 1 292.775 271.668 20.888 26.778 o
2 -15 2 475.703 432.477 19.237 19.204 o
2 -15 3 1398.820 1457.040 43.078 3.794 o
2 -15 4 988.424 992.330 32.412 6.629 o
2 -15 5 17.142 33.739 11.242 163.146 o
2 -15 6 3.882 7.016 13.917 130.405 o
2 -15 7 450.210 489.064 20.588 18.407 o
2 -15 8 262.851 293.905 17.060 32.572 o
2 -15 9 89.487 79.101 14.235 76.929 o
2 -15 10 17.898 5.706 12.613 145.753 o
2 -15 11 274.874 319.127 20.110 27.419 o
2 -14 0 237.813 268.003 14.930 38.561 o
2 -14 1 6.924 2.689 8.255 343.304 o
2 -14 2 307.264 278.418 15.239 32.660 o
2 -14 3 865.289 859.971 29.380 8.100 o
2 -14 4 55.255 64.319 10.010 136.976 o
2 -14 5 24.917 28.858 8.827 222.664 o
2 -14 6 127.591 132.037 11.152 77.159 o
2 -14 7 577.372 623.367 24.694 13.089 o
2 -14 8 739.671 737.482 28.727 9.635 o
2 -14 9 12.079 -14.317 12.606 153.353 o
2 -14 10 461.681 467.039 39.290 10.300 o
2 -14 11 858.122 929.617 33.397 7.357 o
2 -14 12 1184.180 1303.960 58.303 3.536 o
2 -13 0 138.793 147.446 11.579 70.259 o
2 -13 1 1988.990 1960.070 53.667 2.266 o
2 -13 2 138.517 128.578 11.096 74.909 o
2 -13 3 566.700 564.866 21.294 14.880 o
2 -13 4 153.564 149.843 23.195 32.874 o
2 -13 5 3488.910 3409.220 87.456 0.863 o
2 -13 6 1535.450 1525.110 46.724 3.319 o
2 -13 7 1670.520 1647.110 48.649 2.949 o
2 -13 8 150.603 140.667 14.002 58.807 o
2 -13 9 344.351 336.185 18.847 25.401 o
2 -13 10 813.749 837.779 30.210 8.400 o
2 -13 11 750.920 809.114 45.264 6.456 o
2 -13 12 0.580 16.564 11.293 192.281 o
2 -13 13 87.858 85.814 13.258 82.991 o
2 -12 0 642.696 663.918 35.257 9.280 o
2 -12 1 5.257 -7.867 7.291 449.094 o
2 -12 2 453.117 420.818 17.592 20.950 o
2 -12 3 56.397 54.729 8.622 162.311 o
2 -12 4 1.018 -2.301 7.124 506.458 o
2 -12 5 577.631 539.194 21.712 14.763 o
2 -12 6 19.279 20.867 10.481 187.599 o
2 -12 7 21.803 16.300 10.162 196.498 o
2 -12 8 4.546 9.335 10.031 238.799 o
2 -12 9 305.365 318.797 17.341 29.125 o
2 -12 10 659.652 711.795 29.426 10.317 o
2 -12 11 211.829 209.377 15.184 43.110 o
2 -12 12 170.278 137.388 13.838 56.444 o
2 -12 13 12.082 3.344 10.531 210.397 o
2 -11 0 413.560 380.864 16.264 23.867 o
2 -11 1 1217.790 1217.530 35.423 5.007 o
2 -11 2 336.753 332.386 20.237 24.483 o
2 -11 3 127.919 126.299 9.867 84.672 o
2 -11 4 551.507 541.371 19.835 15.929 o
2 -11 5 76.157 56.920 13.686 88.076 o
2 -11 6 427.724 395.196 18.380 21.668 o
2 -11 7 87.484 96.333 11.395 95.110 o
2 -11 8 5.761 -14.793 9.099 296.181 o
2 -11 9 5.048 10.690 10.907 202.763 o
2 -11 10 316.839 294.790 15.986 30.693 o
2 -11 11 209.595 207.336 14.354 45.274 o
2 -11 12 41.829 42.431 11.737 129.432 o
2 -11 13 47.349 55.363 12.335 114.061 o
2 -11 14 103.783 123.668 13.100 74.299 o
2 -10 0 3373.990 3319.720 84.060 0.917 o
2 -10 1 2622.570 2553.900 66.137 1.444 o
2 -10 2 69.554 61.223 8.056 154.016 o
2 -10 3 43.024 58.045 13.608 100.972 o
2 -10 4 305.033 296.806 16.838 30.309 o
2 -10 5 638.291 662.315 23.926 12.237 o
2 -10 6 401.499 369.611 19.083 22.467 o
2 -10 7 67.336 67.655 10.191 124.660 o
2 -10 8 525.469 513.175 29.162 12.970 o
2 -10 9 102.625 106.980 11.033 89.905 o
2 -10 10 193.583 219.708 13.425 48.586 o
2 -10 11 179.258 171.540 12.482 56.620 o
2 -10 12 30.934 49.725 16.266 81.497 o
2 -10 13 2.868 15.563 9.736 248.785 o
2 -10 14 59.162 64.801 11.979 109.560 o
2 -9 0 3757.120 3609.880 90.541 0.773 o
2 -9 1 585.009 575.854 24.249 13.467 o
2 -9 2 68.355 60.122 7.397 165.839 o
2 -9 3 638.701 578.707 24.594 12.588 o
2 -9 4 1596.990 1547.320 43.456 3.319 o
2 -9 5 1576.140 1587.570 44.031 3.300 o
2 -9 6 259.565 227.504 12.786 42.105 o
2 -9 7 214.203 184.068 11.734 52.337 o
2 -9 8 168.520 163.786 11.516 62.343 o
2 -9 9 961.413 962.535 29.806 7.142 o
2 -9 10 1121.170 1118.040 39.871 5.149 o
2 -9 11 24.408 15.829 8.519 249.350 o
2 -9 12 64.351 46.340 10.086 135.805 o
2 -9 13 5.889 10.233 10.487 216.790 o
2 -9 14 0.801 8.166 9.098 299.221 o
2 -8 0 8041.980 8263.260 201.152 0.176 o
2 -8 1 1252.810 1316.990 46.283 4.087 o
2 -8 2 261.442 375.074 20.747 26.088 o
2 -8 3 288.449 235.941 12.710 39.117 o
2 -8 4 839.946 852.443 26.997 8.667 o
2 -8 5 1310.700 1237.450 35.213 4.703 o
2 -8 6 436.720 383.165 15.893 23.199 o
2 -8 7 107.150 98.188 11.421 87.250 o
2 -8 8 237.250 221.131 11.894 46.528 o
2 -8 9 411.677 422.190 17.215 22.526 o
2 -8 10 121.257 103.959 9.694 92.182 o
2 -8 11 284.620 273.553 17.255 31.613 o
2 -8 12 329.205 306.835 15.203 30.512 o
2 -8 13 129.412 140.837 11.424 74.132 o
2 -8 14 149.029 146.321 12.113 65.859 o
2 -8 15 0.750 -8.470 11.515 196.577 o
2 -7 0 311.371 422.169 16.427 27.214 o
2 -7 1 4531.000 4693.230 106.340 0.535 o
2 -7 2 3127.240 3255.540 97.418 0.905 o
2 -7 3 113.710 101.266 8.558 103.651 o
2 -7 4 2328.030 2637.170 85.156 1.342 o
2 -7 5 1402.620 1391.460 38.100 4.098 o
2 -7 6 67.466 55.825 10.578 123.720 o
2 -7 7 13.073 12.470 8.259 299.618 o
2 -7 8 215.713 182.273 10.351 55.635 o
2 -7 9 243.553 233.655 12.036 44.809 o
2 -7 10 796.115 799.811 25.383 9.505 o
2 -7 11 752.934 754.150 35.846 8.107 o
2 -7 12 1888.020 1888.930 61.448 2.220 o
2 -7 13 43.303 51.197 9.032 171.763 o
2 -7 14 374.282 388.615 28.270 16.685 o
2 -7 15 14.268 12.987 12.152 155.636 o
2 -6 0 28.276 37.628 5.133 353.197 o
2 -6 1 631.465 628.018 17.820 14.296 o
2 -6 2 248.311 257.720 12.476 42.250 o
2 -6 3 135.810 161.407 9.051 80.409 o
2 -6 4 76.174 73.608 6.027 167.990 o
2 -6 5 3314.260 3576.970 103.210 0.802 o
2 -6 6 1445.950 1378.330 44.363 3.717 o
2 -6 7 12.454 -11.566 5.748 577.040 o
2 -6 8 11.110 18.030 6.905 386.704 o
2 -6 9 1009.680 997.438 28.838 6.889 o
2 -6 10 19.035 -2.319 6.454 432.142 o
2 -6 11 733.707 741.746 23.902 10.667 o
2 -6 12 150.719 128.733 10.302 75.241 o
2 -6 13 73.017 94.464 10.016 114.812 o
2 -6 14 9.496 16.318 10.121 218.339 o
2 -6 15 100.336 99.907 14.157 72.145 o
2 -5 0 256.988 232.164 7.741 50.542 o
2 -5 1 439.492 461.034 11.172 24.303 o
2 -5 2 1046.990 972.676 21.727 7.448 o
2 -5 3 0.435 5.829 5.137 882.467 o
2 -5 4 285.371 323.094 15.348 32.496 o
2 -5 5 37.825 100.185 6.058 204.112 o
2 -5 6 312.423 293.752 10.660 37.222 o
2 -5 7 303.722 286.482 13.748 34.483 o
2 -5 8 1046.250 975.918 27.643 6.872 o
2 -5 9 763.362 738.208 22.820 10.591 o
2 -5 10 1157.160 1218.930 34.192 5.296 o
2 -5 11 566.219 622.936 21.108 14.450 o
2 -5 12 288.632 255.701 13.052 37.757 o
2 -5 13 225.305 228.406 13.023 45.225 o
2 -5 14 5.792 -11.379 8.795 315.463 o
2 -5 15 350.916 403.625 21.303 21.875 o
2 -4 0 424.388 431.432 10.980 25.717 o
2 -4 1 3826.030 4117.050 74.981 0.770 o
2 -4 2 4679.210 5091.440 91.142 0.529 o
2 -4 3 22.101 32.592 3.594 506.702 o
2 -4 4 1802.270 1769.210 41.295 2.890 o
2 -4 5 3570.010 3505.010 88.250 0.831 o
2 -4 6 117.155 135.387 6.906 103.920 o
2 -4 7 2095.230 2007.500 47.764 2.258 o
2 -4 8 224.876 187.279 13.158 47.366 o
2 -4 9 70.491 64.320 7.339 161.863 o
2 -4 10 76.272 83.864 8.223 135.618 o
2 -4 11 931.908 882.581 26.694 7.947 o
2 -4 12 207.855 194.481 11.556 52.943 o
2 -4 13 50.221 38.949 8.708 177.457 o
2 -4 14 2.748 -11.957 10.120 249.298 o
2 -4 15 249.834 297.908 18.645 31.032 o
2 -3 0 220.549 225.890 7.746 56.809 o
2 -3 1 12931.200 13840.800 234.538 0.079 o
2 -3 2 5045.790 5084.910 90.293 0.492 o
2 -3 3 17.360 15.278 3.296 729.865 o
2 -3 4 5319.140 5464.620 106.958 0.425 o
2 -3 5 4251.790 4116.180 93.502 0.640 o
2 -3 6 5001.010 4569.960 113.439 0.479 o
2 -3 7 6915.760 6673.160 151.362 0.258 o
2 -3 8 471.911 428.177 17.299 20.431 o
2 -3 9 623.039 641.895 20.362 13.600 o
2 -3 10 24.042 17.015 6.396 355.721 o
2 -3 11 130.756 118.115 9.068 89.495 o
2 -3 12 149.595 127.880 9.840 77.754 o
2 -3 13 24.457 7.951 7.489 309.695 o
2 -3 14 140.137 120.084 15.176 57.757 o
2 -2 0 404.656 469.110 11.258 25.603 o
2 -2 1 1619.750 1555.310 27.464 3.814 o
2 -2 2 1116.770 1113.060 20.582 6.717 o
2 -2 3 1.691 7.071 3.033 1824.450 o
2 -2 4 3586.730 3473.170 65.471 0.935 o
2 -2 5 5323.630 4856.230 102.263 0.457 o
2 -2 6 4193.450 3897.410 95.581 0.658 o
2 -2 7 118.008 109.993 14.499 65.477 o
2 -2 8 839.430 790.427 22.969 9.565 o
2 -2 9 1156.020 1024.210 28.855 6.103 o
2 -2 10 1945.230 1850.630 48.600 2.479 o
2 -2 11 0.059 -7.896 6.459 627.437 o
2 -2 12 91.759 84.843 10.798 100.571 o
2 -2 13 4.293 1.127 10.034 248.467 o
2 -2 14 327.011 352.731 19.270 25.373 o
2 -1 0 4579.790 5004.550 109.943 0.506 o
2 -1 1 366.705 333.449 8.483 33.447 o
2 -1 2 10.892 2.058 2.692 1373.090 o
2 -1 3 2.337 2.626 2.219 3072.540 o
2 -1 4 693.403 665.647 15.009 13.617 o
2 -1 5 8684.880 8698.890 195.749 0.162 o
2 -1 6 436.539 598.767 16.435 19.425 o
2 -1 7 622.159 649.967 17.821 14.267 o
2 -1 8 234.069 183.389 9.035 55.523 o
2 -1 9 144.006 148.012 8.607 81.900 o
2 -1 10 20.572 9.245 6.329 401.375 o
2 -1 11 128.838 128.266 9.347 86.818 o
2 -1 12 534.492 553.869 20.029 16.069 o
2 -1 13 848.677 947.656 30.602 7.749 o
2 -1 14 791.240 895.045 40.109 6.839 o
2 0 0 6698.460 7123.900 121.111 0.280 o
2 0 1 7494.000 7697.610 142.665 0.227 o
2 0 2 4055.410 4039.100 75.367 0.733 o
2 0 3 5346.890 5394.460 96.470 0.440 o
2 0 4 29598.200 29288.300 606.464 0.016 o
2 0 5 6514.040 5945.940 134.586 0.304 o
2 0 6 60.152 39.428 4.834 246.664 o
2 0 7 2.257 -4.050 4.500 1165.880 o
2 0 8 73.724 70.233 6.512 166.492 o
2 0 9 216.694 178.798 9.437 57.990 o
2 0 10 601.251 575.290 18.966 14.960 o
2 0 11 847.718 825.614 25.434 8.954 o
2 0 12 2006.430 2075.730 55.297 2.164 o
2 0 13 2243.430 2346.460 68.168 1.676 o
2 0 14 472.608 515.565 23.584 16.133 o
2 1 0 8726.710 9146.270 169.089 0.167 o
2 1 1 5725.480 6136.830 110.045 0.368 o
2 1 2 1813.100 1763.010 34.924 3.041 o
2 1 3 633.035 607.034 15.432 15.113 o
2 1 4 1630.130 1528.850 41.631 3.344 o
2 1 5 636.421 478.755 12.930 17.114 o
2 1 6 229.239 239.203 8.953 52.056 o
2 1 7 126.073 140.106 7.598 94.902 o
2 1 8 5.908 10.039 5.463 644.125 o
2 1 9 77.809 75.245 7.062 152.070 o
2 1 10 251.633 234.951 11.320 45.115 o
2 1 11 1661.000 1766.590 47.453 2.916 o
2 1 12 2256.450 2462.730 64.346 1.688 o
2 1 13 1452.310 1563.370 48.400 3.358 o
2 2 0 11323.100 11793.200 217.719 0.102 o
2 2 1 1485.650 1526.300 34.886 3.890 o
2 2 2 10.998 3.137 2.431 1424.300 o
2 2 3 6779.200 6637.300 126.027 0.284 o
2 2 4 1770.310 1630.890 36.072 3.190 o
2 2 5 2757.060 2664.680 57.824 1.432 o
2 2 6 33.686 27.322 5.019 357.447 o
2 2 7 135.739 132.097 7.619 92.439 o
2 2 8 46.012 45.973 6.292 236.735 o
2 2 9 68.443 48.435 6.968 180.149 o
2 2 10 1994.540 2046.670 53.205 2.230 o
2 2 11 2492.660 2639.250 68.040 1.466 o
2 2 12 1476.910 1561.550 43.542 3.518 o
2 2 13 262.765 273.805 16.443 34.098 o
2 3 0 25690.700 26460.200 448.909 0.021 o
2 3 1 997.514 963.406 20.886 7.886 o
2 3 2 17.852 7.530 2.882 876.067 o
2 3 3 197.120 147.497 9.490 64.721 o
2 3 4 68.120 66.296 5.221 195.931 o
2 3 5 519.336 565.642 20.495 16.070 o
2 3 6 0.200 -8.166 5.166 974.921 o
2 3 7 5.249 6.533 5.517 674.077 o
2 3 8 67.945 54.481 6.674 181.650 o
2 3 9 347.448 356.256 14.222 29.098 o
2 3 10 1252.510 1347.320 37.384 4.582 o
2 3 11 1000.550 1118.680 32.483 6.267 o
2 3 12 251.574 289.969 14.733 36.880 o
2 4 0 198.408 178.612 6.938 67.936 o
2 4 1 147.670 143.005 5.783 93.322 o
2 4 2 814.902 846.978 28.558 8.627 o
2 4 3 2383.230 2398.380 76.964 1.469 o
2 4 4 0.168 -1.042 4.235 1448.300 o
2 4 5 203.208 176.177 8.735 62.575 o
2 4 6 1497.600 1421.830 37.351 3.878 o
2 4 7 652.048 600.736 18.773 13.914 o
2 4 8 862.880 866.688 25.175 8.711 o
2 4 9 286.264 267.288 12.351 38.452 o
2 4 10 2183.340 2251.040 58.860 1.889 o
2 4 11 328.611 314.065 14.792 30.779 o
2 4 12 0.497 -0.471 10.621 231.357 o
2 5 0 341.017 246.168 8.550 39.046 o
2 5 1 1892.130 1815.870 38.354 2.802 o
2 5 2 3266.750 3360.720 102.056 0.838 o
2 5 3 0.017 17.694 4.468 911.577 o
2 5 4 561.689 519.460 16.533 17.201 o
2 5 5 2680.730 2545.260 63.629 1.444 o
2 5 6 1336.090 1322.970 42.341 4.116 o
2 5 7 984.016 964.398 27.375 7.283 o
2 5 8 12.571 8.262 6.520 443.101 o
2 5 9 173.358 213.414 11.396 57.332 o
2 5 10 108.295 127.591 10.150 89.760 o
2 5 11 137.832 147.752 13.021 64.319 o
2 6 0 2.684 5.539 4.868 900.982 o
2 6 1 459.677 403.171 12.602 23.909 o
2 6 2 166.807 155.873 7.901 76.459 o
2 6 3 886.637 814.258 24.308 8.856 o
2 6 4 7328.950 7342.930 198.635 0.203 o
2 6 5 4192.600 4258.940 105.010 0.604 o
2 6 6 603.010 606.213 19.363 14.526 o
2 6 7 702.637 653.200 30.039 10.047 o
2 6 8 505.262 504.120 18.087 18.098 o
2 6 9 32.446 46.409 8.181 211.715 o
2 6 10 127.232 131.835 12.347 71.378 o
2 6 11 0.369 -18.712 11.566 195.389 o
2 7 0 2515.450 2408.490 56.314 1.651 o
2 7 1 99.040 101.052 7.154 122.926 o
2 7 2 589.791 542.615 18.081 15.789 o
2 7 3 4348.910 4385.600 104.479 0.578 o
2 7 4 5792.250 5622.140 138.009 0.345 o
2 7 5 138.880 147.357 10.402 75.482 o
2 7 6 1354.290 1357.460 44.101 3.942 o
2 7 7 527.767 549.953 19.215 16.574 o
2 7 8 81.596 85.220 8.713 125.761 o
2 7 9 0.662 -7.557 9.080 315.416 o
2 7 10 76.931 65.232 11.485 105.801 o
2 8 0 1376.700 1319.220 35.859 4.367 o
2 8 1 26.668 35.112 6.448 303.222 o
2 8 2 3302.150 3277.380 76.598 0.982 o
2 8 3 2493.580 2476.170 78.484 1.384 o
2 8 4 549.953 595.575 19.249 15.642 o
2 8 5 508.118 528.747 18.508 17.546 o
2 8 6 919.291 935.603 27.950 7.697 o
2 8 7 183.346 180.470 11.110 59.301 o
2 8 8 558.351 614.402 24.002 13.661 o
2 8 9 0.371 -0.120 9.678 278.728 o
2 9 0 0.647 7.863 6.202 609.624 o
2 9 1 2348.500 2428.700 62.535 1.668 o
2 9 2 1859.800 1766.090 47.056 2.666 o
2 9 3 411.392 443.281 21.634 19.361 o
2 9 4 444.585 449.801 16.435 21.434 o
2 9 5 1486.520 1489.010 45.355 3.491 o
2 9 6 396.233 414.487 27.341 16.586 o
2 9 7 1569.400 1721.470 51.158 2.955 o
2 9 8 731.365 829.334 29.745 9.125 o
2 9 9 307.787 319.082 21.488 24.610 o
2 10 0 564.359 565.980 19.823 15.443 o
2 10 1 1570.460 1576.800 43.094 3.353 o
2 10 2 4.576 -1.604 10.114 245.363 o
2 10 3 1109.370 1090.160 34.065 5.724 o
2 10 4 9.021 -10.358 6.985 454.006 o
2 10 5 913.191 865.452 29.942 7.694 o
2 10 6 1345.500 1419.470 44.125 3.893 o
2 10 7 820.325 843.241 30.138 8.347 o
2 10 8 74.720 51.553 11.370 111.571 o
2 11 0 627.211 544.523 19.840 14.491 o
2 11 1 314.986 305.875 14.401 32.293 o
2 11 2 113.156 119.387 10.098 89.804 o
2 11 3 0.636 -5.609 7.943 411.345 o
2 11 4 488.268 496.012 18.653 18.357 o
2 11 5 394.556 417.117 29.876 15.197 o
2 11 6 523.299 545.195 23.255 15.071 o
2 11 7 231.290 252.419 16.342 37.287 o
2 12 0 1429.890 1444.500 40.989 3.839 o
2 12 1 131.688 109.387 13.108 69.296 o
2 12 2 387.771 350.015 15.867 25.864 o
2 12 3 162.307 151.878 12.040 62.873 o
2 12 4 141.783 141.263 13.079 63.942 o
2 12 5 44.154 31.666 11.783 130.841 o
2 12 6 228.792 222.976 15.756 39.755 o
2 13 0 294.792 304.327 17.744 29.586 o
2 13 1 694.445 705.825 24.672 11.117 o
2 13 2 9.296 -8.029 9.576 259.741 o
2 13 3 0.044 -8.552 13.997 133.758 o
2 13 4 15.888 -15.332 9.119 264.788 o
2 14 0 1143.400 1219.670 37.043 5.131 o
2 14 1 2.942 -27.997 9.220 298.113 o
2 14 2 46.967 15.916 15.146 91.797 o
2 14 3 17.613 -0.348 10.385 208.986 o
2 15 0 720.931 670.922 32.393 9.296 o
2 15 1 46.841 36.325 14.190 97.731 o
3 -17 1 82.409 75.076 13.089 87.672 o
3 -17 2 141.293 130.898 13.226 64.456 o
3 -17 3 878.624 902.776 31.643 7.558 o
3 -17 4 905.997 984.651 33.611 6.924 o
3 -17 5 87.220 111.568 12.639 83.455 o
3 -17 6 1.648 3.941 12.124 174.069 o
3 -17 7 69.894 65.976 14.337 83.508 o
3 -16 0 664.959 677.537 25.785 11.335 o
3 -16 1 1.453 -13.517 9.398 292.013 o
3 -16 2 275.467 270.694 20.629 27.861 o
3 -16 3 959.531 989.160 41.739 5.752 o
3 -16 4 146.984 155.939 15.587 52.658 o
3 -16 5 299.650 294.287 16.302 31.331 o
3 -16 6 273.641 265.986 15.591 34.858 o
3 -16 7 125.629 110.413 11.838 77.146 o
3 -16 8 67.401 68.660 11.035 114.553 o
3 -16 9 180.998 183.927 14.537 49.542 o
3 -15 0 170.327 161.431 12.965 57.389 o
3 -15 1 390.038 382.113 18.318 23.217 o
3 -15 2 192.599 178.560 13.254 51.859 o
3 -15 3 1026.590 1014.710 32.807 6.353 o
3 -15 4 38.339 42.258 9.545 172.391 o
3 -15 5 40.154 42.036 9.445 172.492 o
3 -15 6 82.564 62.531 10.052 118.226 o
3 -15 7 153.912 144.520 12.015 65.410 o
3 -15 8 8.811 -12.526 10.262 229.836 o
3 -15 9 133.814 121.205 17.112 51.479 o
3 -15 10 466.338 496.260 24.414 16.043 o
3 -14 0 32.661 22.245 9.119 205.463 o
3 -14 1 667.141 676.947 25.356 11.422 o
3 -14 2 1091.370 1129.770 35.005 5.637 o
3 -14 3 34.262 20.282 12.722 126.682 o
3 -14 4 484.375 457.474 19.366 18.587 o
3 -14 5 9.455 -2.193 7.787 374.341 o
3 -14 6 195.450 191.212 12.749 51.926 o
3 -14 7 90.486 108.202 10.868 95.560 o
3 -14 8 183.649 163.821 15.224 48.573 o
3 -14 9 45.975 56.052 12.969 107.108 o
3 -14 10 98.391 121.493 16.904 57.086 o
3 -14 11 97.395 109.626 14.062 72.227 o
3 -13 0 25.949 29.491 8.856 219.108 o
3 -13 1 11.223 2.820 8.125 333.587 o
3 -13 2 307.764 300.106 15.387 31.772 o
3 -13 3 1758.970 1674.510 47.017 2.857 o
3 -13 4 44.008 24.899 12.159 127.492 o
3 -13 5 306.119 291.301 14.900 32.737 o
3 -13 6 300.738 286.033 15.069 33.048 o
3 -13 7 84.234 83.389 12.717 88.489 o
3 -13 8 105.832 119.927 14.092 68.979 o
3 -13 9 94.006 85.034 12.557 86.099 o
3 -13 10 490.343 461.109 21.920 17.125 o
3 -13 11 17.561 28.593 11.713 154.862 o
3 -13 12 18.445 37.641 12.217 140.237 o
3 -12 0 139.239 110.620 12.819 68.826 o
3 -12 1 8.316 -3.605 11.889 175.228 o
3 -12 2 1347.340 1306.350 37.951 4.349 o
3 -12 3 142.137 108.738 9.981 82.285 o
3 -12 4 0.582 11.370 8.302 348.896 o
3 -12 5 110.604 105.529 9.904 94.773 o
3 -12 6 56.875 60.241 10.945 124.522 o
3 -12 7 120.446 101.395 12.054 78.681 o
3 -12 8 238.499 222.130 15.076 40.219 o
3 -12 9 152.424 141.228 13.451 60.495 o
3 -12 10 6.942 19.180 10.764 198.073 o
3 -12 11 680.431 688.435 39.360 8.077 o
3 -12 12 86.357 84.346 12.610 88.401 o
3 -12 13 44.202 59.314 12.184 116.584 o
3 -11 0 187.846 193.866 15.370 45.990 o
3 -11 1 11.052 2.468 7.626 372.492 o
3 -11 2 759.677 744.857 28.977 9.385 o
3 -11 3 14.251 6.689 10.556 203.218 o
3 -11 4 238.543 222.613 13.141 43.868 o
3 -11 5 1302.080 1256.140 42.395 4.273 o
3 -11 6 1460.690 1364.390 40.474 3.883 o
3 -11 7 436.164 382.977 19.750 20.702 o
3 -11 8 221.409 190.142 14.012 45.686 o
3 -11 9 669.497 632.901 24.039 11.997 o
3 -11 10 1264.020 1289.640 45.264 4.153 o
3 -11 11 791.763 816.147 28.562 8.918 o
3 -11 12 1.573 6.749 10.181 241.473 o
3 -11 13 15.300 24.105 14.611 108.792 o
3 -10 0 599.828 546.300 22.397 14.092 o
3 -10 1 155.367 152.635 10.984 68.242 o
3 -10 2 593.225 568.809 19.965 14.835 o
3 -10 3 886.064 842.263 28.029 8.216 o
3 -10 4 622.841 529.945 23.105 13.624 o
3 -10 5 1531.400 1482.360 42.593 3.529 o
3 -10 6 574.897 526.308 20.747 15.280 o
3 -10 7 215.945 200.477 13.030 47.939 o
3 -10 8 54.159 48.339 9.849 147.063 o
3 -10 9 690.078 685.894 24.453 11.330 o
3 -10 10 1138.130 1192.600 36.001 5.273 o
3 -10 11 96.696 101.646 11.575 89.275 o
3 -10 12 5.591 -5.786 9.433 277.321 o
3 -10 13 89.936 112.097 12.481 83.581 o
3 -9 0 11.096 12.989 7.731 339.002 o
3 -9 1 1311.890 1206.950 34.192 4.806 o
3 -9 2 2355.040 2254.820 58.522 1.773 o
3 -9 3 261.305 223.543 11.444 44.452 o
3 -9 4 1326.170 1107.260 33.538 4.958 o
3 -9 5 2025.660 1831.000 49.923 2.374 o
3 -9 6 192.285 191.283 12.075 54.179 o
3 -9 7 414.037 384.138 16.592 23.555 o
3 -9 8 732.239 743.001 25.156 10.415 o
3 -9 9 1775.810 1688.330 47.022 2.825 o
3 -9 10 2.212 -10.370 8.227 375.122 o
3 -9 11 162.778 161.138 12.341 60.835 o
3 -9 12 496.215 489.688 23.441 15.995 o
3 -9 13 743.032 870.874 45.018 6.400 o
3 -9 14 272.951 273.356 18.789 30.252 o
3 -8 0 61.892 51.307 6.549 195.333 o
3 -8 1 1120.600 1090.760 28.852 6.113 o
3 -8 2 772.839 714.555 21.935 10.789 o
3 -8 3 2531.830 2428.810 69.882 1.477 o
3 -8 4 185.235 100.425 8.557 76.746 o
3 -8 5 2028.010 2005.080 60.103 2.080 o
3 -8 6 61.219 57.306 8.419 159.100 o
3 -8 7 886.581 877.952 27.167 8.210 o
3 -8 8 3986.650 3865.550 96.700 0.688 o
3 -8 9 851.673 779.704 26.322 8.965 o
3 -8 10 2.491 -4.144 7.535 442.526 o
3 -8 11 909.146 901.175 28.941 7.742 o
3 -8 12 1045.250 1065.410 32.976 6.139 o
3 -8 13 539.566 628.022 46.111 7.611 o
3 -8 14 321.957 381.695 32.417 15.167 o
3 -7 0 1044.350 1049.660 25.408 6.896 o
3 -7 1 2.893 5.077 4.901 891.834 o
3 -7 2 2027.080 2171.670 68.436 1.861 o
3 -7 3 94.405 82.047 7.887 126.204 o
3 -7 4 163.429 149.079 8.676 75.570 o
3 -7 5 301.020 287.350 15.631 32.285 o
3 -7 6 0.121 -0.160 6.681 585.599 o
3 -7 7 1027.960 1029.430 29.788 6.615 o
3 -7 8 1942.590 1887.770 50.123 2.427 o
3 -7 9 2283.920 2272.950 59.448 1.802 o
3 -7 10 125.841 118.483 10.071 85.591 o
3 -7 11 1092.950 1089.160 32.654 5.914 o
3 -7 12 2196.710 2294.600 66.034 1.752 o
3 -7 13 633.613 780.475 60.349 4.912 o
3 -7 14 0.002 8.226 11.597 189.178 o
3 -6 0 1521.840 1560.380 34.953 3.770 o
3 -6 1 23.459 27.517 4.402 460.063 o
3 -6 2 2752.460 3054.630 72.385 1.223 o
3 -6 3 12.383 7.457 6.713 428.845 o
3 -6 4 1149.410 1256.580 31.424 5.456 o
3 -6 5 31.600 35.632 5.006 347.775 o
3 -6 6 569.662 470.444 16.605 17.564 o
3 -6 7 1.197 -4.852 6.255 650.197 o
3 -6 8 1364.230 1368.410 37.316 4.260 o
3 -6 9 1584.340 1537.530 41.745 3.413 o
3 -6 10 1591.370 1623.390 44.194 3.238 o
3 -6 11 1131.630 1118.950 32.883 5.678 o
3 -6 12 1426.020 1471.090 44.597 3.655 o
3 -6 13 26.800 10.047 11.591 157.526 o
3 -6 14 55.125 46.952 12.567 109.460 o
3 -5 0 61.660 53.476 4.180 238.911 o
3 -5 1 275.151 299.326 9.338 42.016 o
3 -5 2 5458.120 6415.850 164.985 0.309 o
3 -5 3 127.311 114.050 7.123 102.931 o
3 -5 4 562.286 569.252 20.138 15.338 o
3 -5 5 308.344 414.475 14.285 29.586 o
3 -5 6 30.444 14.387 5.211 402.109 o
3 -5 7 435.918 397.343 13.333 24.580 o
3 -5 8 249.195 217.615 10.597 47.751 o
3 -5 9 703.798 651.009 21.211 12.154 o
3 -5 10 1169.060 1208.300 34.137 5.277 o
3 -5 11 334.502 343.737 15.089 29.308 o
3 -5 12 202.438 199.496 12.345 51.401 o
3 -5 13 27.038 37.083 11.018 156.316 o
3 -5 14 24.052 19.438 11.390 160.042 o
3 -4 0 3405.730 3724.970 64.664 0.953 o
3 -4 1 998.034 1042.410 21.156 7.591 o
3 -4 2 68.527 98.453 5.127 173.101 o
3 -4 3 717.592 701.704 20.015 11.916 o
3 -4 4 2252.280 2322.120 53.326 1.897 o
3 -4 5 3166.120 3118.750 73.315 1.065 o
3 -4 6 4975.760 4851.490 124.935 0.447 o
3 -4 7 3947.020 3849.780 88.436 0.725 o
3 -4 8 12.307 14.494 4.935 597.355 o
3 -4 9 34.944 30.195 6.234 291.799 o
3 -4 10 119.660 97.843 9.771 93.540 o
3 -4 11 534.001 541.127 19.218 16.534 o
3 -4 12 14.909 -11.759 7.225 390.972 o
3 -4 13 21.137 34.410 11.020 163.609 o
3 -4 14 22.931 21.424 12.380 140.047 o
3 -3 0 75.226 92.799 4.676 173.099 o
3 -3 1 38.488 36.656 4.019 352.926 o
3 -3 2 248.511 262.992 6.878 50.775 o
3 -3 3 321.944 318.009 8.462 37.617 o
3 -3 4 3066.630 2972.140 63.420 1.189 o
3 -3 5 1915.850 1646.910 38.979 2.874 o
3 -3 6 3380.010 3011.520 75.808 1.002 o
3 -3 7 909.288 858.203 22.831 8.706 o
3 -3 8 417.745 388.945 13.229 25.614 o
3 -3 9 1.434 2.035 5.709 748.522 o
3 -3 10 34.823 35.873 6.887 258.862 o
3 -3 11 46.605 41.475 7.975 197.158 o
3 -3 12 3.614 -10.392 6.926 508.538 o
3 -3 13 46.832 28.934 14.768 93.288 o
3 -3 14 20.539 6.246 12.584 143.969 o
3 -2 0 136.851 131.287 9.806 81.264 o
3 -2 1 3125.430 3304.660 57.029 1.146 o
3 -2 2 1132.200 1263.070 28.924 5.689 o
3 -2 3 620.781 513.491 12.557 17.179 o
3 -2 4 7910.640 7601.840 158.479 0.208 o
3 -2 5 4927.370 4662.350 98.147 0.512 o
3 -2 6 2824.540 2693.930 62.276 1.354 o
3 -2 7 253.567 229.378 12.443 43.222 o
3 -2 8 424.442 377.367 15.299 24.180 o
3 -2 9 155.043 132.498 10.462 72.893 o
3 -2 10 11.625 -7.369 5.996 551.853 o
3 -2 11 212.122 206.041 17.923 37.618 o
3 -2 12 187.708 164.345 17.472 42.353 o
3 -2 13 9.202 -4.791 15.631 103.415 o
3 -2 14 60.078 56.308 12.674 103.724 o
3 -1 0 0.448 -2.033 4.414 1315.420 o
3 -1 1 878.470 964.640 20.534 8.817 o
3 -1 2 11929.600 12177.500 276.655 0.086 o
3 -1 3 25256.700 24277.900 494.734 0.022 o
3 -1 4 19816.200 19222.600 398.490 0.035 o
3 -1 5 5873.500 5624.230 127.286 0.354 o
3 -1 6 632.485 566.683 16.157 15.312 o
3 -1 7 28.291 24.343 4.817 408.554 o
3 -1 8 114.673 101.054 6.849 115.174 o
3 -1 9 33.389 39.240 6.485 272.613 o
3 -1 10 77.228 69.207 7.664 147.966 o
3 -1 11 474.815 480.614 17.982 19.240 o
3 -1 12 10.637 -11.287 10.653 211.303 o
3 -1 13 222.334 235.754 16.265 38.801 o
3 0 0 3071.020 3361.810 57.655 1.152 o
3 0 1 588.602 568.718 12.905 17.189 o
3 0 2 5584.730 5382.290 116.057 0.395 o
3 0 3 9348.660 9051.230 188.802 0.150 o
3 0 4 3780.020 3365.200 76.848 0.851 o
3 0 5 1676.570 1591.290 37.749 3.337 o
3 0 6 456.504 467.260 13.977 22.086 o
3 0 7 46.268 42.988 5.391 265.141 o
3 0 8 686.478 627.491 19.458 12.988 o
3 0 9 289.705 264.601 11.848 38.965 o
3 0 10 517.684 462.846 20.991 16.958 o
3 0 11 824.308 824.039 28.095 8.718 o
3 0 12 466.655 487.111 21.832 17.402 o
3 0 13 433.842 439.596 26.797 15.968 o
3 1 0 732.349 717.595 14.470 12.707 o
3 1 1 4100.970 4189.970 77.992 0.703 o
3 1 2 6868.560 7188.480 122.118 0.271 o
3 1 3 436.269 341.128 9.123 28.430 o
3 1 4 4.784 23.835 4.856 651.554 o
3 1 5 7.364 11.409 4.076 885.251 o
3 1 6 34.430 38.088 5.152 323.111 o
3 1 7 545.239 500.926 15.077 18.390 o
3 1 8 731.667 737.594 21.986 11.110 o
3 1 9 336.720 364.412 14.304 29.383 o
3 1 10 3240.380 3292.810 83.096 0.959 o
3 1 11 1349.640 1504.980 55.706 3.251 o
3 1 12 653.297 666.894 26.159 11.431 o
3 1 13 5.087 -6.395 11.235 199.708 o
3 2 0 3206.680 3416.640 63.757 1.062 o
3 2 1 5566.190 5854.070 108.538 0.390 o
3 2 2 2546.550 2499.040 50.350 1.670 o
3 2 3 39.336 30.962 3.919 367.331 o
3 2 4 2903.330 3343.070 71.623 1.124 o
3 2 5 0.037 3.372 3.999 1481.400 o
3 2 6 179.540 114.626 6.644 83.404 o
3 2 7 48.720 35.896 5.926 252.659 o
3 2 8 1.099 -0.592 5.906 728.828 o
3 2 9 1439.060 1419.900 38.434 3.964 o
3 2 10 1231.220 1282.750 39.009 4.632 o
3 2 11 412.600 461.047 24.935 17.178 o
3 2 12 57.171 33.641 12.082 117.808 o
3 3 0 462.715 477.714 10.620 23.280 o
3 3 1 412.810 370.104 11.649 27.345 o
3 3 2 149.384 223.731 10.601 63.237 o
3 3 3 48.697 26.481 4.100 326.144 o
3 3 4 896.338 881.473 34.038 7.192 o
3 3 5 69.984 83.163 5.605 175.307 o
3 3 6 3.809 -7.735 5.047 896.599 o
3 3 7 47.005 58.083 6.624 213.761 o
3 3 8 216.940 217.315 10.629 52.090 o
3 3 9 856.287 901.154 26.734 8.405 o
3 3 10 489.738 581.753 20.496 16.509 o
3 3 11 121.686 119.364 12.080 75.713 o
3 3 12 3.122 0.690 11.016 210.066 o
3 4 0 355.430 321.124 9.517 33.902 o
3 4 1 457.280 415.800 12.509 23.802 o
3 4 2 846.571 850.080 20.338 9.624 o
3 4 3 19.934 11.356 4.095 617.534 o
3 4 4 35.435 39.771 4.953 323.334 o
3 4 5 4.724 -10.111 5.869 670.015 o
3 4 6 78.455 73.067 6.653 157.668 o
3 4 7 1011.300 1041.920 29.046 6.742 o
3 4 8 823.884 834.617 24.852 9.205 o
3 4 9 81.869 86.911 8.776 124.330 o
3 4 10 1.955 -3.723 9.064 311.719 o
3 4 11 540.670 554.319 25.805 13.730 o
3 5 0 1.535 8.568 3.780 1307.740 o
3 5 1 2785.420 3081.840 71.457 1.214 o
3 5 2 78.328 62.193 4.847 188.326 o
3 5 3 397.674 337.432 16.664 25.069 o
3 5 4 1452.970 1341.150 45.579 3.683 o
3 5 5 10.784 -11.829 6.762 464.464 o
3 5 6 20.343 11.675 5.723 444.159 o
3 5 7 62.651 63.378 7.428 170.212 o
3 5 8 6.692 4.121 6.832 473.480 o
3 5 9 419.647 432.910 18.843 21.029 o
3 5 10 545.192 528.675 22.449 15.150 o
3 5 11 94.950 109.197 13.651 75.239 o
3 6 0 3088.230 2941.550 64.185 1.181 o
3 6 1 22.327 21.740 6.960 320.095 o
3 6 2 18.056 28.646 4.796 471.359 o
3 6 3 1310.260 1216.350 32.564 4.894 o
3 6 4 2117.870 2080.440 53.204 2.104 o
3 6 5 478.530 482.411 16.356 19.927 o
3 6 6 758.772 771.794 24.453 10.150 o
3 6 7 451.720 440.909 16.341 21.401 o
3 6 8 1.402 17.401 8.406 324.837 o
3 6 9 1487.530 1585.870 47.833 3.304 o
3 6 10 22.937 42.568 11.714 143.945 o
3 7 0 1275.410 1167.440 27.915 5.382 o
3 7 1 387.813 363.968 14.438 26.686 o
3 7 2 357.695 318.480 13.952 29.827 o
3 7 3 3360.200 3236.340 81.587 0.944 o
3 7 4 92.721 71.964 10.179 108.624 o
3 7 5 214.145 215.845 10.641 52.584 o
3 7 6 9.116 5.710 9.286 267.145 o
3 7 7 375.546 384.269 17.557 24.307 o
3 7 8 771.025 776.254 27.989 9.348 o
3 7 9 79.014 97.557 11.750 95.419 o
3 8 0 128.139 120.356 8.621 92.580 o
3 8 1 823.166 811.227 22.611 9.676 o
3 8 2 1976.820 1937.430 50.454 2.358 o
3 8 3 139.126 122.511 8.388 89.122 o
3 8 4 74.017 75.427 8.378 139.060 o
3 8 5 54.364 43.997 9.875 148.417 o
3 8 6 893.190 836.066 28.533 8.115 o
3 8 7 29.868 13.506 13.030 126.772 o
3 8 8 7.462 4.993 12.325 161.999 o
3 8 9 443.836 474.363 21.558 18.214 o
3 9 0 731.714 768.571 22.225 10.887 o
3 9 1 2415.630 2432.750 58.118 1.683 o
3 9 2 1.176 -4.351 6.837 547.200 o
3 9 3 63.060 64.572 7.763 163.624 o
3 9 4 190.306 193.634 11.735 55.230 o
3 9 5 105.997 115.291 10.834 88.497 o
3 9 6 451.408 415.088 20.197 19.544 o
3 9 7 110.816 111.108 11.890 81.037 o
3 9 8 37.652 22.960 10.238 169.291 o
3 10 0 277.355 240.599 11.927 41.114 o
3 10 1 435.994 428.722 17.627 21.343 o
3 10 2 1491.820 1578.550 51.535 3.157 o
3 10 3 315.904 284.468 12.820 34.806 o
3 10 4 26.679 17.521 7.929 265.772 o
3 10 5 272.303 256.967 15.111 35.988 o
3 10 6 161.263 142.168 12.722 61.507 o
3 10 7 1.657 0.296 9.963 259.393 o
3 11 0 350.822 333.855 15.039 28.752 o
3 11 1 34.493 37.654 9.042 192.493 o
3 11 2 16.044 3.661 8.000 320.324 o
3 11 3 3.910 -15.225 7.884 397.035 o
3 11 4 336.626 343.410 16.673 27.653 o
3 11 5 85.919 65.248 10.829 107.727 o
3 11 6 47.171 46.096 13.213 106.109 o
3 12 0 1365.420 1366.300 38.995 4.173 o
3 12 1 665.441 665.245 23.105 12.088 o
3 12 2 581.686 564.077 22.205 14.309 o
3 12 3 6.119 -15.169 11.025 205.406 o
3 12 4 25.665 -4.264 9.142 239.794 o
3 12 5 4.278 -7.538 10.183 242.848 o
3 13 0 241.434 255.346 14.716 39.157 o
3 13 1 35.731 24.972 9.856 179.295 o
3 13 2 180.096 125.833 11.865 62.571 o
3 13 3 832.821 836.957 42.723 6.422 o
3 14 0 195.428 171.568 13.245 51.976 o
3 14 1 55.719 24.880 12.364 117.489 o
3 14 2 213.781 204.359 16.741 39.898 o
3 15 0 26.115 17.539 20.212 59.071 o
4 -17 1 3.682 -9.823 9.936 256.075 o
4 -17 2 180.150 145.101 13.580 55.155 o
4 -17 3 501.301 489.785 21.903 16.599 o
4 -17 4 207.368 203.372 14.816 44.686 o
4 -17 5 0.170 -15.505 15.848 104.294 o
4 -16 0 2.322 11.712 9.552 263.810 o
4 -16 1 36.145 45.475 10.898 146.370 o
4 -16 2 525.561 521.542 22.049 15.741 o
4 -16 3 264.026 258.643 15.544 35.885 o
4 -16 4 54.176 43.443 10.180 143.855 o
4 -16 5 3.105 -7.750 9.005 311.460 o
4 -16 6 131.179 124.536 12.179 72.115 o
4 -16 7 256.192 300.034 20.737 27.937 o
4 -16 8 652.362 697.087 34.285 9.306 o
4 -15 0 152.665 150.489 12.442 63.403 o
4 -15 1 16.687 0.886 9.091 262.848 o
4 -15 2 185.452 185.756 13.211 52.475 o
4 -15 3 229.863 199.753 13.617 45.076 o
4 -15 4 385.570 383.091 18.942 22.887 o
4 -15 5 197.988 166.300 13.024 52.593 o
4 -15 6 1.779 -4.681 8.210 378.945 o
4 -15 7 74.619 94.125 11.217 102.614 o
4 -15 8 268.346 259.685 20.216 28.969 o
4 -15 9 223.646 244.093 19.674 32.525 o
4 -14 0 8.041 10.367 8.698 295.119 o
4 -14 1 27.244 16.585 8.639 237.226 o
4 -14 2 592.333 583.472 22.481 13.887 o
4 -14 3 22.113 20.777 9.203 223.220 o
4 -14 4 208.777 207.734 16.348 41.001 o
4 -14 5 32.340 18.652 8.790 219.393 o
4 -14 6 1.754 -3.327 11.507 195.392 o
4 -14 7 203.523 220.912 13.949 46.108 o
4 -14 8 256.035 249.953 18.357 32.464 o
4 -14 9 305.841 348.452 26.025 20.146 o
4 -14 10 388.876 428.630 28.962 15.685 o
4 -13 0 169.815 182.211 14.335 51.681 o
4 -13 1 1324.800 1309.610 38.630 4.366 o
4 -13 2 2188.060 2204.580 59.660 1.889 o
4 -13 3 27.748 23.023 15.159 97.261 o
4 -13 4 1124.810 1092.820 33.525 5.703 o
4 -13 5 1883.710 1834.730 54.457 2.415 o
4 -13 6 977.494 958.467 32.261 6.785 o
4 -13 7 959.743 963.584 43.787 5.582 o
4 -13 8 215.894 229.806 16.171 39.769 o
4 -13 9 268.638 238.336 16.449 34.897 o
4 -13 10 190.232 221.708 26.619 24.621 o
4 -13 11 84.295 91.151 14.344 76.022 o
4 -12 0 510.587 476.324 19.133 17.826 o
4 -12 1 6797.850 6786.970 167.844 0.247 o
4 -12 2 1302.590 1353.810 49.248 3.779 o
4 -12 3 172.451 175.356 17.607 42.925 o
4 -12 4 8.442 4.947 7.170 421.104 o
4 -12 5 2.283 -8.865 6.819 537.604 o
4 -12 6 119.017 101.821 13.087 73.291 o
4 -12 7 220.688 206.754 14.893 42.978 o
4 -12 8 89.424 91.975 12.103 89.781 o
4 -12 9 175.885 174.005 14.077 52.168 o
4 -12 10 114.382 126.865 13.278 70.416 o
4 -12 11 89.467 88.922 12.905 84.478 o
4 -12 12 5.715 20.648 13.206 137.670 o
4 -11 0 3347.380 3388.400 89.966 0.883 o
4 -11 1 76.989 69.695 10.952 109.966 o
4 -11 2 389.119 339.240 17.431 24.761 o
4 -11 3 889.139 844.353 26.798 8.363 o
4 -11 4 2733.580 2697.330 70.658 1.317 o
4 -11 5 2733.660 2709.480 79.527 1.232 o
4 -11 6 2322.900 2220.960 60.630 1.776 o
4 -11 7 368.768 353.175 25.057 19.277 o
4 -11 8 135.604 150.350 12.878 65.100 o
4 -11 9 417.046 415.810 22.730 18.886 o
4 -11 10 1.958 7.069 9.775 259.539 o
4 -11 11 58.368 42.027 11.339 124.261 o
4 -11 12 0.670 -6.423 11.938 183.075 o
4 -10 0 1167.430 1143.380 33.399 5.454 o
4 -10 1 19.341 -1.517 10.001 219.670 o
4 -10 2 260.830 231.450 18.696 32.226 o
4 -10 3 413.487 380.635 16.075 24.008 o
4 -10 4 2343.740 2160.860 57.375 1.830 o
4 -10 5 3841.250 3549.370 91.223 0.761 o
4 -10 6 473.197 464.657 19.501 18.710 o
4 -10 7 301.249 309.621 15.913 31.254 o
4 -10 8 3439.170 3396.430 87.112 0.877 o
4 -10 9 2164.680 2173.440 77.631 1.624 o
4 -10 10 338.722 311.523 16.473 28.536 o
4 -10 11 25.099 25.111 10.193 184.669 o
4 -10 12 14.591 21.031 12.098 152.803 o
4 -10 13 162.927 193.524 16.907 44.736 o
4 -9 0 291.900 264.263 15.428 33.888 o
4 -9 1 329.360 284.569 12.112 34.628 o
4 -9 2 5890.590 5985.730 169.562 0.294 o
4 -9 3 3363.630 3179.660 73.870 0.994 o
4 -9 4 3777.260 3664.870 96.838 0.739 o
4 -9 5 1320.770 1272.120 37.241 4.506 o
4 -9 6 128.974 148.832 11.339 73.609 o
4 -9 7 1539.050 1475.890 41.705 3.556 o
4 -9 8 1774.380 1764.040 59.427 2.436 o
4 -9 9 478.269 510.888 20.375 17.591 o
4 -9 10 41.975 19.655 9.345 187.021 o
4 -9 11 350.414 314.826 22.948 21.921 o
4 -9 12 409.566 446.480 22.310 18.951 o
4 -9 13 262.581 229.773 17.453 34.051 o
4 -8 0 313.899 302.208 12.044 35.198 o
4 -8 1 1427.590 1391.330 34.976 4.186 o
4 -8 2 4451.010 4461.450 101.501 0.569 o
4 -8 3 1430.710 1224.020 40.382 4.115 o
4 -8 4 1863.370 1767.180 46.556 2.673 o
4 -8 5 1187.400 1282.460 42.841 4.502 o
4 -8 6 55.011 42.474 14.163 93.764 o
4 -8 7 345.214 309.832 14.526 30.218 o
4 -8 8 542.670 476.371 22.621 15.604 o
4 -8 9 20.972 8.657 10.332 198.401 o
4 -8 10 1250.420 1286.350 49.481 3.937 o
4 -8 11 877.320 929.234 39.137 6.503 o
4 -8 12 477.745 495.545 30.695 13.097 o
4 -8 13 107.389 103.205 16.838 57.387 o
4 -7 0 396.119 352.120 11.336 28.918 o
4 -7 1 581.310 559.675 15.930 16.516 o
4 -7 2 77.322 13.982 4.762 237.354 o
4 -7 3 64.537 29.268 6.270 215.825 o
4 -7 4 727.966 768.778 21.689 11.035 o
4 -7 5 9.300 15.802 7.108 387.327 o
4 -7 6 934.170 918.695 30.116 7.385 o
4 -7 7 36.084 23.676 7.623 245.320 o
4 -7 8 923.087 921.352 28.123 7.696 o
4 -7 9 662.610 688.841 23.221 11.945 o
4 -7 10 1228.450 1294.700 42.593 4.396 o
4 -7 11 1158.900 1204.760 37.006 5.107 o
4 -7 12 507.922 507.960 23.906 15.403 o
4 -7 13 119.248 134.044 15.027 60.662 o
4 -6 0 1325.560 1459.290 32.658 4.479 o
4 -6 1 1241.850 1377.870 29.433 5.036 o
4 -6 2 158.254 139.885 7.722 82.275 o
4 -6 3 33.124 39.301 4.955 334.364 o
4 -6 4 45.239 66.464 5.657 231.198 o
4 -6 5 1.008 3.355 4.251 1264.950 o
4 -6 6 21.680 27.819 6.773 320.486 o
4 -6 7 2.255 -5.436 6.461 596.018 o
4 -6 8 10.815 8.340 7.035 406.900 o
4 -6 9 532.323 482.516 18.251 17.632 o
4 -6 10 151.387 143.481 12.265 65.056 o
4 -6 11 1467.870 1508.060 49.152 3.347 o
4 -6 12 5.589 -10.749 10.050 246.041 o
4 -6 13 97.706 128.420 18.783 49.498 o
4 -5 0 2074.730 2260.450 54.955 2.034 o
4 -5 1 1600.400 1743.420 38.652 3.308 o
4 -5 2 1155.490 1427.610 31.308 5.134 o
4 -5 3 386.146 405.677 19.710 21.921 o
4 -5 4 1020.820 943.240 24.269 7.457 o
4 -5 5 194.051 156.501 8.573 67.147 o
4 -5 6 30.968 14.627 5.831 360.548 o
4 -5 7 436.072 414.635 14.833 23.306 o
4 -5 8 1331.200 1310.480 33.527 4.631 o
4 -5 9 28.854 2.095 7.314 313.715 o
4 -5 10 76.703 70.010 18.871 55.253 o
4 -5 11 21.792 0.918 15.939 94.860 o
4 -5 12 86.982 96.444 12.336 88.137 o
4 -5 13 178.855 196.356 24.681 28.113 o
4 -4 0 1130.310 1358.920 29.585 5.462 o
4 -4 1 271.711 291.630 10.592 41.106 o
4 -4 2 8.614 8.492 2.908 1234.060 o
4 -4 3 2.624 -1.971 3.504 1763.130 o
4 -4 4 2539.270 2445.140 56.397 1.625 o
4 -4 5 1256.610 1223.460 28.038 5.340 o
4 -4 6 55.202 43.050 6.525 214.740 o
4 -4 7 407.140 383.012 12.944 26.428 o
4 -4 8 3821.020 3876.760 89.563 0.741 o
4 -4 9 639.959 654.208 21.321 12.983 o
4 -4 10 70.132 64.503 7.858 154.625 o
4 -4 11 61.534 53.862 10.855 124.720 o
4 -4 12 3.628 12.816 11.183 194.129 o
4 -4 13 49.298 46.111 13.306 104.101 o
4 -3 0 1017.900 1156.970 29.023 6.423 o
4 -3 1 954.975 1088.940 23.169 7.524 o
4 -3 2 653.007 662.444 15.150 14.303 o
4 -3 3 205.554 128.317 8.100 69.161 o
4 -3 4 1661.380 1505.600 33.246 3.594 o
4 -3 5 709.179 624.601 16.787 13.303 o
4 -3 6 87.017 70.836 6.480 151.975 o
4 -3 7 13.090 14.791 5.833 481.041 o
4 -3 8 901.935 834.321 23.038 8.832 o
4 -3 9 646.802 605.035 20.092 13.594 o
4 -3 10 624.613 568.455 29.099 11.485 o
4 -3 11 188.707 163.158 13.198 53.673 o
4 -3 12 3.260 -14.209 10.275 240.893 o
4 -3 13 176.835 134.989 15.727 49.719 o
4 -2 0 159.284 168.145 6.191 82.712 o
4 -2 1 4082.430 4391.630 77.039 0.692 o
4 -2 2 5467.590 5618.040 124.253 0.383 o
4 -2 3 13938.400 14009.100 330.237 0.063 o
4 -2 4 2858.710 2623.990 64.138 1.338 o
4 -2 5 595.302 513.561 14.871 17.072 o
4 -2 6 7.318 16.888 4.090 808.351 o
4 -2 7 28.568 15.034 4.616 454.077 o
4 -2 8 69.641 67.759 6.172 178.138 o
4 -2 9 7.871 11.438 5.894 543.128 o
4 -2 10 78.692 70.360 7.792 144.467 o
4 -2 11 289.980 259.065 19.215 29.197 o
4 -2 12 3.348 0.914 9.843 260.449 o
4 -2 13 353.941 337.012 19.420 24.486 o
4 -1 0 3396.610 3679.510 78.802 0.895 o
4 -1 1 59.236 47.076 3.362 269.182 o
4 -1 2 4073.930 3874.750 76.872 0.740 o
4 -1 3 5378.700 5135.730 122.681 0.409 o
4 -1 4 2597.770 2333.770 57.505 1.610 o
4 -1 5 677.585 643.724 17.408 13.505 o
4 -1 6 37.438 26.782 5.719 310.185 o
4 -1 7 19.756 35.822 6.576 322.411 o
4 -1 8 22.218 27.809 7.839 267.704 o
4 -1 9 644.200 637.677 23.974 12.306 o
4 -1 10 707.672 686.460 25.497 10.887 o
4 -1 11 81.686 76.534 10.956 105.832 o
4 -1 12 36.184 20.500 10.742 161.217 o
4 -1 13 8.184 31.357 11.784 161.050 o
4 0 0 57.667 60.066 4.261 239.080 o
4 0 1 58.273 48.880 5.143 233.085 o
4 0 2 6808.130 6974.280 154.657 0.254 o
4 0 3 141.543 92.597 5.340 110.723 o
4 0 4 1.251 -2.202 3.197 2288.570 o
4 0 5 333.804 320.401 9.962 35.154 o
4 0 6 32.172 40.887 4.814 341.092 o
4 0 7 391.264 417.839 13.837 25.737 o
4 0 8 84.566 62.898 6.835 154.300 o
4 0 9 725.699 694.650 35.389 8.559 o
4 0 10 637.574 604.048 27.293 11.661 o
4 0 11 88.791 42.211 10.418 116.624 o
4 0 12 0.301 -0.050 10.330 244.967 o
4 1 0 835.134 980.996 19.630 9.229 o
4 1 1 6862.980 7488.290 132.756 0.258 o
4 1 2 110.464 116.681 6.472 115.521 o
4 1 3 756.586 774.663 20.092 10.985 o
4 1 4 904.666 865.245 20.495 9.018 o
4 1 5 640.354 666.310 16.849 14.072 o
4 1 6 103.330 74.060 6.000 139.999 o
4 1 7 24.894 19.009 5.352 413.943 o
4 1 8 144.818 133.714 8.679 83.675 o
4 1 9 603.764 583.798 22.000 13.861 o
4 1 10 87.238 73.020 10.313 109.970 o
4 1 11 150.470 116.973 12.253 68.144 o
4 1 12 52.644 29.018 12.078 121.897 o
4 2 0 2565.780 2560.320 48.130 1.662 o
4 2 1 13.441 9.871 3.527 851.629 o
4 2 2 879.333 850.071 21.485 9.169 o
4 2 3 775.674 732.961 17.705 11.438 o
4 2 4 75.992 81.945 5.178 173.532 o
4 2 5 1211.000 1127.040 26.202 5.834 o
4 2 6 1376.250 1239.390 30.954 4.741 o
4 2 7 4.192 -3.858 5.704 714.688 o
4 2 8 174.941 168.166 9.719 66.591 o
4 2 9 728.419 771.593 24.130 10.520 o
4 2 10 352.313 318.768 16.699 27.466 o
4 2 11 312.695 302.008 19.155 27.177 o
4 3 0 1301.970 1505.560 38.565 4.180 o
4 3 1 3713.860 4071.200 93.248 0.729 o
4 3 2 1348.350 1238.120 35.565 4.572 o
4 3 3 548.425 482.291 17.531 17.557 o
4 3 4 1.921 3.271 4.567 1075.630 o
4 3 5 939.670 881.867 30.947 7.355 o
4 3 6 296.266 298.857 12.103 36.629 o
4 3 7 333.323 318.688 13.156 32.071 o
4 3 8 3.038 5.706 6.753 509.641 o
4 3 9 0.328 9.410 9.418 279.779 o
4 3 10 143.145 139.788 14.091 59.816 o
4 3 11 802.764 789.632 32.488 8.261 o
4 4 0 32.088 55.924 4.581 317.563 o
4 4 1 1984.990 1942.110 45.755 2.446 o
4 4 2 763.368 721.680 26.987 9.846 o
4 4 3 67.340 73.598 6.367 174.425 o
4 4 4 40.068 29.343 5.087 320.439 o
4 4 5 30.738 22.096 6.018 333.683 o
4 4 6 178.415 137.206 8.497 73.721 o
4 4 7 166.724 177.234 9.701 67.485 o
4 4 8 873.192 885.244 26.524 8.370 o
4 4 9 387.149 420.587 25.793 17.623 o
4 4 10 1282.590 1295.360 45.535 4.089 o
4 5 0 658.015 655.060 18.928 13.344 o
4 5 1 546.515 505.586 15.676 18.064 o
4 5 2 401.878 339.382 13.475 27.348 o
4 5 3 1311.400 1233.300 36.099 4.654 o
4 5 4 174.137 154.569 8.282 73.274 o
4 5 5 1664.680 1607.810 42.091 3.202 o
4 5 6 191.701 183.738 9.836 61.127 o
4 5 7 0.839 10.342 7.680 403.703 o
4 5 8 407.992 453.095 19.445 20.694 o
4 5 9 1421.470 1574.870 52.642 3.222 o
4 5 10 499.481 561.856 27.270 13.717 o
4 6 0 357.792 316.720 11.746 31.934 o
4 6 1 568.439 573.329 19.084 15.557 o
4 6 2 643.523 593.753 25.428 12.184 o
4 6 3 122.890 96.817 7.169 109.477 o
4 6 4 19.047 0.700 5.281 554.704 o
4 6 5 122.786 101.616 10.615 86.370 o
4 6 6 101.605 90.695 9.447 105.601 o
4 6 7 92.409 76.649 9.836 110.698 o
4 6 8 2730.130 2922.780 81.502 1.178 o
4 6 9 1904.110 1999.170 64.960 2.082 o
4 7 0 1214.230 1246.520 33.421 5.105 o
4 7 1 549.485 591.788 19.951 15.434 o
4 7 2 630.858 617.302 20.738 13.561 o
4 7 3 88.328 79.384 8.259 127.794 o
4 7 4 849.684 869.018 25.191 8.802 o
4 7 5 114.520 93.071 9.496 98.586 o
4 7 6 44.323 48.080 11.270 132.745 o
4 7 7 559.344 620.028 23.880 13.645 o
4 7 8 1094.620 1221.860 43.173 4.813 o
4 7 9 118.824 123.450 14.094 65.871 o
4 8 0 1179.100 1220.430 30.439 5.481 o
4 8 1 2420.280 2465.970 68.099 1.546 o
4 8 2 144.535 104.453 7.184 96.772 o
4 8 3 152.306 159.521 8.699 77.179 o
4 8 4 3.312 7.248 7.482 417.050 o
4 8 5 54.761 42.314 8.824 167.523 o
4 8 6 596.390 615.954 23.841 13.144 o
4 8 7 197.762 200.432 17.441 39.961 o
4 8 8 114.516 123.544 13.523 69.537 o
4 9 0 210.902 214.009 10.526 53.472 o
4 9 1 159.322 159.028 10.131 69.836 o
4 9 2 1069.680 1033.080 29.131 6.462 o
4 9 3 8.134 8.135 7.206 409.254 o
4 9 4 511.212 469.550 22.050 16.536 o
4 9 5 330.487 336.481 16.928 27.865 o
4 9 6 209.505 229.735 15.854 40.966 o
4 9 7 59.338 68.068 11.320 116.036 o
4 10 0 315.033 285.906 13.065 34.526 o
4 10 1 2042.630 2103.910 59.500 2.040 o
4 10 2 51.325 53.121 8.595 169.519 o
4 10 3 151.618 149.092 10.949 69.668 o
4 10 4 56.373 28.691 10.456 143.773 o
4 10 5 73.575 80.275 11.214 106.418 o
4 10 6 39.385 46.901 10.605 148.094 o
4 11 0 808.176 778.723 24.830 9.588 o
4 11 1 318.235 310.997 15.362 30.852 o
4 11 2 282.616 274.980 14.329 35.674 o
4 11 3 420.328 434.572 19.101 20.820 o
4 11 4 425.847 405.163 21.641 19.476 o
4 11 5 134.488 154.787 13.290 63.186 o
4 12 0 974.813 1039.470 33.608 6.453 o
4 12 1 131.337 143.059 17.748 48.374 o
4 12 2 113.142 128.057 11.382 80.724 o
4 12 3 1193.110 1243.680 39.481 4.766 o
4 12 4 959.137 1010.670 39.186 5.984 o
4 13 0 1.166 -10.148 9.527 285.147 o
4 13 1 3.618 -0.725 10.042 251.013 o
4 13 2 311.910 314.405 18.847 27.264 o
4 14 0 81.899 74.287 12.696 91.078 o
4 14 1 120.564 140.806 19.346 44.702 o
5 -16 0 126.971 107.999 11.979 76.357 o
5 -16 1 175.074 178.741 13.557 53.476 o
5 -16 2 327.487 334.561 21.467 23.646 o
5 -16 3 22.363 13.156 13.556 123.148 o
5 -16 4 52.728 61.001 14.226 90.709 o
5 -16 5 19.831 43.122 13.777 113.113 o
5 -16 6 635.841 655.556 36.511 9.071 o
5 -16 7 436.511 505.318 26.370 15.556 o
5 -15 0 325.673 320.182 16.933 28.499 o
5 -15 1 256.615 242.724 14.652 38.513 o
5 -15 2 0.060 -9.268 8.285 381.520 o
5 -15 3 98.264 74.662 10.443 102.902 o
5 -15 4 11.197 -1.414 11.968 169.813 o
5 -15 5 269.226 256.082 22.390 26.316 o
5 -15 6 642.255 644.652 29.334 10.835 o
5 -15 7 327.079 305.153 22.026 23.651 o
5 -15 8 1.667 -0.014 12.794 158.539 o
5 -14 0 14.727 6.474 9.910 225.693 o
5 -14 1 840.510 844.273 28.411 8.473 o
5 -14 2 459.672 454.459 19.462 19.215 o
5 -14 3 19.380 11.950 8.170 284.385 o
5 -14 4 5.688 -25.060 7.235 452.119 o
5 -14 5 47.249 45.264 10.754 139.629 o
5 -14 6 361.122 317.228 21.743 22.566 o
5 -14 7 3.853 26.199 12.682 147.475 o
5 -14 8 13.695 17.117 20.826 57.483 o
5 -14 9 340.980 306.768 20.301 24.749 o
5 -14 10 53.256 71.353 16.338 72.855 o
5 -13 0 682.407 644.562 23.559 11.888 o
5 -13 1 2754.230 2847.630 74.582 1.243 o
5 -13 2 656.687 692.721 31.102 10.030 o
5 -13 3 45.844 28.439 17.326 72.458 o
5 -13 4 49.140 57.651 9.243 157.659 o
5 -13 5 232.567 238.006 18.426 34.182 o
5 -13 6 127.629 141.466 14.519 60.667 o
5 -13 7 1.444 9.335 11.518 188.949 o
5 -13 8 31.525 17.421 11.916 143.454 o
5 -13 9 17.237 9.155 12.224 153.060 o
5 -13 10 3.419 20.183 17.643 80.719 o
5 -12 0 3313.150 3399.510 87.357 0.904 o
5 -12 1 132.716 150.011 11.095 73.618 o
5 -12 2 92.470 85.702 12.141 89.533 o
5 -12 3 1.487 -9.413 7.413 464.597 o
5 -12 4 1454.970 1390.280 42.767 3.761 o
5 -12 5 468.963 443.041 18.281 19.763 o
5 -12 6 135.008 135.694 14.158 61.341 o
5 -12 7 164.099 155.308 21.543 35.393 o
5 -12 8 72.382 67.102 12.010 102.394 o
5 -12 9 62.093 56.635 12.904 100.436 o
5 -12 10 120.776 129.068 14.838 61.633 o
5 -12 11 20.393 42.413 19.395 62.657 o
5 -11 0 487.226 507.229 26.498 14.635 o
5 -11 1 1258.510 1165.890 34.454 5.024 o
5 -11 2 1001.930 957.617 29.675 6.948 o
5 -11 3 2051.810 2019.420 58.296 2.090 o
5 -11 4 1798.350 1755.480 48.590 2.709 o
5 -11 5 119.425 78.644 12.108 82.026 o
5 -11 6 39.136 17.645 10.267 169.989 o
5 -11 7 4.599 -8.258 9.370 283.821 o
5 -11 8 630.362 639.775 24.567 12.305 o
5 -11 9 51.280 69.230 11.454 118.773 o
5 -11 10 2.109 7.485 11.781 181.272 o
5 -11 11 44.463 45.019 14.236 96.503 o
5 -10 0 6.890 -5.608 7.767 390.370 o
5 -10 1 13.523 -1.252 5.813 554.805 o
5 -10 2 88.687 105.803 8.028 120.728 o
5 -10 3 459.889 460.024 18.735 19.531 o
5 -10 4 2434.230 2366.530 56.854 1.708 o
5 -10 5 620.033 567.210 22.306 13.639 o
5 -10 6 116.581 90.883 15.619 62.286 o
5 -10 7 442.181 433.973 27.863 15.329 o
5 -10 8 804.203 803.584 27.533 9.048 o
5 -10 9 69.281 54.340 11.457 112.780 o
5 -10 10 10.354 28.335 11.402 169.560 o
5 -10 11 103.958 86.429 15.018 68.124 o
5 -10 12 47.788 67.708 15.053 84.167 o
5 -9 0 276.467 287.018 12.005 38.928 o
5 -9 1 1718.700 1893.440 46.101 2.790 o
5 -9 2 4809.220 4996.970 113.683 0.476 o
5 -9 3 4672.730 4599.990 104.836 0.528 o
5 -9 4 1018.420 1008.730 28.527 6.844 o
5 -9 5 38.448 58.538 12.681 113.688 o
5 -9 6 1.358 5.463 8.428 349.171 o
5 -9 7 236.943 230.036 13.392 43.166 o
5 -9 8 486.592 480.694 19.813 18.023 o
5 -9 9 5.579 4.108 8.955 298.662 o
5 -9 10 43.081 26.954 18.820 63.610 o
5 -9 11 67.521 57.079 12.154 105.503 o
5 -9 12 135.807 134.543 16.460 52.628 o
5 -8 0 1.787 3.192 5.601 755.051 o
5 -8 1 849.203 800.443 23.175 9.400 o
5 -8 2 1425.650 1413.300 35.269 4.150 o
5 -8 3 241.970 234.417 17.162 35.764 o
5 -8 4 307.145 344.138 18.476 27.197 o
5 -8 5 427.745 431.195 15.193 23.086 o
5 -8 6 112.308 101.658 11.808 82.522 o
5 -8 7 303.108 261.219 13.453 35.837 o
5 -8 8 127.823 107.906 14.936 61.840 o
5 -8 9 12.136 24.463 8.787 257.932 o
5 -8 10 83.686 105.347 12.809 84.376 o
5 -8 11 15.854 4.212 15.232 104.868 o
5 -8 12 3.226 0.207 11.053 208.922 o
5 -7 0 1515.310 1649.700 36.520 3.631 o
5 -7 1 915.178 902.453 23.979 8.343 o
5 -7 2 985.781 1010.630 26.065 7.278 o
5 -7 3 848.962 902.262 24.485 8.780 o
5 -7 4 228.315 189.209 9.137 55.777 o
5 -7 5 39.439 48.942 6.468 243.834 o
5 -7 6 99.655 78.141 8.592 117.461 o
5 -7 7 445.548 393.600 16.502 22.306 o
5 -7 8 59.695 48.861 8.905 157.097 o
5 -7 9 912.365 899.396 28.276 7.815 o
5 -7 10 2.853 -20.100 9.717 269.539 o
5 -7 11 34.965 18.017 11.196 154.217 o
5 -7 12 44.703 57.710 18.737 61.366 o
5 -6 0 72.906 105.396 7.758 134.899 o
5 -6 1 389.852 473.000 15.207 23.722 o
5 -6 2 1410.830 1484.870 43.367 3.727 o
5 -6 3 1184.210 1108.640 28.094 5.854 o
5 -6 4 309.125 310.594 16.116 30.534 o
5 -6 5 366.482 353.857 19.336 23.776 o
5 -6 6 1342.550 1254.220 40.044 4.311 o
5 -6 7 345.863 317.373 14.165 30.326 o
5 -6 8 2953.920 2861.140 72.866 1.181 o
5 -6 9 58.750 38.603 11.070 128.823 o
5 -6 10 41.880 19.496 10.539 160.116 o
5 -6 11 171.292 158.114 14.212 53.523 o
5 -6 12 415.520 488.947 29.373 14.578 o
5 -5 0 426.045 459.491 19.291 20.170 o
5 -5 1 178.738 157.496 11.110 62.324 o
5 -5 2 1167.250 1131.010 31.877 5.594 o
5 -5 3 1626.030 1589.400 37.910 3.426 o
5 -5 4 433.053 461.667 20.857 19.030 o
5 -5 5 148.613 156.350 6.886 86.060 o
5 -5 6 2610.450 2560.950 60.537 1.507 o
5 -5 7 290.000 263.245 10.924 40.258 o
5 -5 8 91.731 71.998 8.537 125.146 o
5 -5 9 320.239 283.971 15.714 31.124 o
5 -5 10 212.054 219.898 14.862 43.251 o
5 -5 11 287.697 303.418 17.584 30.181 o
5 -5 12 189.395 203.682 15.411 45.193 o
5 -4 0 494.896 642.026 17.939 16.792 o
5 -4 1 1294.540 1402.520 34.354 4.559 o
5 -4 2 10157.200 11405.000 332.344 0.090 o
5 -4 3 509.413 521.959 13.710 19.633 o
5 -4 4 1005.850 977.528 26.742 7.186 o
5 -4 5 762.562 735.979 19.665 11.220 o
5 -4 6 197.590 162.689 9.124 64.081 o
5 -4 7 129.889 103.812 8.390 96.656 o
5 -4 8 973.138 943.069 29.216 7.199 o
5 -4 9 698.431 739.277 37.198 8.238 o
5 -4 10 784.378 854.680 33.226 8.046 o
5 -4 11 556.195 603.080 24.599 13.572 o
5 -4 12 29.478 21.994 10.583 171.350 o
5 -3 0 716.078 923.517 24.325 9.857 o
5 -3 1 293.154 256.454 9.229 42.513 o
5 -3 2 6.632 -4.228 6.886 485.570 o
5 -3 3 746.231 735.529 24.495 10.448 o
5 -3 4 360.431 334.801 11.855 31.098 o
5 -3 5 10.330 22.991 6.983 371.353 o
5 -3 6 165.167 138.475 10.781 68.402 o
5 -3 7 706.089 687.542 23.591 11.340 o
5 -3 8 2801.890 2765.340 77.527 1.215 o
5 -3 9 4316.590 4385.750 163.263 0.431 o
5 -3 10 1151.420 1157.730 52.470 4.086 o
5 -3 11 87.117 91.831 13.296 82.046 o
5 -3 12 26.481 20.182 16.972 80.654 o
5 -2 0 908.164 910.664 21.545 8.671 o
5 -2 1 3335.620 3540.620 73.976 0.952 o
5 -2 2 1537.570 1525.880 39.325 3.605 o
5 -2 3 585.855 508.450 21.260 15.054 o
5 -2 4 105.462 102.730 6.501 123.100 o
5 -2 5 417.500 394.503 20.618 20.510 o
5 -2 6 12.316 30.266 7.158 332.689 o
5 -2 7 9.597 3.414 4.976 728.296 o
5 -2 8 641.113 677.802 21.785 12.675 o
5 -2 9 1748.490 1841.790 54.269 2.562 o
5 -2 10 373.134 412.165 23.630 19.437 o
5 -2 11 67.571 75.534 11.651 106.195 o
5 -2 12 239.571 222.751 16.010 38.393 o
5 -1 0 88.168 82.608 6.134 148.752 o
5 -1 1 3310.070 3213.350 72.785 1.011 o
5 -1 2 74.109 95.433 5.387 165.060 o
5 -1 3 499.298 503.692 18.283 18.161 o
5 -1 4 710.804 687.627 24.417 11.095 o
5 -1 5 1454.830 1450.130 41.981 3.736 o
5 -1 6 4264.290 4138.960 110.757 0.586 o
5 -1 7 1863.430 1850.100 48.352 2.578 o
5 -1 8 451.541 428.148 18.296 20.473 o
5 -1 9 457.209 454.516 20.604 18.652 o
5 -1 10 3.131 -3.015 8.831 323.259 o
5 -1 11 3.889 -1.412 9.573 274.483 o
5 -1 12 1.304 1.501 11.834 184.497 o
5 0 0 461.684 445.447 12.597 23.006 o
5 0 1 1391.020 1583.730 35.174 4.031 o
5 0 2 958.839 1060.410 25.909 7.306 o
5 0 3 9.904 3.003 4.543 819.846 o
5 0 4 906.359 849.561 24.121 8.590 o
5 0 5 431.334 469.420 16.096 21.745 o
5 0 6 114.241 121.016 7.426 105.968 o
5 0 7 68.925 85.261 9.524 125.534 o
5 0 8 359.688 297.417 15.172 29.117 o
5 0 9 697.403 722.665 36.433 8.446 o
5 0 10 0.815 -7.167 9.087 314.356 o
5 0 11 24.179 1.249 14.679 109.058 o
5 1 0 225.725 241.135 6.817 56.227 o
5 1 1 103.759 76.030 5.669 141.664 o
5 1 2 881.018 782.484 29.215 8.281 o
5 1 3 2409.220 2327.710 58.320 1.717 o
5 1 4 147.234 119.667 6.205 96.853 o
5 1 5 31.454 28.056 4.078 417.299 o
5 1 6 1380.030 1384.010 37.052 4.214 o
5 1 7 301.583 288.239 12.176 36.538 o
5 1 8 235.718 202.017 12.531 46.554 o
5 1 9 7.061 11.366 15.329 105.845 o
5 1 10 8.636 -6.504 9.825 249.395 o
5 1 11 41.586 28.886 12.066 129.199 o
5 2 0 875.036 912.132 24.774 8.501 o
5 2 1 5401.390 5258.360 127.963 0.395 o
5 2 2 6779.250 6272.320 152.397 0.270 o
5 2 3 1999.460 1959.580 45.944 2.417 o
5 2 4 7.977 14.738 4.045 828.381 o
5 2 5 20.463 21.703 4.681 490.624 o
5 2 6 33.602 34.666 6.204 289.984 o
5 2 7 299.556 269.970 12.038 37.627 o
5 2 8 382.729 341.093 16.444 25.804 o
5 2 9 49.826 28.127 10.421 150.436 o
5 2 10 0.734 -14.057 10.052 257.554 o
5 2 11 4.242 11.684 11.521 183.625 o
5 3 0 9366.640 10115.200 228.996 0.129 o
5 3 1 1683.280 1500.900 39.597 3.345 o
5 3 2 1437.700 1313.070 34.398 4.288 o
5 3 3 96.894 70.862 6.090 146.457 o
5 3 4 30.512 24.449 5.312 366.396 o
5 3 5 6.782 5.577 5.139 729.944 o
5 3 6 1234.630 1153.940 33.098 5.216 o
5 3 7 161.860 164.337 9.766 69.929 o
5 3 8 408.655 410.025 20.470 20.640 o
5 3 9 55.116 70.245 11.780 112.480 o
5 3 10 177.598 180.934 15.613 47.233 o
5 4 0 12416.300 13216.100 299.032 0.076 o
5 4 1 5582.770 5588.100 136.126 0.361 o
5 4 2 2079.410 2110.440 53.562 2.118 o
5 4 3 891.509 909.274 25.567 8.283 o
5 4 4 89.752 81.835 7.803 130.508 o
5 4 5 602.963 522.962 17.499 15.919 o
5 4 6 629.341 623.493 22.131 13.132 o
5 4 7 55.760 40.636 8.303 177.452 o
5 4 8 1349.550 1374.140 47.697 3.749 o
5 4 9 622.971 633.946 34.714 9.676 o
5 4 10 488.290 517.128 25.268 15.072 o
5 5 0 2777.950 2622.450 65.567 1.361 o
5 5 1 50.299 32.736 5.901 253.377 o
5 5 2 472.999 457.962 19.279 18.917 o
5 5 3 155.567 157.790 9.861 71.955 o
5 5 4 1793.020 1709.210 48.935 2.735 o
5 5 5 99.766 80.930 8.789 114.795 o
5 5 6 24.979 33.354 7.973 247.833 o
5 5 7 1107.830 1094.510 38.428 5.352 o
5 5 8 1940.140 2067.780 66.530 1.995 o
5 5 9 644.251 723.514 52.810 5.901 o
5 6 0 984.694 1074.260 29.174 6.783 o
5 6 1 2864.750 2857.040 77.686 1.175 o
5 6 2 323.011 290.024 13.136 33.734 o
5 6 3 3830.860 3963.940 106.753 0.669 o
5 6 4 939.316 955.859 39.855 6.099 o
5 6 5 58.234 60.108 8.625 157.419 o
5 6 6 2083.630 2152.350 61.162 1.959 o
5 6 7 1551.740 1591.010 52.433 3.026 o
5 6 8 2034.850 2152.110 69.034 1.852 o
5 7 0 406.144 390.649 15.023 24.847 o
5 7 1 1285.060 1366.270 39.557 4.343 o
5 7 2 833.599 807.336 26.035 9.046 o
5 7 3 1480.890 1531.270 50.870 3.236 o
5 7 4 112.204 103.982 9.825 94.972 o
5 7 5 8.494 9.950 8.281 319.745 o
5 7 6 754.679 755.228 27.111 9.749 o
5 7 7 1128.770 1258.980 43.884 4.616 o
5 7 8 67.870 73.888 12.452 98.707 o
5 8 0 35.431 28.173 6.513 282.333 o
5 8 1 46.152 49.832 9.698 156.569 o
5 8 2 94.487 81.514 8.533 120.194 o
5 8 3 135.411 148.980 12.131 68.464 o
5 8 4 78.688 85.584 10.963 105.023 o
5 8 5 1021.480 1058.670 34.349 6.125 o
5 8 6 902.908 935.116 34.995 6.893 o
5 8 7 10.815 19.177 10.499 200.674 o
5 9 0 23.067 16.405 6.707 342.877 o
5 9 1 0.089 5.290 14.202 128.227 o
5 9 2 13.867 2.883 7.832 342.238 o
5 9 3 7.530 4.587 8.668 308.778 o
5 9 4 380.273 387.256 21.610 21.004 o
5 9 5 548.893 529.217 22.514 15.054 o
5 9 6 22.819 15.768 10.206 194.099 o
5 10 0 280.671 262.418 13.014 38.197 o
5 10 1 37.398 29.211 7.807 229.960 o
5 10 2 160.137 173.792 11.672 62.465 o
5 10 3 178.683 191.174 14.529 49.400 o
5 10 4 273.499 243.695 15.174 36.300 o
5 10 5 50.088 50.797 10.832 134.103 o
5 11 0 624.226 640.378 23.186 12.778 o
5 11 1 398.464 409.172 17.901 22.744 o
5 11 2 617.404 664.366 24.267 12.399 o
5 11 3 304.652 315.828 16.309 30.417 o
5 11 4 547.083 535.347 26.054 13.683 o
5 12 0 30.797 -11.464 9.868 204.209 o
5 12 1 41.026 40.747 10.735 147.067 o
5 12 2 212.347 266.029 22.972 27.706 o
5 12 3 477.039 471.305 28.517 14.187 o
5 13 0 25.602 3.959 10.422 192.297 o
5 13 1 396.402 468.770 23.236 18.438 o
5 14 0 121.219 100.768 15.565 60.860 o
6 -16 0 13.693 2.800 12.665 149.417 o
6 -16 1 132.151 115.740 15.785 56.974 o
6 -16 2 532.383 507.157 26.279 14.025 o
6 -16 3 146.629 113.685 15.758 55.074 o
6 -16 4 44.682 29.235 13.592 106.772 o
6 -16 5 30.473 47.907 14.175 102.181 o
6 -15 0 0.156 -3.128 11.943 183.575 o
6 -15 1 81.165 77.158 17.334 61.258 o
6 -15 2 6.004 -6.288 12.037 173.764 o
6 -15 3 4.719 6.235 12.516 159.409 o
6 -15 4 103.394 118.161 15.318 63.615 o
6 -15 5 1.500 12.574 13.846 131.425 o
6 -15 6 0.255 21.183 13.054 144.664 o
6 -15 7 262.460 269.986 20.308 28.886 o
6 -14 0 299.496 289.250 15.523 32.456 o
6 -14 1 217.336 212.628 18.272 36.337 o
6 -14 2 137.833 140.929 15.470 55.416 o
6 -14 3 237.206 246.119 21.641 28.858 o
6 -14 4 75.398 77.539 13.446 86.833 o
6 -14 5 0.296 4.582 12.864 155.971 o
6 -14 6 423.898 392.577 22.759 18.986 o
6 -14 7 607.380 605.682 28.778 11.564 o
6 -14 8 0.714 1.509 12.845 157.484 o
6 -13 0 119.663 136.835 10.928 79.927 o
6 -13 1 700.859 679.316 24.047 11.341 o
6 -13 2 143.222 161.911 11.341 68.538 o
6 -13 3 77.679 92.776 13.100 86.229 o
6 -13 4 105.268 116.177 13.770 71.210 o
6 -13 5 48.644 63.888 13.003 103.702 o
6 -13 6 651.736 608.990 30.063 10.726 o
6 -13 7 45.282 38.491 16.237 79.438 o
6 -13 8 25.492 4.717 12.073 150.877 o
6 -13 9 59.973 46.996 15.241 82.131 o
6 -12 0 46.364 49.249 9.275 164.554 o
6 -12 1 67.703 70.449 8.343 147.270 o
6 -12 2 18.002 12.519 12.648 142.242 o
6 -12 3 150.023 109.690 9.281 83.077 o
6 -12 4 77.796 87.787 17.080 62.209 o
6 -12 5 344.761 303.442 18.861 26.051 o
6 -12 6 3.148 9.533 11.065 201.196 o
6 -12 7 183.514 135.454 14.819 51.548 o
6 -12 8 22.104 15.804 17.232 80.126 o
6 -12 9 135.425 165.474 18.176 45.464 o
6 -12 10 206.437 192.200 19.082 36.296 o
6 -11 0 58.978 43.963 7.820 180.469 o
6 -11 1 700.625 779.821 25.393 10.498 o
6 -11 2 798.047 800.107 25.881 9.400 o
6 -11 3 53.845 57.578 12.112 112.681 o
6 -11 4 124.088 91.724 8.751 99.674 o
6 -11 5 0.463 -0.862 6.027 712.657 o
6 -11 6 304.128 331.163 18.921 27.157 o
6 -11 7 781.660 737.863 39.131 7.425 o
6 -11 8 812.374 804.966 31.541 8.304 o
6 -11 9 1100.870 1166.090 49.271 4.413 o
6 -11 10 416.638 416.833 25.249 17.371 o
6 -10 0 1.200 -0.546 5.629 797.376 o
6 -10 1 741.461 770.788 22.235 10.766 o
6 -10 2 1949.970 2010.380 57.514 2.198 o
6 -10 3 458.273 431.816 21.448 18.439 o
6 -10 4 227.890 221.911 19.210 33.689 o
6 -10 5 690.559 643.248 25.950 11.199 o
6 -10 6 883.250 836.348 28.280 8.219 o
6 -10 7 343.400 339.071 18.720 25.498 o
6 -10 8 539.557 567.684 25.041 13.930 o
6 -10 9 162.117 179.979 17.219 44.689 o
6 -10 10 91.295 124.408 17.218 56.592 o
6 -10 11 175.487 148.782 17.605 43.901 o
6 -9 0 24.356 10.627 6.447 367.159 o
6 -9 1 92.215 90.679 6.423 138.530 o
6 -9 2 405.303 381.730 15.027 25.067 o
6 -9 3 391.537 390.250 28.901 15.998 o
6 -9 4 423.129 443.959 20.643 19.650 o
6 -9 5 296.187 291.325 14.835 33.468 o
6 -9 6 225.284 210.643 13.008 46.267 o
6 -9 7 108.096 92.020 10.719 92.844 o
6 -9 8 467.391 448.690 22.316 17.562 o
6 -9 9 204.118 192.240 17.092 40.514 o
6 -9 10 158.627 159.127 16.517 48.122 o
6 -9 11 289.346 305.890 21.791 25.237 o
6 -8 0 138.847 109.642 6.758 100.396 o
6 -8 1 353.427 339.310 17.075 26.586 o
6 -8 2 1.559 -18.052 7.934 406.462 o
6 -8 3 493.726 457.044 18.485 18.797 o
6 -8 4 1630.020 1667.050 45.678 3.091 o
6 -8 5 239.458 197.674 16.289 38.914 o
6 -8 6 11.108 18.133 8.007 311.035 o
6 -8 7 8.192 14.647 8.355 307.462 o
6 -8 8 74.502 72.624 11.160 108.396 o
6 -8 9 294.867 294.821 23.191 23.794 o
6 -8 10 1.209 -11.582 18.102 79.694 o
6 -8 11 505.973 566.609 38.859 9.726 o
6 -7 0 143.499 179.744 16.633 48.334 o
6 -7 1 63.982 39.438 13.926 93.272 o
6 -7 2 1742.080 1784.010 80.566 1.924 o
6 -7 3 1517.900 1517.380 46.485 3.364 o
6 -7 4 1407.880 1347.210 33.594 4.361 o
6 -7 5 144.736 142.775 7.301 88.296 o
6 -7 6 1154.680 1091.850 31.933 5.716 o
6 -7 7 8.250 -1.418 7.658 392.280 o
6 -7 8 7.648 -10.215 8.833 306.206 o
6 -7 9 2.860 -22.414 9.362 289.737 o
6 -7 10 364.855 340.807 27.385 17.895 o
6 -7 11 177.136 185.832 18.076 40.918 o
6 -6 0 327.528 288.393 12.075 34.663 o
6 -6 1 4859.230 5008.190 130.236 0.439 o
6 -6 2 2623.520 2538.610 66.401 1.444 o
6 -6 3 1477.420 1542.950 46.271 3.421 o
6 -6 4 209.765 243.017 13.562 45.022 o
6 -6 5 1457.820 1400.940 34.667 4.113 o
6 -6 6 1805.250 1723.690 48.266 2.729 o
6 -6 7 205.280 184.063 10.930 55.736 o
6 -6 8 99.625 96.096 15.285 66.618 o
6 -6 9 8.828 5.832 21.483 55.393 o
6 -6 10 61.028 53.389 18.330 61.313 o
6 -6 11 132.674 125.313 13.664 64.853 o
6 -5 0 5365.590 5602.670 154.699 0.347 o
6 -5 1 3642.230 3468.410 80.023 0.857 o
6 -5 2 3012.740 2923.350 86.417 1.050 o
6 -5 3 239.112 254.721 8.584 50.150 o
6 -5 4 139.039 137.243 8.742 84.745 o
6 -5 5 2587.870 2477.530 57.465 1.575 o
6 -5 6 54.827 44.968 8.535 171.359 o
6 -5 7 35.534 23.268 8.748 210.585 o
6 -5 8 465.846 462.344 20.392 18.455 o
6 -5 9 1520.100 1511.940 46.750 3.355 o
6 -5 10 1682.270 1726.650 52.594 2.757 o
6 -5 11 224.635 219.369 15.681 40.420 o
6 -4 0 6092.930 6233.490 141.115 0.311 o
6 -4 1 2164.460 2150.610 50.811 2.075 o
6 -4 2 1389.560 1466.010 50.345 3.462 o
6 -4 3 30.013 27.887 4.114 426.107 o
6 -4 4 21.149 20.596 4.529 502.522 o
6 -4 5 15.985 18.185 5.062 516.399 o
6 -4 6 515.953 500.898 27.741 13.732 o
6 -4 7 13.310 -4.004 8.322 317.724 o
6 -4 8 498.573 459.505 29.643 13.489 o
6 -4 9 3284.180 3444.530 95.540 0.861 o
6 -4 10 1096.930 1181.540 39.027 5.193 o
6 -4 11 42.157 63.016 11.529 125.369 o
6 -3 0 706.299 664.598 18.189 12.728 o
6 -3 1 3008.300 3229.440 81.582 1.041 o
6 -3 2 280.587 253.682 9.179 44.104 o
6 -3 3 6.077 4.802 5.118 757.590 o
6 -3 4 529.043 441.511 14.441 19.934 o
6 -3 5 75.483 72.034 13.989 83.548 o
6 -3 6 3438.590 3414.270 104.643 0.787 o
6 -3 7 119.226 99.144 11.356 83.486 o
6 -3 8 1771.360 1814.020 62.474 2.334 o
6 -3 9 577.454 621.246 27.499 12.209 o
6 -3 10 111.839 117.302 13.933 68.764 o
6 -3 11 27.439 46.039 17.626 72.389 o
6 -2 0 774.953 662.381 15.738 12.263 o
6 -2 1 966.536 1036.520 25.893 7.333 o
6 -2 2 133.755 129.058 6.633 98.862 o
6 -2 3 56.084 59.439 5.517 218.734 o
6 -2 4 159.577 139.867 11.676 66.025 o
6 -2 5 435.873 399.402 21.128 19.608 o
6 -2 6 3644.480 3426.890 100.765 0.767 o
6 -2 7 3196.980 3140.740 89.312 0.952 o
6 -2 8 2865.250 2780.000 106.895 0.955 o
6 -2 9 326.335 312.440 16.773 28.831 o
6 -2 10 0.098 5.684 9.608 275.296 o
6 -2 11 11.949 15.742 11.200 180.481 o
6 -1 0 61.622 69.443 7.570 165.542 o
6 -1 1 591.142 667.179 18.085 14.584 o
6 -1 2 1436.010 1393.640 35.922 4.118 o
6 -1 3 259.522 279.417 18.696 30.938 o
6 -1 4 720.481 647.301 22.170 11.738 o
6 -1 5 1636.240 1636.010 47.244 3.053 o
6 -1 6 2871.790 2803.210 77.505 1.183 o
6 -1 7 1791.550 1778.840 52.116 2.607 o
6 -1 8 1912.350 1866.730 76.862 1.872 o
6 -1 9 10.348 15.050 10.282 212.141 o
6 -1 10 2.726 18.785 27.766 33.474 o
6 -1 11 8.937 4.771 13.763 130.617 o
6 0 0 1.814 4.077 7.536 432.519 o
6 0 1 1163.720 1108.670 27.246 6.006 o
6 0 2 138.116 134.024 10.621 76.529 o
6 0 3 511.219 459.195 15.517 19.714 o
6 0 4 1187.860 1142.780 42.716 4.697 o
6 0 5 376.938 380.150 19.768 22.601 o
6 0 6 1725.620 1682.420 48.892 2.841 o
6 0 7 515.839 469.580 19.450 17.635 o
6 0 8 4.458 5.292 8.485 331.641 o
6 0 9 51.221 44.581 11.175 130.478 o
6 0 10 31.888 25.524 11.204 153.424 o
6 1 0 3325.160 3520.570 68.007 0.988 o
6 1 1 1544.670 1346.350 35.060 3.954 o
6 1 2 2090.270 2189.500 55.135 2.047 o
6 1 3 1176.370 1162.170 32.182 5.477 o
6 1 4 222.198 199.967 12.616 48.132 o
6 1 5 1.326 4.407 6.185 627.896 o
6 1 6 352.052 346.416 22.975 21.382 o
6 1 7 20.559 31.007 8.523 240.397 o
6 1 8 8.324 -2.142 8.976 295.075 o
6 1 9 298.247 232.583 16.293 33.332 o
6 1 10 474.613 496.965 24.490 15.846 o
6 2 0 3913.770 4085.530 104.113 0.657 o
6 2 1 1718.600 1630.220 45.565 2.990 o
6 2 2 1987.280 1921.260 53.310 2.294 o
6 2 3 575.941 579.062 21.979 14.358 o
6 2 4 382.685 380.584 13.687 27.116 o
6 2 5 0.584 -0.346 6.150 682.593 o
6 2 6 707.676 616.737 31.211 9.891 o
6 2 7 40.651 36.072 9.068 184.158 o
6 2 8 22.201 18.143 12.862 133.115 o
6 2 9 0.999 -12.645 9.751 272.836 o
6 2 10 11.634 10.074 11.067 188.432 o
6 3 0 5396.260 5603.630 140.490 0.365 o
6 3 1 883.571 832.860 23.317 8.948 o
6 3 2 1620.770 1586.920 41.165 3.325 o
6 3 3 954.952 969.795 26.649 7.524 o
6 3 4 381.062 377.772 15.758 25.638 o
6 3 5 174.523 145.589 9.454 70.248 o
6 3 6 5.622 0.237 8.779 316.727 o
6 3 7 305.379 312.821 17.432 29.175 o
6 3 8 126.205 128.480 17.353 51.138 o
6 3 9 9.139 -8.995 11.365 189.618 o
6 4 0 442.450 421.045 12.883 24.088 o
6 4 1 929.848 926.183 28.507 7.590 o
6 4 2 1333.700 1374.220 36.350 4.382 o
6 4 3 558.148 520.885 17.001 17.090 o
6 4 4 618.834 542.929 19.686 14.701 o
6 4 5 57.598 56.463 8.074 169.529 o
6 4 6 171.566 158.864 12.558 58.733 o
6 4 7 193.570 184.843 14.411 48.270 o
6 4 8 326.723 310.780 19.464 26.057 o
6 4 9 15.507 24.498 11.329 167.805 o
6 5 0 1.946 0.577 4.750 1058.350 o
6 5 1 938.960 908.142 32.041 7.147 o
6 5 2 850.939 805.494 26.064 8.910 o
6 5 3 1950.870 1838.360 52.486 2.390 o
6 5 4 842.188 812.037 26.726 8.848 o
6 5 5 10.014 21.095 7.584 335.795 o
6 5 6 93.204 92.061 11.160 95.502 o
6 5 7 868.759 969.413 35.960 6.854 o
6 5 8 681.981 609.223 27.396 11.111 o
6 6 0 216.770 212.495 10.508 52.741 o
6 6 1 143.679 144.066 9.297 79.557 o
6 6 2 2944.910 2888.900 90.276 1.046 o
6 6 3 864.950 860.814 28.395 8.244 o
6 6 4 14.019 18.544 7.646 320.554 o
6 6 5 182.708 205.307 13.968 49.492 o
6 6 6 98.720 131.280 13.029 75.014 o
6 6 7 172.474 175.671 20.402 36.551 o
6 7 0 471.517 496.407 18.019 19.097 o
6 7 1 787.173 759.685 26.535 9.552 o
6 7 2 2330.010 2311.120 73.718 1.560 o
6 7 3 92.529 107.994 9.904 102.171 o
6 7 4 209.011 202.359 12.999 48.757 o
6 7 5 306.496 321.907 18.052 28.202 o
6 7 6 135.615 153.301 13.720 61.399 o
6 7 7 1.925 -8.145 10.434 236.634 o
6 8 0 564.182 558.775 20.153 15.395 o
6 8 1 1273.230 1262.440 38.034 4.604 o
6 8 2 100.289 74.128 8.612 118.133 o
6 8 3 77.250 72.002 9.703 122.393 o
6 8 4 778.149 815.039 28.684 9.008 o
6 8 5 135.917 147.545 13.456 62.934 o
6 8 6 51.469 58.048 11.842 117.113 o
6 9 0 189.921 182.974 11.000 58.231 o
6 9 1 111.222 114.497 9.673 94.222 o
6 9 2 32.131 40.742 8.401 211.145 o
6 9 3 103.350 101.259 12.955 78.218 o
6 9 4 4.486 1.830 15.108 112.205 o
6 9 5 109.752 114.712 18.687 49.253 o
6 10 0 365.227 378.670 16.748 25.496 o
6 10 1 186.883 194.682 12.088 54.712 o
6 10 2 813.619 873.166 29.623 8.372 o
6 10 3 186.648 176.331 15.426 46.958 o
6 10 4 0.795 7.533 12.308 168.010 o
6 11 0 173.560 175.203 14.836 50.203 o
6 11 1 745.847 817.952 39.335 7.369 o
6 11 2 167.218 174.164 14.559 51.915 o
6 11 3 20.345 -8.833 12.926 139.851 o
6 12 0 55.058 53.864 11.051 126.414 o
6 12 1 284.327 275.056 17.103 31.786 o
6 13 0 151.721 155.966 14.284 56.375 o
7 -16 1 1.653 5.384 18.600 74.830 o
7 -16 2 1.197 -3.670 13.366 145.760 o
7 -15 0 44.176 25.090 24.597 39.533 o
7 -15 1 239.147 246.379 21.715 28.663 o
7 -15 2 385.536 397.251 23.023 19.725 o
7 -15 3 451.293 442.055 24.278 16.938 o
7 -15 4 42.444 52.611 13.408 104.585 o
7 -15 5 0.344 -0.907 12.247 174.365 o
7 -15 6 119.839 192.370 40.548 13.886 o
7 -14 0 343.366 382.182 22.126 21.788 o
7 -14 1 915.487 952.427 36.625 6.588 o
7 -14 2 724.058 808.047 38.700 7.617 o
7 -14 3 9.668 34.114 12.465 143.864 o
7 -14 4 418.483 378.437 21.866 19.881 o
7 -14 5 916.514 1042.560 42.726 5.706 o
7 -14 6 721.116 811.554 41.714 7.122 o
7 -14 7 372.755 462.233 43.283 9.683 o
7 -13 0 872.579 877.612 33.752 7.372 o
7 -13 1 564.023 613.814 27.377 12.460 o
7 -13 2 59.646 67.994 12.844 99.658 o
7 -13 3 471.927 452.022 23.151 16.996 o
7 -13 4 1091.740 1069.550 42.558 5.097 o
7 -13 5 1980.490 2019.540 64.004 2.034 o
7 -13 6 333.241 379.642 26.931 18.463 o
7 -13 7 137.044 130.366 18.443 46.293 o
7 -13 8 152.227 173.136 19.356 40.493 o
7 -12 0 2339.040 2397.480 72.065 1.555 o
7 -12 1 2170.650 2233.200 67.741 1.761 o
7 -12 2 549.305 564.184 32.136 11.377 o
7 -12 3 3.619 4.225 10.689 218.571 o
7 -12 4 1483.000 1415.400 47.701 3.462 o
7 -12 5 415.801 433.990 42.130 9.853 o
7 -12 6 328.633 336.278 20.179 24.772 o
7 -12 7 625.557 642.491 32.003 10.307 o
7 -12 8 749.962 822.002 37.299 7.673 o
7 -12 9 653.889 769.622 35.847 8.697 o
7 -11 0 91.005 90.474 8.074 123.866 o
7 -11 1 6.480 10.581 12.002 168.289 o
7 -11 2 410.981 391.465 19.855 21.262 o
7 -11 3 941.850 926.720 34.514 6.779 o
7 -11 4 296.585 325.089 18.629 27.964 o
7 -11 5 26.521 7.901 10.790 178.224 o
7 -11 6 678.129 619.433 27.198 11.149 o
7 -11 7 927.788 889.398 38.033 6.504 o
7 -11 8 1300.750 1398.840 60.500 3.179 o
7 -11 9 365.565 353.075 29.944 16.150 o
7 -10 0 855.865 907.302 27.459 8.281 o
7 -10 1 164.891 122.811 13.227 60.748 o
7 -10 2 2.176 -9.369 9.507 283.271 o
7 -10 3 10.344 7.364 9.588 247.554 o
7 -10 4 15.045 -8.996 10.997 192.851 o
7 -10 5 180.795 183.194 14.682 49.220 o
7 -10 6 1068.000 1098.760 38.216 5.502 o
7 -10 7 1011.570 1066.230 42.434 5.369 o
7 -10 8 515.286 543.526 28.443 13.175 o
7 -10 9 83.010 91.436 15.110 71.607 o
7 -10 10 135.935 136.639 20.280 40.962 o
7 -9 0 655.326 709.399 26.715 11.033 o
7 -9 1 127.084 128.903 12.376 71.626 o
7 -9 2 632.431 618.393 25.003 12.291 o
7 -9 3 978.037 919.340 33.672 6.719 o
7 -9 4 1251.140 1205.680 39.842 4.631 o
7 -9 5 947.815 906.043 32.698 7.023 o
7 -9 6 1948.800 1880.010 57.576 2.257 o
7 -9 7 992.789 969.225 39.334 5.918 o
7 -9 8 358.402 380.256 22.769 20.874 o
7 -9 9 14.565 16.500 23.614 45.154 o
7 -9 10 100.495 95.955 15.036 67.757 o
7 -8 0 1.889 -12.801 11.512 195.048 o
7 -8 1 463.958 490.696 27.878 14.521 o
7 -8 2 1110.970 1081.490 42.092 5.058 o
7 -8 3 1416.780 1353.120 43.163 3.861 o
7 -8 4 430.216 387.307 18.506 21.631 o
7 -8 5 33.485 11.924 11.613 149.990 o
7 -8 6 40.136 25.211 9.335 185.972 o
7 -8 7 49.888 71.563 12.693 104.699 o
7 -8 8 21.107 9.182 11.654 162.208 o
7 -8 9 0.625 12.803 11.695 182.367 o
7 -8 10 62.562 48.802 13.707 94.099 o
7 -7 0 2639.850 2835.900 88.084 1.164 o
7 -7 1 2704.420 2856.420 81.709 1.196 o
7 -7 2 1078.000 1095.950 35.922 5.673 o
7 -7 3 8.771 -3.464 6.316 539.460 o
7 -7 4 1535.080 1500.230 46.207 3.361 o
7 -7 5 58.928 64.618 8.307 159.462 o
7 -7 6 489.309 440.630 19.481 18.616 o
7 -7 7 0.139 -10.039 16.061 101.557 o
7 -7 8 101.002 74.241 13.185 81.282 o
7 -7 9 0.812 -7.112 11.009 214.844 o
7 -7 10 85.215 85.429 19.693 49.962 o
7 -6 0 5641.600 5964.350 147.250 0.333 o
7 -6 1 6042.510 6353.200 159.184 0.291 o
7 -6 2 1997.410 2100.430 66.912 1.935 o
7 -6 3 768.533 806.459 27.828 9.274 o
7 -6 4 55.609 64.620 6.631 193.169 o
7 -6 5 457.921 402.611 17.794 20.963 o
7 -6 6 0.217 -9.647 8.065 401.692 o
7 -6 7 72.722 60.427 11.527 108.638 o
7 -6 8 442.272 449.990 20.682 19.044 o
7 -6 9 61.405 51.908 12.432 106.699 o
7 -6 10 21.622 41.479 12.934 124.686 o
7 -5 0 9242.240 9904.810 222.409 0.134 o
7 -5 1 2967.460 3000.200 77.561 1.117 o
7 -5 2 310.784 341.288 22.316 23.320 o
7 -5 3 0.481 -4.968 4.305 1378.930 o
7 -5 4 0.042 -6.622 6.009 724.957 o
7 -5 5 33.195 21.677 7.711 251.704 o
7 -5 6 200.993 184.401 12.161 53.161 o
7 -5 7 941.397 954.466 32.029 7.010 o
7 -5 8 209.099 181.742 14.736 45.853 o
7 -5 9 21.013 22.907 12.231 143.780 o
7 -5 10 235.603 210.253 17.717 36.123 o
7 -4 0 3758.920 3838.700 88.044 0.762 o
7 -4 1 763.819 741.866 33.456 8.513 o
7 -4 2 15.914 16.290 11.576 165.785 o
7 -4 3 28.643 22.885 5.269 383.626 o
7 -4 4 1799.430 1764.050 45.177 2.794 o
7 -4 5 65.668 57.112 7.928 162.273 o
7 -4 6 1740.760 1824.440 61.602 2.381 o
7 -4 7 963.879 960.694 32.040 6.875 o
7 -4 8 201.836 215.070 14.124 46.231 o
7 -4 9 105.931 104.978 11.827 83.894 o
7 -4 10 9.906 10.261 10.650 204.154 o
7 -3 0 1329.220 1459.420 35.527 4.325 o
7 -3 1 207.804 210.288 12.946 48.533 o
7 -3 2 196.574 217.955 11.335 53.420 o
7 -3 3 831.126 851.387 23.911 9.221 o
7 -3 4 1854.920 1798.660 46.033 2.677 o
7 -3 5 775.240 838.424 27.761 9.101 o
7 -3 6 1460.910 1433.340 48.481 3.451 o
7 -3 7 1183.250 1179.380 59.752 3.556 o
7 -3 8 1580.140 1588.140 66.693 2.503 o
7 -3 9 18.210 8.312 10.874 186.404 o
7 -3 10 26.712 18.935 10.869 169.472 o
7 -2 0 345.518 355.592 12.170 31.098 o
7 -2 1 520.054 617.581 20.453 15.564 o
7 -2 2 1352.070 1257.940 36.236 4.496 o
7 -2 3 1476.270 1321.570 38.118 4.006 o
7 -2 4 166.553 156.319 10.166 68.312 o
7 -2 5 3114.120 2944.390 81.416 1.053 o
7 -2 6 2747.780 2595.870 86.832 1.180 o
7 -2 7 343.367 334.893 17.066 27.156 o
7 -2 8 391.039 361.846 18.264 23.590 o
7 -2 9 78.418 58.226 11.514 106.495 o
7 -2 10 6.721 4.366 11.083 199.068 o
7 -1 0 37.590 49.930 6.009 261.241 o
7 -1 1 184.349 173.443 10.272 62.301 o
7 -1 2 0.309 -1.267 4.271 1413.380 o
7 -1 3 407.907 398.808 14.924 24.673 o
7 -1 4 20.607 19.125 9.356 222.366 o
7 -1 5 1003.120 996.996 32.030 6.587 o
7 -1 6 27.036 41.293 10.070 174.861 o
7 -1 7 633.038 598.012 23.457 12.871 o
7 -1 8 89.006 69.225 11.295 101.041 o
7 -1 9 0.134 -10.526 9.903 266.920 o
7 -1 10 15.789 21.393 11.158 173.516 o
7 0 0 39.472 37.512 5.099 306.172 o
7 0 1 980.104 1000.120 27.784 7.157 o
7 0 2 106.820 108.412 7.160 115.504 o
7 0 3 305.540 282.398 11.728 37.007 o
7 0 4 1435.150 1382.740 40.836 3.902 o
7 0 5 976.764 986.351 31.547 6.798 o
7 0 6 504.383 476.880 23.696 15.845 o
7 0 7 715.782 707.348 28.295 10.074 o
7 0 8 203.360 208.148 18.982 36.147 o
7 0 9 0.198 -14.607 9.623 282.466 o
7 1 0 2.844 -6.975 5.434 810.487 o
7 1 1 288.261 271.430 11.897 38.723 o
7 1 2 43.169 30.268 5.241 300.717 o
7 1 3 312.218 279.133 11.293 37.115 o
7 1 4 56.673 58.258 7.806 174.365 o
7 1 5 168.358 151.673 10.784 66.195 o
7 1 6 460.776 457.712 21.428 18.081 o
7 1 7 410.199 429.348 35.456 12.316 o
7 1 8 11.822 4.901 9.707 241.739 o
7 1 9 55.401 61.885 11.775 114.644 o
7 2 0 4653.140 4685.770 114.934 0.503 o
7 2 1 973.031 931.697 28.156 7.355 o
7 2 2 66.467 76.418 9.130 135.323 o
7 2 3 254.631 225.689 23.411 26.250 o
7 2 4 5.754 1.097 7.251 445.640 o
7 2 5 731.812 736.233 27.933 9.873 o
7 2 6 398.577 371.968 24.692 18.601 o
7 2 7 18.119 11.159 10.208 204.878 o
7 2 8 228.928 221.143 16.064 39.239 o
7 2 9 303.904 252.220 19.863 27.907 o
7 3 0 807.636 814.866 25.559 9.310 o
7 3 1 9.562 -4.313 5.595 642.656 o
7 3 2 25.641 25.848 6.419 326.855 o
7 3 3 240.603 230.318 11.697 45.969 o
7 3 4 350.549 363.919 17.570 25.726 o
7 3 5 283.554 256.349 15.087 35.219 o
7 3 6 6.536 11.625 9.084 276.515 o
7 3 7 15.713 -0.620 9.591 243.525 o
7 3 8 14.598 13.413 10.753 191.413 o
7 4 0 149.293 155.684 8.790 78.273 o
7 4 1 61.413 55.340 5.804 206.895 o
7 4 2 731.382 702.486 25.079 10.647 o
7 4 3 21.410 11.515 6.805 356.267 o
7 4 4 138.568 133.226 11.218 73.709 o
7 4 5 590.171 559.305 23.703 13.698 o
7 4 6 253.616 263.509 16.246 35.381 o
7 4 7 212.684 189.577 14.886 44.696 o
7 4 8 238.777 218.807 22.186 28.658 o
7 5 0 10.415 23.126 6.646 396.256 o
7 5 1 7.621 12.611 6.916 424.868 o
7 5 2 896.202 893.700 30.578 7.626 o
7 5 3 21.209 17.938 7.489 303.244 o
7 5 4 270.623 263.949 15.271 35.615 o
7 5 5 342.243 308.794 17.210 27.682 o
7 5 6 77.313 80.599 11.639 100.645 o
7 5 7 5.019 25.672 10.670 199.091 o
7 6 0 217.117 212.382 12.238 48.833 o
7 6 1 1656.850 1591.510 52.663 2.874 o
7 6 2 178.873 179.407 11.618 58.658 o
7 6 3 10.062 9.980 7.970 333.882 o
7 6 4 392.367 372.028 18.939 22.845 o
7 6 5 259.150 251.919 17.490 33.501 o
7 6 6 26.169 23.435 10.502 176.415 o
7 7 0 3.354 9.209 8.936 298.719 o
7 7 1 111.454 88.159 13.203 76.322 o
7 7 2 54.653 41.116 8.698 170.762 o
7 7 3 188.392 193.722 13.636 50.379 o
7 7 4 184.674 196.778 14.595 48.149 o
7 7 5 67.220 82.781 12.007 101.229 o
7 8 0 33.170 32.004 7.585 243.643 o
7 8 1 279.575 272.929 13.818 36.704 o
7 8 2 152.767 176.916 12.644 60.162 o
7 8 3 95.942 82.645 11.628 92.674 o
7 8 4 46.569 30.619 10.576 149.484 o
7 8 5 675.622 709.506 36.409 8.637 o
7 9 0 1296.600 1316.810 43.915 4.126 o
7 9 1 1358.040 1365.130 45.754 3.840 o
7 9 2 708.386 743.012 36.578 8.284 o
7 9 3 275.293 277.088 19.742 28.817 o
7 9 4 68.157 113.046 15.254 71.665 o
7 10 0 1209.700 1247.940 45.089 4.342 o
7 10 1 615.325 686.560 28.378 11.151 o
7 10 2 44.429 17.207 14.500 99.148 o
7 10 3 179.699 201.012 27.153 24.616 o
7 11 0 440.455 495.970 23.269 17.135 o
7 11 1 136.556 128.532 13.550 64.258 o
7 12 0 422.003 448.936 22.803 18.327 o
8 -15 0 315.133 291.025 26.570 20.183 o
8 -15 1 1084.220 1207.210 53.426 4.109 o
8 -15 2 557.202 549.790 33.912 10.820 o
8 -15 3 106.049 106.319 15.472 63.483 o
8 -14 0 1044.830 1153.630 90.512 2.277 o
8 -14 1 971.121 1109.710 49.284 4.806 o
8 -14 2 704.383 742.754 41.789 7.357 o
8 -14 3 43.846 45.711 13.351 106.157 o
8 -14 4 1090.820 1102.280 40.764 5.199 o
8 -14 5 405.272 455.322 26.282 16.628 o
8 -13 0 2118.360 2239.850 68.840 1.773 o
8 -13 1 1931.160 2116.480 79.547 1.734 o
8 -13 2 403.844 398.961 22.013 19.901 o
8 -13 3 879.305 958.836 36.072 6.814 o
8 -13 4 305.177 324.027 21.304 24.798 o
8 -13 5 45.418 63.517 13.585 99.084 o
8 -13 6 158.142 164.406 18.636 42.144 o
8 -13 7 415.298 433.266 27.225 16.130 o
8 -12 0 429.770 456.142 33.968 12.571 o
8 -12 1 369.683 341.665 29.499 16.445 o
8 -12 2 7.582 6.883 16.248 95.335 o
8 -12 3 686.336 699.566 31.498 9.655 o
8 -12 4 19.729 -3.035 14.731 110.729 o
8 -12 5 68.378 35.543 14.390 88.301 o
8 -12 6 39.723 10.067 13.948 109.221 o
8 -12 7 546.707 523.822 36.137 10.360 o
8 -11 0 32.344 34.186 10.646 160.152 o
8 -11 1 9.862 23.644 10.600 195.546 o
8 -11 2 365.114 341.250 23.045 21.025 o
8 -11 3 648.112 649.256 28.196 11.050 o
8 -11 4 5.165 -18.829 10.473 228.350 o
8 -11 5 38.961 20.540 12.950 120.339 o
8 -11 6 653.310 713.749 33.716 9.364 o
8 -11 7 1102.710 1298.200 50.374 4.181 o
8 -11 8 655.870 669.564 32.784 9.735 o
8 -10 0 279.465 286.972 35.675 14.509 o
8 -10 1 123.758 146.135 13.912 63.485 o
8 -10 2 25.941 38.841 15.789 88.748 o
8 -10 3 39.005 32.636 10.996 147.711 o
8 -10 4 228.371 202.320 15.187 41.843 o
8 -10 5 314.000 293.754 20.284 26.093 o
8 -10 6 1077.190 1187.000 46.424 4.659 o
8 -10 7 580.975 606.231 30.528 11.327 o
8 -10 8 79.440 38.120 13.924 88.157 o
8 -10 9 17.994 18.105 14.908 105.105 o
8 -9 0 317.599 330.266 24.779 21.103 o
8 -9 1 44.509 47.724 10.937 137.908 o
8 -9 2 1640.910 1565.750 49.503 3.021 o
8 -9 3 43.927 38.481 9.842 162.063 o
8 -9 4 407.069 378.112 19.124 22.110 o
8 -9 5 215.616 181.258 16.189 41.923 o
8 -9 6 882.055 877.731 60.160 4.324 o
8 -9 7 95.283 87.823 20.416 46.252 o
8 -9 8 8.837 26.688 12.658 143.684 o
8 -9 9 135.794 127.269 18.297 47.029 o
8 -8 0 4.570 6.937 8.074 358.258 o
8 -8 1 331.654 382.717 18.329 25.443 o
8 -8 2 10.559 9.337 14.324 118.954 o
8 -8 3 295.391 327.580 17.173 29.608 o
8 -8 4 222.764 215.818 19.554 33.614 o
8 -8 5 9.379 3.663 15.684 101.940 o
8 -8 6 95.719 66.640 25.384 33.499 o
8 -8 7 279.814 248.626 39.199 12.838 o
8 -8 8 197.630 182.659 20.620 34.281 o
8 -8 9 7.902 13.409 13.004 142.724 o
8 -7 0 1579.310 1763.400 57.531 2.704 o
8 -7 1 1504.990 1648.840 50.419 3.127 o
8 -7 2 365.961 340.242 20.728 22.875 o
8 -7 3 411.912 422.952 27.490 16.139 o
8 -7 4 372.272 346.935 19.833 23.280 o
8 -7 5 296.854 252.930 17.770 30.832 o
8 -7 6 681.294 647.850 29.249 10.457 o
8 -7 7 270.346 242.925 30.859 18.217 o
8 -7 8 58.993 39.656 12.551 109.543 o
8 -7 9 49.361 34.108 14.564 93.460 o
8 -6 0 1385.780 1484.310 45.676 3.670 o
8 -6 1 86.376 83.550 7.998 130.394 o
8 -6 2 24.235 29.057 11.009 163.424 o
8 -6 3 164.397 172.827 11.027 63.942 o
8 -6 4 17.556 26.423 10.276 191.954 o
8 -6 5 732.240 745.211 31.239 9.157 o
8 -6 6 53.221 54.745 11.861 116.819 o
8 -6 7 95.180 91.482 25.520 32.634 o
8 -6 8 77.913 51.840 12.551 98.200 o
8 -6 9 366.877 381.227 23.359 20.190 o
8 -5 0 399.658 422.224 15.808 23.923 o
8 -5 1 9.732 8.916 5.777 551.852 o
8 -5 2 37.344 28.738 12.794 121.114 o
8 -5 3 208.119 196.010 23.479 28.670 o
8 -5 4 316.184 303.452 14.583 32.085 o
8 -5 5 1084.430 1140.150 36.347 5.529 o
8 -5 6 5.632 10.183 10.451 218.665 o
8 -5 7 635.629 603.920 30.625 10.758 o
8 -5 8 75.255 53.262 12.416 100.284 o
8 -5 9 60.349 34.000 16.333 75.552 o
8 -4 0 1.547 -8.614 5.361 866.054 o
8 -4 1 189.338 169.526 9.446 64.165 o
8 -4 2 690.773 751.526 29.805 9.770 o
8 -4 3 288.958 293.308 17.261 30.790 o
8 -4 4 0.923 4.129 7.250 472.200 o
8 -4 5 358.102 342.652 15.914 27.354 o
8 -4 6 605.735 581.227 27.831 12.007 o
8 -4 7 39.558 40.747 14.564 95.827 o
8 -4 8 0.179 34.147 12.143 159.182 o
8 -4 9 63.869 47.225 13.751 93.506 o
8 -3 0 28.666 46.355 4.966 338.109 o
8 -3 1 291.045 270.746 15.027 34.266 o
8 -3 2 659.486 663.634 23.080 12.181 o
8 -3 3 512.545 460.196 17.675 18.659 o
8 -3 4 21.851 11.369 9.341 228.136 o
8 -3 5 522.950 509.752 20.015 16.774 o
8 -3 6 37.673 21.418 14.589 100.015 o
8 -3 7 122.136 133.332 11.538 76.522 o
8 -3 8 191.366 160.274 16.774 43.894 o
8 -3 9 15.694 43.519 13.484 119.326 o
8 -2 0 707.052 655.213 19.470 12.491 o
8 -2 1 613.110 624.341 19.411 14.182 o
8 -2 2 566.670 527.841 18.796 16.153 o
8 -2 3 200.572 193.070 16.129 42.921 o
8 -2 4 24.729 16.867 7.174 308.841 o
8 -2 5 431.644 445.205 41.377 9.941 o
8 -2 6 970.370 923.881 34.942 6.597 o
8 -2 7 28.810 22.608 10.576 171.930 o
8 -2 8 564.611 529.002 27.630 12.913 o
8 -2 9 419.714 421.340 32.684 13.447 o
8 -1 0 457.274 462.769 16.149 20.978 o
8 -1 1 482.621 476.672 16.496 19.822 o
8 -1 2 45.255 41.533 12.884 112.046 o
8 -1 3 16.076 13.585 7.299 344.134 o
8 -1 4 460.927 417.742 17.444 20.842 o
8 -1 5 27.027 19.903 7.978 259.523 o
8 -1 6 0.986 -5.631 8.542 354.473 o
8 -1 7 171.339 167.042 13.598 54.771 o
8 -1 8 191.809 176.158 14.864 47.829 o
8 -1 9 211.667 193.087 16.123 41.883 o
8 0 0 7.223 7.271 6.368 510.613 o
8 0 1 309.167 291.442 11.861 36.190 o
8 0 2 497.798 473.627 21.897 16.843 o
8 0 3 223.710 194.054 11.499 50.838 o
8 0 4 234.310 207.370 12.037 47.425 o
8 0 5 99.902 124.621 11.401 85.359 o
8 0 6 1629.040 1505.980 49.979 3.065 o
8 0 7 131.030 112.875 12.296 73.022 o
8 0 8 0.677 -3.640 10.155 252.518 o
8 1 0 620.141 650.132 19.825 13.735 o
8 1 1 1455.980 1437.140 41.176 3.783 o
8 1 2 173.109 132.339 10.014 70.168 o
8 1 3 2418.230 2314.600 71.384 1.544 o
8 1 4 841.441 840.233 33.211 7.741 o
8 1 5 1211.920 1201.130 41.249 4.652 o
8 1 6 1290.280 1301.870 52.878 3.655 o
8 1 7 147.540 151.288 16.613 49.593 o
8 1 8 1.240 0.335 11.909 183.003 o
8 2 0 1356.470 1384.540 36.570 4.298 o
8 2 1 3854.050 3700.270 110.443 0.671 o
8 2 2 98.599 95.650 9.363 106.545 o
8 2 3 437.496 419.889 18.877 20.665 o
8 2 4 954.822 954.637 34.083 6.698 o
8 2 5 2159.750 2094.570 66.435 1.834 o
8 2 6 443.079 439.695 24.976 16.755 o
8 2 7 227.687 194.919 15.409 41.803 o
8 3 0 421.368 416.354 14.486 24.062 o
8 3 1 99.838 86.432 7.995 120.070 o
8 3 2 1288.060 1293.430 43.963 4.170 o
8 3 3 1649.950 1663.010 53.465 2.810 o
8 3 4 3050.810 3012.760 92.083 0.988 o
8 3 5 382.602 398.034 19.847 22.059 o
8 3 6 247.136 259.543 22.934 26.467 o
8 3 7 101.244 113.498 13.505 73.951 o
8 4 0 0.849 1.095 6.445 610.752 o
8 4 1 276.487 254.929 12.840 39.141 o
8 4 2 356.476 355.291 19.191 24.243 o
8 4 3 691.365 675.106 26.638 10.851 o
8 4 4 184.961 184.266 13.335 52.304 o
8 4 5 60.391 68.591 10.832 121.049 o
8 4 6 73.978 75.813 14.808 77.608 o
8 5 0 13.446 15.853 9.136 250.020 o
8 5 1 226.801 201.955 11.783 49.258 o
8 5 2 231.659 208.105 13.680 44.299 o
8 5 3 296.433 298.577 16.884 30.684 o
8 5 4 174.238 159.485 13.176 56.236 o
8 5 5 169.198 171.067 14.368 52.431 o
8 5 6 532.270 582.335 30.273 12.073 o
8 6 0 148.853 144.008 12.037 66.448 o
8 6 1 644.669 668.275 24.188 12.047 o
8 6 2 8.413 3.554 10.344 223.801 o
8 6 3 364.133 338.760 18.629 24.754 o
8 6 4 76.931 97.210 11.789 96.007 o
8 6 5 47.257 37.685 11.053 137.825 o
8 7 0 788.697 816.923 31.580 8.418 o
8 7 1 548.713 569.778 22.461 14.724 o
8 7 2 621.956 606.374 25.777 12.274 o
8 7 3 185.485 189.714 14.496 48.737 o
8 7 4 50.264 56.553 14.836 86.920 o
8 8 0 1450.020 1515.000 49.522 3.355 o
8 8 1 1339.520 1361.610 62.845 3.045 o
8 8 2 95.428 110.018 14.168 72.048 o
8 8 3 12.459 26.808 11.975 154.792 o
8 9 0 1408.710 1499.700 49.694 3.430 o
8 9 1 908.769 936.505 47.672 5.384 o
8 9 2 16.460 1.960 11.670 170.664 o
8 10 0 1162.430 1298.750 49.475 4.109 o
8 10 1 142.745 168.340 24.046 31.370 o
8 11 0 923.025 1031.100 41.522 5.832 o
9 -14 0 1353.630 1470.210 64.379 2.895 o
9 -14 1 135.436 175.183 21.951 35.700 o
9 -14 2 3.200 0.480 19.055 71.516 o
9 -14 3 189.424 186.616 22.303 31.642 o
9 -13 0 110.042 134.227 19.883 44.391 o
9 -13 1 9.276 17.013 21.437 54.916 o
9 -13 2 59.462 62.552 17.473 65.504 o
9 -13 3 136.985 109.538 14.376 62.452 o
9 -13 4 94.122 99.900 26.658 30.258 o
9 -13 5 56.442 59.734 15.439 79.835 o
9 -12 0 168.203 147.302 19.507 39.887 o
9 -12 1 63.803 69.225 16.805 67.948 o
9 -12 2 4.380 -4.700 11.030 208.037 o
9 -12 3 43.367 57.909 14.428 92.663 o
9 -12 4 1.405 18.605 13.319 139.404 o
9 -12 5 42.645 45.681 14.783 91.681 o
9 -12 6 341.821 381.223 41.791 10.670 o
9 -11 0 424.655 476.157 25.138 16.672 o
9 -11 1 1.675 2.525 10.491 232.040 o
9 -11 2 395.460 384.887 20.025 21.729 o
9 -11 3 43.453 46.408 12.104 121.840 o
9 -11 4 223.970 179.797 17.765 38.023 o
9 -11 5 497.444 508.659 27.615 13.995 o
9 -11 6 137.365 131.311 16.934 51.014 o
9 -11 7 3.536 15.638 13.506 135.326 o
9 -10 0 299.544 304.980 17.156 30.010 o
9 -10 1 791.530 795.747 35.490 7.810 o
9 -10 2 1240.090 1251.530 46.209 4.195 o
9 -10 3 89.459 49.110 13.137 89.319 o
9 -10 4 1.114 -28.493 11.280 204.225 o
9 -10 5 54.705 45.880 13.437 100.410 o
9 -10 6 17.384 -9.961 13.543 130.569 o
9 -10 7 2.833 -17.539 12.360 168.490 o
9 -9 0 7.437 -9.157 8.698 315.714 o
9 -9 1 667.946 626.587 41.173 7.963 o
9 -9 2 577.166 584.250 24.506 13.434 o
9 -9 3 130.321 103.836 15.993 57.341 o
9 -9 4 339.761 264.282 24.911 21.289 o
9 -9 5 129.746 104.823 15.020 61.408 o
9 -9 6 363.255 358.699 22.837 20.991 o
9 -9 7 694.956 681.558 36.341 8.615 o
9 -9 8 227.292 223.960 28.761 21.192 o
9 -8 0 36.598 28.723 9.528 183.672 o
9 -8 1 807.867 795.969 31.080 8.443 o
9 -8 2 205.421 208.186 15.019 44.182 o
9 -8 3 85.448 60.191 18.647 55.729 o
9 -8 4 178.261 174.925 15.993 46.487 o
9 -8 5 461.576 458.035 24.988 16.213 o
9 -8 6 603.079 644.025 31.645 10.601 o
9 -8 7 358.005 396.967 27.834 17.181 o
9 -8 8 13.725 7.649 16.605 89.384 o
9 -7 0 1.250 -7.654 9.968 260.575 o
9 -7 1 1.252 4.871 7.963 390.892 o
9 -7 2 40.513 27.896 8.746 198.383 o
9 -7 3 14.821 6.073 11.841 165.858 o
9 -7 4 385.971 371.470 21.703 21.001 o
9 -7 5 2551.000 2588.330 97.318 1.144 o
9 -7 6 939.743 933.778 38.338 6.318 o
9 -7 7 75.401 65.480 17.218 63.822 o
9 -7 8 30.142 24.744 13.611 114.786 o
9 -6 0 22.359 31.410 7.295 285.897 o
9 -6 1 25.615 29.980 7.372 274.601 o
9 -6 2 1554.420 1588.780 54.941 2.933 o
9 -6 3 172.583 174.396 14.318 51.887 o
9 -6 4 2079.000 2171.320 72.205 1.762 o
9 -6 5 2022.200 2081.190 70.139 1.863 o
9 -6 6 386.430 396.655 30.457 15.173 o
9 -6 7 5.574 -2.755 11.327 195.874 o
9 -6 8 156.805 134.520 18.869 42.990 o
9 -5 0 5.615 4.173 6.028 596.145 o
9 -5 1 153.849 141.219 12.613 63.425 o
9 -5 2 1757.110 1792.840 60.241 2.417 o
9 -5 3 827.052 832.110 33.538 7.802 o
9 -5 4 1983.810 1948.780 65.511 2.028 o
9 -5 5 400.221 415.784 33.483 13.358 o
9 -5 6 9.898 14.260 12.487 151.591 o
9 -5 7 40.745 34.377 13.134 113.068 o
9 -5 8 14.791 12.562 13.253 133.248 o
9 -4 0 219.746 195.846 10.227 54.195 o
9 -4 1 513.902 502.946 26.978 14.055 o
9 -4 2 40.498 32.887 9.080 186.289 o
9 -4 3 199.516 196.134 14.290 47.193 o
9 -4 4 321.065 315.921 18.744 26.926 o
9 -4 5 818.365 756.289 31.849 8.377 o
9 -4 6 3.390 7.091 11.841 178.197 o
9 -4 7 170.538 131.698 17.150 46.503 o
9 -4 8 665.494 691.758 50.547 6.211 o
9 -3 0 672.544 701.079 27.682 10.661 o
9 -3 1 253.445 272.518 15.387 36.399 o
9 -3 2 317.239 310.939 16.056 30.137 o
9 -3 3 421.123 414.962 16.839 22.570 o
9 -3 4 434.308 418.403 21.550 19.143 o
9 -3 5 8.445 -3.901 14.496 119.961 o
9 -3 6 0.157 -9.117 12.040 180.629 o
9 -3 7 442.757 473.112 48.072 7.986 o
9 -3 8 11.632 24.194 18.149 74.218 o
9 -2 0 119.410 126.329 7.245 103.098 o
9 -2 1 35.163 21.608 8.825 210.406 o
9 -2 2 367.270 345.391 14.588 28.017 o
9 -2 3 241.944 200.448 11.474 48.057 o
9 -2 4 10.655 13.454 8.103 315.815 o
9 -2 5 38.454 55.262 16.915 74.018 o
9 -2 6 64.404 17.044 17.210 70.548 o
9 -2 7 16.390 18.803 15.178 102.299 o
9 -2 8 30.080 37.409 20.038 58.093 o
9 -1 0 17.402 13.743 5.352 494.949 o
9 -1 1 464.887 429.555 18.227 20.101 o
9 -1 2 519.061 486.018 20.415 16.939 o
9 -1 3 0.155 -6.175 6.077 706.836 o
9 -1 4 487.147 433.784 28.787 14.195 o
9 -1 5 239.334 244.048 15.073 39.197 o
9 -1 6 226.944 218.150 14.796 42.010 o
9 -1 7 127.520 103.338 16.324 56.480 o
9 0 0 650.860 623.268 19.980 13.420 o
9 0 1 2009.520 1947.100 55.134 2.223 o
9 0 2 1245.420 1183.960 39.716 4.686 o
9 0 3 280.443 252.951 18.579 30.676 o
9 0 4 1213.760 1108.780 45.750 4.459 o
9 0 5 836.629 788.274 30.426 8.378 o
9 0 6 278.988 268.653 36.925 13.924 o
9 0 7 534.749 514.807 49.661 7.167 o
9 1 0 597.987 543.152 19.563 15.117 o
9 1 1 857.765 785.418 28.437 8.558 o
9 1 2 7.922 12.103 6.922 424.050 o
9 1 3 747.356 728.938 53.218 5.535 o
9 1 4 1780.380 1694.270 55.532 2.574 o
9 1 5 429.323 460.001 21.814 18.593 o
9 1 6 63.395 53.042 11.061 121.204 o
9 1 7 4.771 1.105 10.548 224.916 o
9 2 0 913.013 906.766 31.804 7.325 o
9 2 1 11.400 -4.559 8.235 331.233 o
9 2 2 1201.490 1260.000 42.056 4.546 o
9 2 3 2561.930 2517.830 78.061 1.351 o
9 2 4 1952.470 1924.170 61.774 2.142 o
9 2 5 263.736 266.554 22.050 26.732 o
9 2 6 55.182 64.126 11.687 115.178 o
9 3 0 504.842 484.788 18.691 18.068 o
9 3 1 31.263 36.367 10.684 159.338 o
9 3 2 588.014 561.865 23.591 13.749 o
9 3 3 1786.520 1760.410 57.078 2.489 o
9 3 4 205.137 261.691 20.556 31.676 o
9 3 5 290.897 284.801 17.338 30.823 o
9 3 6 123.574 134.361 13.838 64.994 o
9 4 0 200.980 187.429 12.449 52.192 o
9 4 1 70.456 83.150 9.861 121.419 o
9 4 2 1126.490 1074.820 37.950 5.361 o
9 4 3 345.980 323.291 17.898 26.501 o
9 4 4 17.243 20.325 9.637 217.741 o
9 4 5 97.748 92.754 12.346 85.082 o
9 5 0 204.096 176.497 12.822 51.556 o
9 5 1 238.887 224.749 14.235 41.640 o
9 5 2 16.983 2.931 11.744 167.668 o
9 5 3 4.636 6.951 12.963 148.852 o
9 5 4 29.543 29.281 15.448 92.461 o
9 6 0 564.556 540.218 25.815 13.481 o
9 6 1 69.491 55.156 16.001 73.241 o
9 6 2 16.073 15.793 10.197 204.813 o
9 6 3 93.474 88.235 12.788 84.139 o
9 6 4 26.031 23.151 12.547 134.131 o
9 7 0 352.171 334.547 19.947 24.131 o
9 7 1 146.349 145.088 14.422 57.597 o
9 7 2 57.161 59.214 12.604 105.136 o
9 7 3 57.624 68.885 18.015 62.286 o
9 8 0 309.347 263.619 22.004 25.054 o
9 8 1 25.762 8.263 12.722 136.590 o
9 8 2 0.762 -1.048 11.271 205.122 o
9 9 0 1179.480 1222.250 118.817 1.458 o
9 9 1 168.903 195.712 21.570 33.834 o
10 -13 0 153.521 139.677 23.819 31.960 o
10 -13 1 774.217 821.964 59.096 4.699 o
10 -13 2 786.883 836.447 48.860 5.794 o
10 -12 0 448.153 439.983 28.243 14.995 o
10 -12 1 136.453 158.690 20.416 39.715 o
10 -12 2 48.627 26.513 19.417 59.499 o
10 -12 3 13.116 28.761 57.522 7.856 o
10 -12 4 12.345 -20.970 21.443 55.523 o
10 -11 0 880.168 1032.670 50.852 5.005 o
10 -11 1 107.390 107.861 17.238 55.393 o
10 -11 2 45.822 18.907 18.901 63.351 o
10 -11 3 0.685 -11.233 12.017 180.648 o
10 -11 4 1.153 -16.974 12.398 169.270 o
10 -11 5 0.615 -11.731 16.401 97.220 o
10 -10 0 578.127 579.863 30.850 11.398 o
10 -10 1 410.322 408.822 25.298 17.558 o
10 -10 2 249.640 227.928 19.028 32.486 o
10 -10 3 30.075 6.998 12.338 140.878 o
10 -10 4 3.854 -21.205 12.182 172.208 o
10 -10 5 55.763 57.093 14.195 90.619 o
10 -9 0 487.423 433.150 20.422 18.268 o
10 -9 1 1027.290 962.994 42.313 5.501 o
10 -9 2 1.539 10.112 11.444 190.645 o
10 -9 3 14.715 -11.123 12.522 152.879 o
10 -9 4 148.353 154.100 18.171 44.763 o
10 -9 5 279.609 302.483 21.356 26.157 o
10 -9 6 832.572 873.564 60.500 4.395 o
10 -8 0 18.856 23.984 10.684 180.529 o
10 -8 1 182.650 180.729 15.356 47.346 o
10 -8 2 39.709 16.164 13.368 115.307 o
10 -8 3 115.250 113.005 26.950 28.650 o
10 -8 4 627.625 639.829 30.539 10.684 o
10 -8 5 760.364 883.391 37.835 7.362 o
10 -8 6 512.001 542.670 33.279 11.494 o
10 -7 0 13.919 0.331 8.049 332.596 o
10 -7 1 47.422 45.876 14.564 92.068 o
10 -7 2 2491.310 2593.550 86.361 1.274 o
10 -7 3 1502.610 1483.210 53.627 3.128 o
10 -7 4 3998.840 4254.010 133.400 0.542 o
10 -7 5 1257.300 1453.340 53.299 3.558 o
10 -7 6 260.413 241.253 20.304 29.694 o
10 -6 0 362.781 377.367 17.116 25.319 o
10 -6 1 212.591 255.912 31.886 18.353 o
10 -6 2 24.345 31.537 10.814 166.385 o
10 -6 3 1858.520 2085.360 70.314 1.970 o
10 -6 4 1888.140 1944.780 66.614 2.080 o
10 -6 5 621.255 590.595 28.644 11.533 o
10 -6 6 52.542 51.976 17.762 66.033 o
10 -6 7 18.349 2.655 13.285 133.633 o
10 -5 0 3.572 1.323 5.853 681.865 o
10 -5 1 838.434 822.121 33.123 7.827 o
10 -5 2 1847.020 1910.330 75.200 1.935 o
10 -5 3 1593.700 1744.750 59.828 2.626 o
10 -5 4 842.535 862.612 50.769 5.357 o
10 -5 5 95.551 102.570 13.540 76.608 o
10 -5 6 78.683 86.055 14.479 77.251 o
10 -5 7 70.392 57.785 14.558 82.881 o
10 -4 0 1186.650 1270.310 44.864 4.385 o
10 -4 1 1308.820 1305.520 46.161 3.985 o
10 -4 2 1523.800 1583.730 54.402 2.997 o
10 -4 3 39.964 24.839 11.390 143.108 o
10 -4 4 3.865 -1.046 14.496 122.513 o
10 -4 5 15.435 12.040 14.054 119.699 o
10 -4 6 2.602 13.223 20.666 60.087 o
10 -4 7 432.133 568.040 65.097 4.965 o
10 -3 0 305.439 306.050 16.809 30.066 o
10 -3 1 294.126 269.474 16.365 32.331 o
10 -3 2 145.310 146.644 12.884 63.507 o
10 -3 3 2.476 3.372 14.564 121.226 o
10 -3 4 0.881 -8.786 9.757 272.827 o
10 -3 5 0.111 1.784 10.915 218.173 o
10 -3 6 535.993 525.941 31.948 11.779 o
10 -2 0 53.847 65.769 10.678 128.214 o
10 -2 1 114.596 103.129 11.252 84.980 o
10 -2 2 5.971 10.830 12.186 164.015 o
10 -2 3 113.796 87.666 12.419 80.439 o
10 -2 4 0.685 -10.135 9.859 267.772 o
10 -2 5 49.384 59.385 14.442 90.197 o
10 -2 6 322.167 354.900 23.743 21.497 o
10 -1 0 415.030 405.974 15.882 23.593 o
10 -1 1 1297.220 1254.590 37.589 4.575 o
10 -1 2 14.130 7.485 6.756 412.964 o
10 -1 3 1.802 6.725 14.074 129.002 o
10 -1 4 3.281 -8.428 11.855 182.292 o
10 -1 5 0.800 -6.372 12.326 171.620 o
10 -1 6 3.901 3.451 14.725 117.858 o
10 0 0 1183.690 1151.090 39.064 4.962 o
10 0 1 13.863 9.914 6.216 456.477 o
10 0 2 259.630 212.724 13.074 42.330 o
10 0 3 145.332 129.117 11.046 73.278 o
10 0 4 384.431 318.623 34.426 13.693 o
10 0 5 182.550 165.927 26.107 26.493 o
10 0 6 13.447 2.151 13.471 133.789 o
10 1 0 958.481 950.120 33.670 6.739 o
10 1 1 131.668 112.953 9.743 86.362 o
10 1 2 1.374 -1.996 10.140 251.597 o
10 1 3 389.108 355.547 19.940 22.473 o
10 1 4 288.033 284.502 18.079 30.060 o
10 1 5 544.238 555.650 55.954 5.981 o
10 2 0 3.795 3.725 7.826 392.095 o
10 2 1 124.261 123.053 11.091 79.744 o
10 2 2 774.744 748.487 28.834 9.274 o
10 2 3 672.903 652.356 26.914 11.101 o
10 2 4 298.039 295.352 17.709 29.692 o
10 2 5 165.380 175.556 18.822 40.593 o
10 3 0 148.592 122.885 10.653 75.029 o
10 3 1 229.963 194.697 13.273 46.081 o
10 3 2 1.530 1.659 8.060 389.507 o
10 3 3 30.309 27.713 9.245 201.196 o
10 3 4 11.754 21.182 9.820 220.642 o
10 4 0 706.623 634.142 25.524 11.177 o
10 4 1 3.179 11.245 15.040 111.569 o
10 4 2 81.168 78.332 18.461 55.899 o
10 4 3 206.091 183.298 20.348 34.242 o
10 4 4 2.925 -1.785 13.951 132.696 o
10 5 0 113.303 86.291 11.241 88.383 o
10 5 1 22.975 10.418 11.658 159.609 o
10 5 2 322.354 310.528 22.048 23.700 o
10 5 3 0.462 -2.147 10.236 249.081 o
10 6 0 104.891 80.206 12.198 85.814 o
10 6 1 798.987 792.531 56.356 4.957 o
10 6 2 240.311 233.728 17.845 34.769 o
10 7 0 370.407 366.675 21.703 21.534 o
10 7 1 588.288 587.068 38.661 9.127 o
10 8 0 33.612 14.163 11.462 151.882 o
11 -12 0 160.151 146.585 34.413 18.077 o
11 -12 1 29.704 12.499 20.199 58.996 o
11 -11 0 57.244 89.656 22.765 41.892 o
11 -11 1 5.063 -0.542 19.337 69.168 o
11 -11 2 30.148 21.367 19.889 59.989 o
11 -11 3 43.132 13.202 28.761 29.858 o
11 -10 0 23.972 4.262 18.405 71.826 o
11 -10 1 16.317 4.763 18.566 72.135 o
11 -10 2 6.588 0.740 23.515 46.819 o
11 -10 3 39.046 36.289 21.812 49.057 o
11 -9 0 35.524 28.105 17.664 72.306 o
11 -9 1 0.433 -11.594 25.932 38.951 o
11 -9 2 0.597 -44.525 19.400 69.537 o
11 -9 3 207.334 201.571 17.984 38.033 o
11 -9 4 367.398 375.857 34.593 13.472 o
11 -8 0 464.005 402.520 29.694 14.349 o
11 -8 1 11.004 6.060 19.286 67.919 o
11 -8 2 30.019 9.985 14.836 102.620 o
11 -8 3 498.661 517.148 27.018 14.161 o
11 -8 4 279.944 312.547 26.798 20.599 o
11 -8 5 264.081 247.311 46.914 9.775 o
11 -7 0 789.318 804.376 52.204 5.430 o
11 -7 1 76.809 74.647 12.270 96.518 o
11 -7 2 569.078 577.467 28.306 12.320 o
11 -7 3 956.749 1088.450 60.092 3.994 o
11 -7 4 383.454 413.956 24.538 18.565 o
11 -7 5 111.915 121.397 15.606 60.513 o
11 -6 0 0.506 2.839 8.780 331.834 o
11 -6 1 293.595 316.514 25.765 21.093 o
11 -6 2 1712.330 1789.580 61.881 2.418 o
11 -6 3 120.150 113.525 14.016 66.987 o
11 -6 4 4.802 0.949 21.367 56.760 o
11 -6 5 23.637 25.078 12.982 127.828 o
11 -5 0 10.213 -4.306 8.588 312.418 o
11 -5 1 550.854 526.154 25.408 13.937 o
11 -5 2 366.568 345.703 20.539 22.918 o
11 -5 3 6.199 5.515 10.009 240.344 o
11 -5 4 170.092 144.990 26.062 27.395 o
11 -5 5 0.286 13.398 19.180 69.936 o
11 -4 0 26.350 35.357 9.193 202.908 o
11 -4 1 610.733 581.487 26.355 12.398 o
11 -4 2 2.498 -7.168 9.314 293.814 o
11 -4 3 6.663 8.401 10.437 218.928 o
11 -4 4 20.186 37.073 18.156 71.073 o
11 -4 5 75.580 92.351 20.100 49.109 o
11 -3 0 568.382 544.778 24.380 13.905 o
11 -3 1 196.128 168.962 18.715 38.642 o
11 -3 2 721.688 707.588 43.927 6.998 o
11 -3 3 265.531 261.810 19.089 30.554 o
11 -3 4 31.604 46.838 17.485 72.414 o
11 -3 5 18.606 5.644 12.466 148.240 o
11 -2 0 30.756 34.525 8.709 210.206 o
11 -2 1 239.254 233.991 16.651 36.848 o
11 -2 2 799.986 815.289 36.972 7.467 o
11 -2 3 69.439 52.660 11.879 108.531 o
11 -2 4 1.323 4.683 18.789 73.492 o
11 -2 5 385.840 416.225 34.537 13.048 o
11 -1 0 8.432 6.574 7.982 347.855 o
11 -1 1 431.498 401.961 23.160 18.443 o
11 -1 2 127.879 122.444 26.415 28.881 o
11 -1 3 0.776 1.720 10.038 256.039 o
11 -1 4 25.912 33.432 12.242 135.764 o
11 0 0 443.176 386.656 37.720 11.323 o
11 0 1 644.194 635.073 37.983 8.752 o
11 0 2 261.877 231.964 22.220 27.318 o
11 0 3 81.769 40.741 17.210 64.932 o
11 0 4 642.719 651.020 41.544 7.960 o
11 1 0 81.344 94.212 9.411 115.993 o
11 1 1 61.803 34.713 13.072 103.602 o
11 1 2 133.533 117.095 22.744 35.870 o
11 1 3 113.483 111.856 15.763 60.365 o
11 1 4 478.466 452.467 42.524 9.270 o
11 2 0 347.815 323.754 19.485 24.921 o
11 2 1 208.602 190.925 13.235 48.967 o
11 2 2 21.274 22.587 11.947 149.318 o
11 2 3 89.027 86.291 15.514 68.548 o
11 3 0 11.900 9.805 10.090 221.075 o
11 3 1 1.032 -3.981 9.273 301.234 o
11 3 2 19.222 9.395 8.855 256.038 o
11 3 3 0.043 -16.974 16.502 96.232 o
11 4 0 13.464 4.287 9.123 265.360 o
11 4 1 188.342 173.723 14.567 49.180 o
11 4 2 43.655 46.050 16.188 79.260 o
11 5 0 442.653 456.484 24.134 17.044 o
11 5 1 1015.980 929.965 83.196 2.671 o
11 6 0 466.536 485.325 30.302 13.470 o
12 -10 0 51.562 35.798 20.634 52.695 o
12 -10 1 315.082 309.619 29.724 17.580 o
12 -9 0 87.981 135.803 21.930 40.295 o
12 -9 1 311.840 294.681 34.999 14.439 o
12 -9 2 18.010 30.624 24.042 42.856 o
12 -8 0 373.825 347.180 28.947 16.660 o
12 -8 1 100.379 64.155 24.989 34.196 o
12 -8 2 421.986 427.701 34.481 12.602 o
12 -7 0 26.755 95.492 45.028 12.454 o
12 -7 1 20.902 32.016 20.457 57.511 o
12 -7 2 55.823 52.679 21.348 48.435 o
12 -7 3 59.862 88.636 22.686 41.974 o
12 -6 0 6.880 -14.600 18.000 79.236 o
12 -6 1 219.508 191.164 24.654 26.656 o
12 -6 2 189.089 184.634 25.099 27.330 o
12 -6 3 101.193 69.168 23.927 36.486 o
12 -5 0 189.584 232.675 25.130 26.364 o
12 -5 1 24.520 14.298 16.605 85.208 o
12 -5 2 99.208 80.055 13.849 76.705 o
12 -5 3 284.159 259.135 32.518 16.620 o
12 -4 0 5.276 -9.034 10.548 225.008 o
12 -4 1 719.239 717.088 34.237 8.756 o
12 -4 2 1502.680 1510.340 66.535 2.626 o
12 -4 3 763.684 730.430 39.432 7.488 o
12 -3 0 706.588 707.184 33.103 9.117 o
12 -3 1 942.263 955.611 41.936 5.856 o
12 -3 2 429.561 485.587 36.439 11.466 o
12 -3 3 129.086 130.841 17.392 50.508 o
12 -2 0 1323.980 1330.740 53.355 3.545 o
12 -2 1 1192.110 1177.800 48.870 4.217 o
12 -2 2 440.783 447.437 25.659 16.363 o
12 -2 3 143.391 135.103 31.733 21.070 o
12 -1 0 1509.580 1622.640 62.864 2.686 o
12 -1 1 933.926 959.442 41.980 5.875 o
12 -1 2 237.119 214.473 27.547 22.293 o
12 -1 3 0.941 -9.162 13.273 148.002 o
12 0 0 259.279 235.946 18.291 32.789 o
12 0 1 142.175 114.495 14.498 60.568 o
12 0 2 46.108 29.365 11.604 133.062 o
12 1 0 34.123 40.010 14.009 104.212 o
12 1 1 114.332 74.498 16.135 61.707 o
12 1 2 218.473 217.359 25.932 24.614 o
12 2 0 96.535 65.658 14.466 75.381 o
12 2 1 43.084 43.005 15.088 89.142 o
12 3 0 215.995 203.915 49.743 9.185 o
12 3 1 41.388 49.593 14.741 91.842 o
12 4 0 0.469 3.461 20.746 60.594 o
13 -7 0 187.598 193.961 28.843 22.492 o
13 -6 0 219.402 242.865 59.644 6.603 o
13 -6 1 8.782 8.015 24.989 41.136 o
13 -5 0 180.389 101.165 25.781 28.269 o
13 -5 1 131.173 103.676 33.005 20.294 o
13 -4 0 51.682 10.357 21.400 50.785 o
13 -4 1 301.621 304.246 32.997 15.690 o
13 -3 0 1934.520 2057.950 107.265 1.300 o
13 -3 1 901.089 912.475 58.351 4.408 o
13 -2 0 680.721 751.019 49.969 6.143 o
13 -2 1 268.778 270.524 19.806 29.214 o
13 -1 0 4.091 24.619 10.788 197.487 o
13 0 0 93.937 79.561 13.867 78.058 o
13 1 0 20.383 0.943 13.202 134.324 o
